# Supplementary material for: Co-expression network analyses identify functional modules associated with development and stress response in Gossypium arboreum
Source: Sci Rep. 2016 Dec 6;6:38436. doi: 10.1038/srep38436 (PMC5138846; doi:10.1038/srep38436)
Supplement: Supplementary Dataset S1 [file srep38436-s2.xls]

## Sheet: 1752 DEGs expression profiles
tracking_id	seed_10_dpa_1	seed_10_dpa_2	seed_10_dpa_3	seed_20_dpa_1	seed_20_dpa_2	seed_20_dpa_3	seed_30_dpa_1	seed_30_dpa_2	seed_30_dpa_3	seed_40_dpa_1	seed_40_dpa_2	seed_40_dpa_3	A1_10dpa_fiber	A2_20dpa_fiber	5h_r1_seedling	15h_r1_seedling	30h_r1_seedling	leaf_rep1	leaf_rep2	leaf_rep3	root-CK	root-PEG	root-NaCl	Leaf-Mock	Leaf-PEG	Leaf-NaCl	Stem-Mock	Stem-PEG	Stem-NaCl	TTEST	q	log(FC[M/G]) new	TF family	ortholog	annotation
Cotton_A_02202	0.235361	0.746323	0.094678	2.33514	3.56772	2.15932	10.7423	7.77456	9.52965	12.438	7.82309	9.64547	0	0	48.9712	37.6521	20.1287	11.8751	11.197	6.60638	62.8929	94.4119	90.1514	80.1468	67.9296	88.5046	88.9358	79.8324	61.4144	8.84904e-06	0.000149632	-3.55134	AP2-EREBP	AT2G28550.3	related to AP2.7 (RAP2.7); CONTAINS InterPro DOMAIN/s: DNA-binding, integrase-type (InterPro:IPR016177), Pathogenesis-related transcriptional factor/ERF, DNA-binding (InterPro:IPR001471); BEST Arabidopsis thaliana protein match is: target of early activation tagged (EAT) 2 (TAIR:AT5G60120.1).
Cotton_A_03807	1.57716	1.00984	1.90332	1.01171	1.42629	1.10989	0.637658	0.25706	0.725665	1.25021	0.737195	1.39299	0.915288	0.419182	10.3491	8.75442	2.39378	11.8898	13.5717	9.2394	8.70465	9.5567	5.82401	4.51517	4.79816	2.63907	5.88479	4.98887	3.89832	3.17831e-06	7.22428e-05	-2.7967	AP2-EREBP	AT4G13040.1	Integrase-type DNA-binding superfamily protein; FUNCTIONS IN: DNA binding, sequence-specific DNA binding transcription factor activity; INVOLVED IN: regulation of transcription, DNA-dependent; LOCATED IN: nucleus; CONTAINS InterPro DOMAIN/s: DNA-binding, integrase-type (InterPro:IPR016177), Pathogenesis-related transcriptional factor/ERF, DNA-binding (InterPro:IPR001471); Has 251 Blast hits to 24…
Cotton_A_23542	7.21724	6.63099	5.22588	2.46918	2.07202	2.70878	2.42085	2.19583	1.1807	2.84783	3.9982	1.24656	28.9224	38.0393	23.5654	26.9861	12.9769	27.0357	23.5266	16.7572	34.0976	72.1422	41.4516	74.3269	47.1157	52.7494	44.6737	34.6875	36.4437	7.33072e-06	0.000130915	-2.30774	AP2-EREBP	AT4G36920.2	Encodes a floral homeotic gene, a member of the AP2/EREBP (ethylene responsive element binding protein) class of transcription factors and is involved in the specification of floral organ identity, establishment of floral meristem identity, suppression of floral meristem indeterminancy, and development of the ovule and seed coat. AP2 also has a role in controlling seed mass. Dominant negative all…
Cotton_A_16073	0.216827	0.475998	0.523335	0	0.448197	0.406899	1.16886	0.848173	1.59622	0	0.540529	0.612823	0	0	2.11141	2.63039	0.405728	3.36362	5.74273	0.677657	2.99439	3.18908	2.32982	0.707829	4.56273	2.06923	3.00155	2.09662	1.83262	3.3789e-05	0.000401348	-2.17019	AP2-EREBP	AT2G35700.1	encodes a member of the DREB subfamily A-4 of ERF/AP2 transcription factor family. The protein contains one AP2 domain. There are 17 members in this subfamily including TINY. Thought to be involved in secondary cell wall metabolism.
Cotton_A_33782	37.2479	39.4526	58.8546	25.1422	24.971	15.1134	16.1601	19.6898	27.1739	40.2905	86.9997	29.7172	9.06114	14.7022	126.08	93.4621	115.9	160.925	139.018	231.408	190.311	180.647	154.244	120.851	125.247	142.809	104.861	82.1441	125.947	2.44267e-09	5.5902e-07	-2.13612	AP2-EREBP	AT1G78080.1	Encodes a member of the DREB subfamily A-6 of ERF/AP2 transcription factor family (RAP2.4). The protein contains one AP2 domain. Role in mediating light and ethylene signaling.
Cotton_A_05039	66.7141	64.1065	108.509	40.2782	40.6789	46.3529	24.2664	17.9096	37.3872	36.5979	84.163	24.9559	15.7635	70.2356	293.186	134.413	256.982	84.8207	116.293	84.2821	151.337	233.288	317.874	121.222	95.7063	76.1027	140.699	98.621	158.803	4.86802e-05	0.000517845	-1.70228	AP2-EREBP	AT1G78080.1	Encodes a member of the DREB subfamily A-6 of ERF/AP2 transcription factor family (RAP2.4). The protein contains one AP2 domain. Role in mediating light and ethylene signaling.
Cotton_A_27843	2.55213	2.26775	1.83329	0.904324	0.628029	1.38739	0.622384	0.63386	1.06242	1.69552	5.64269	0.47229	2.73477	1.09189	17.0047	4.2381	2.75566	11.6454	11.3944	10.7945	11.2338	28.8238	25.9757	20.1663	18.061	25.2838	15.667	18.3694	9.13195	3.06044e-06	7.03291e-05	-3.19302	ARF	AT1G19220.1	Encodes an auxin response factor that contains the conserved VP1-B3 DNA-binding domain at its N-terminus and the Aux/IAA-like domains III and IV present in most ARFs at its C-terminus. The protein interacts with IAA1 (yeast two hybrid) and other auxin response elements such as ER7 and ER9 (yeast one hybrid). ARF19 protein can complement many aspects of the arf7 mutant phenotype and , together wit…
Cotton_A_38575	1.89397	3.27585	1.48913	2.97476	2.78793	3.23112	1.76354	1.45929	2.79914	3.02088	4.5784	1.33824	0.794726	1.57719	13.1623	9.30642	13.5402	10.3577	13.0355	17.1708	8.53891	11.576	14.651	16.1789	22.5754	23.8847	25.5507	29.3764	23.9183	2.55164e-07	1.23628e-05	-2.83875	ARF	AT1G19220.1	Encodes an auxin response factor that contains the conserved VP1-B3 DNA-binding domain at its N-terminus and the Aux/IAA-like domains III and IV present in most ARFs at its C-terminus. The protein interacts with IAA1 (yeast two hybrid) and other auxin response elements such as ER7 and ER9 (yeast one hybrid). ARF19 protein can complement many aspects of the arf7 mutant phenotype and , together wit…
Cotton_A_02933	7.4918	7.78306	8.05739	9.76106	5.376	5.46341	17.745	9.61684	14.4312	11.8159	16.2571	17.7184	7.88626	1.0671	52.3428	27.2553	20.889	40.2372	38.9627	41.5002	18.1065	24.5267	23.2023	36.9281	49.249	50.8272	79.1079	103.783	86.2818	3.56695e-05	0.000416868	-2.20347	ARF	AT1G30330.2	Encodes a member of the auxin response factor family. Mediates auxin response via expression of auxin regulated genes. Acts redundantly with ARF8 to control stamen elongation and flower maturation. Expression of ARF6 is controlled by miR167.
Cotton_A_35443	3.39241	4.22015	3.0193	6.57199	5.30309	5.59696	6.17209	5.63985	9.05308	7.90609	16.9668	5.4532	2.54568	1.34523	23.134	20.1455	33.243	26.9727	22.8511	31.3269	23.245	26.1978	28.502	12.7116	11.0078	14.8232	32.2064	36.6981	37.7652	3.95729e-08	3.43441e-06	-2.0952	ARF	AT1G30330.1	Encodes a member of the auxin response factor family. Mediates auxin response via expression of auxin regulated genes. Acts redundantly with ARF8 to control stamen elongation and flower maturation. Expression of ARF6 is controlled by miR167.
Cotton_A_03644	21.2862	19.7944	15.8502	21.6783	15.8723	14.6545	10.6981	13.3677	15.6097	8.56401	26.7888	4.07283	13.7838	12.8866	55.2133	21.1078	40.5646	60.3744	69.8222	67.1199	36.2963	42.7877	65.0028	54.176	110.026	91.7223	53.9074	71.8508	53.3867	5.6938e-07	2.1619e-05	-1.95599	ARF	AT5G62000.3	Encodes an auxin response factor. Mutants have many defects including enlarged rosette leaves, reduced fertility, later senescence, hypocotyl elongation defects, enlarged seeds and enlarged cotyledons. May not mediate auxin effects. Increase in seed size due to increased cell proliferation.
Cotton_A_05677	7.27218	8.8254	4.98396	9.85974	6.0314	7.09495	2.51671	2.61447	6.60937	7.85697	19.0987	2.49518	2.00301	5.504	30.4004	16.7152	13.7915	11.9336	15.3334	21.5446	27.0672	41.5213	36.153	17.469	10.5557	21.7051	35.9873	28.4176	22.6329	2.65583e-06	6.37033e-05	-1.8212	ARF	AT1G19220.1	Encodes an auxin response factor that contains the conserved VP1-B3 DNA-binding domain at its N-terminus and the Aux/IAA-like domains III and IV present in most ARFs at its C-terminus. The protein interacts with IAA1 (yeast two hybrid) and other auxin response elements such as ER7 and ER9 (yeast one hybrid). ARF19 protein can complement many aspects of the arf7 mutant phenotype and , together wit…
Cotton_A_26156	15.6982	11.4302	14.4206	3.84767	2.09871	1.90533	2.39983	2.80051	2.80291	1.88206	4.13732	1.98664	20.2847	2.97279	31.3848	22.3491	8.87004	10.6734	12.5841	9.0071	22.8209	33.3096	30.8515	10.5395	10.5286	14.6413	31.0929	30.0009	45.3895	9.69851e-05	0.00086254	-1.77017	ARF	AT1G30330.1	Encodes a member of the auxin response factor family. Mediates auxin response via expression of auxin regulated genes. Acts redundantly with ARF8 to control stamen elongation and flower maturation. Expression of ARF6 is controlled by miR167.
Cotton_A_18937	13.5903	12.1769	13.5787	5.28724	7.49589	6.89	6.906	8.39628	11.165	10.8321	16.5594	7.51927	8.60522	3.7977	50.9871	55.3504	52.0216	12.2336	13.3375	11.7247	45.9098	28.8595	40.7851	29.7739	29.6179	37.284	29.1452	22.8719	19.1882	1.63711e-05	0.000234366	-1.75151	ARF	AT4G23980.1	Encodes auxin response factor 9 (ARF9).
Cotton_A_12861	18.4594	22.6024	19.189	9.19168	6.80025	8.34587	12.6112	11.9156	35.9916	19.2398	41.4614	6.45697	24.1711	29.1312	114.279	86.9174	31.7123	173.805	167.4	168.99	117.776	171.804	136.92	180.588	175.861	136.504	237.127	250.002	157.257	4.97164e-08	4.07151e-06	-3.0193	AUX/IAA	AT3G04730.1	early auxin-induced (IAA16)
Cotton_A_09303	14.0222	24.6262	11.2813	4.79729	11.4007	9.12221	37.0896	28.2788	31.3124	30.3522	15.6136	43.3301	10.4125	33.7782	63.9201	47.0551	66.6487	112.74	135.122	140.757	89.6833	318.9	152.496	152.187	210.788	192.549	286.586	385.021	257.206	1.92215e-05	0.000264517	-2.99658	AUX/IAA	AT3G04730.1	early auxin-induced (IAA16)
Cotton_A_01078	0.919629	1.54779	0.998831	0.37755	0.380188	0.345156	0.991502	0.59956	0.677007	1.04974	1.03165	2.20929	0.850806	0	15.3568	12.9138	23.4943	41.2937	47.1628	46.7602	34.6765	48.1532	26.454	101.719	149.47	159.406	62.6387	85.0913	56.9228	7.35243e-05	0.00069891	-6.12157	bHLH	AT2G42280.1	basic helix-loop-helix (bHLH) DNA-binding superfamily protein; FUNCTIONS IN: DNA binding, sequence-specific DNA binding transcription factor activity; INVOLVED IN: regulation of transcription; LOCATED IN: nucleus; EXPRESSED IN: 16 plant structures; EXPRESSED DURING: 8 growth stages; CONTAINS InterPro DOMAIN/s: Helix-loop-helix DNA-binding domain (InterPro:IPR001092), Helix-loop-helix DNA-binding …
Cotton_A_39529	0.0797987	0.116788	0.288904	0	0.0824748	0	0.258106	0.104051	0.440593	0	0.298396	0	0.184489	0	1.27997	0.207297	0.036894	5.49043	6.74918	5.72427	25.9628	10.966	13.696	7.8068	9.32489	6.17565	7.88042	12.5791	12.5217	0.000107019	0.000931447	-5.00297	bHLH	AT4G17880.1	MYC4 is a JAZ-interacting transcription factor that act together with MYC2 and MYC3 to activate JA-responses.
Cotton_A_36525	0.511029	0.498604	0	3.49668	3.169	4.68845	4.5914	4.44226	4.38907	4.96911	6.15741	7.22167	0	0	11.0142	7.71836	18.4929	17.8978	16.6811	25.5362	12.8947	18.5076	22.0659	50.5937	44.3658	56.8318	33.8301	33.1188	29.4596	1.08207e-05	0.000175171	-3.05355	bHLH	AT1G35460.1	basic helix-loop-helix (bHLH) DNA-binding superfamily protein; FUNCTIONS IN: DNA binding, sequence-specific DNA binding transcription factor activity; INVOLVED IN: regulation of transcription; LOCATED IN: nucleus; CONTAINS InterPro DOMAIN/s: Helix-loop-helix DNA-binding domain (InterPro:IPR001092), Helix-loop-helix DNA-binding (InterPro:IPR011598); BEST Arabidopsis thaliana protein match is: basi…
Cotton_A_01249	8.04198	6.45617	3.67474	6.57115	3.22783	3.95606	8.41795	6.82103	10.0588	8.41727	13.3328	4.96512	3.24898	4.62922	23.6913	21.4028	12.9574	20.6817	20.6357	25.5682	51.3994	50.6997	87.2587	30.1713	25.4491	33.2391	36.7959	34.067	41.5458	1.87254e-05	0.000258863	-2.38975	bHLH	AT2G24260.1	Encodes a basic helix-loop-helix (bHLH) protein that regulates root hair development. One of the three Arabidopsis homologs of the Lotus japonicus ROOTHAIRLESS1 (LjRHL1) gene: At2g24260 (AtLRL1), At4g30980 (AtLRL2), and At5g58010 (AtLRL3).
Cotton_A_34462	4.93516	6.44888	6.23938	5.78889	4.97922	4.33667	11.4019	11.0315	17.0844	7.30255	5.85852	2.32473	2.17613	0.747464	17.7739	31.259	16.405	21.8411	28.2778	28.2349	16.92	71.9773	18.9945	22.8911	26.7582	21.7429	49.5855	64.7951	57.9376	3.32185e-05	0.000397996	-2.35058	bHLH	AT1G68810.1	basic helix-loop-helix (bHLH) DNA-binding superfamily protein; FUNCTIONS IN: DNA binding, sequence-specific DNA binding transcription factor activity; INVOLVED IN: regulation of transcription; LOCATED IN: nucleus; EXPRESSED IN: 20 plant structures; EXPRESSED DURING: 12 growth stages; CONTAINS InterPro DOMAIN/s: Helix-loop-helix DNA-binding domain (InterPro:IPR001092), Helix-loop-helix DNA-binding…
Cotton_A_37826	0.611077	0.447164	0.184363	0.313594	0.157892	0.0955626	1.64709	0.597595	0.843486	0.387519	2.09462	0.647663	0.354086	0.972984	5.12878	4.42346	0.995024	8.41813	4.04222	1.43098	3.09895	1.18888	3.99804	5.02383	11.9621	9.97674	8.65412	7.74282	6.51234	2.73736e-05	0.000344523	-2.99991	C2C2-Dof	AT1G28310.1	Dof-type zinc finger DNA-binding family protein; CONTAINS InterPro DOMAIN/s: Zinc finger, Dof-type (InterPro:IPR003851); BEST Arabidopsis thaliana protein match is: OBF-binding protein 3 (TAIR:AT3G55370.2); Has 1299 Blast hits to 1242 proteins in 95 species: Archae - 0; Bacteria - 24; Metazoa - 66; Fungi - 20; Plants - 1091; Viruses - 0; Other Eukaryotes - 98 (source: NCBI BLink).
Cotton_A_03915	1.03072	1.50848	1.06618	2.87142	2.13057	1.38161	4.92135	2.87993	6.50389	4.85558	7.34137	3.53739	0	0	45.6091	31.902	19.2403	28.6493	26.1014	22.5256	12.8964	6.77713	8.49683	32.4632	16.5848	36.5042	19.3641	15.9163	9.63177	4.4943e-06	9.20147e-05	-2.93823	C2C2-Dof	AT5G65590.1	Dof-type zinc finger DNA-binding family protein; FUNCTIONS IN: DNA binding, sequence-specific DNA binding transcription factor activity; INVOLVED IN: regulation of transcription; LOCATED IN: chloroplast; CONTAINS InterPro DOMAIN/s: Zinc finger, Dof-type (InterPro:IPR003851); BEST Arabidopsis thaliana protein match is: OBF binding protein 4 (TAIR:AT5G60850.1); Has 1807 Blast hits to 1807 proteins …
Cotton_A_11336	2.69288	3.17001	2.11942	6.00842	3.26721	2.34364	4.41812	7.63323	6.89539	2.96992	5.39965	2.64728	1.62621	8.9372	23.6628	26.9677	11.2952	47.555	47.3729	43.4787	13.6006	8.16364	19.8685	46.1998	23.0188	32.4985	29.8458	24.5497	24.9655	2.15414e-06	5.48182e-05	-2.71515	C2C2-Dof	AT1G28310.2	Dof-type zinc finger DNA-binding family protein; CONTAINS InterPro DOMAIN/s: Zinc finger, Dof-type (InterPro:IPR003851); BEST Arabidopsis thaliana protein match is: OBF-binding protein 3 (TAIR:AT3G55370.3); Has 35333 Blast hits to 34131 proteins in 2444 species: Archae - 798; Bacteria - 22429; Metazoa - 974; Fungi - 991; Plants - 531; Viruses - 0; Other Eukaryotes - 9610 (source: NCBI BLink).
Cotton_A_18548	1.72911	1.84044	1.897	0.48401	0.487391	1.6716	2.88111	2.86951	2.89302	0.598107	3.72272	1.11069	0	0.333769	6.59908	6.32395	8.85218	5.41402	9.56691	5.39918	8.4722	18.6701	15.4012	2.84166	10.7641	8.7521	8.39846	7.61442	11.6079	1.70763e-06	4.66152e-05	-2.4655	C2C2-Dof	AT3G55370.2	Encodes a nuclear localized Dof domain containing transcription factor expressed primarily in roots. Responsive to salicylic acid. Transgenic overexpressors have yellow leaves and short, defective roots.
Cotton_A_13322	0.825807	3.62577	1.1959	4.06838	5.80381	7.54195	2.67104	6.4607	3.9516	1.46633	3.70558	1.4004	0.382973	2.8063	5.33722	10.4723	7.07665	12.5162	14.8612	12.8945	20.7871	17.9593	11.4172	28.2029	16.1412	24.714	31.5761	23.1339	20.3053	1.95264e-06	5.0949e-05	-2.38768	C2C2-Dof	AT5G60200.1	Encodes a Dof-type transcription factor.
Cotton_A_12034	1.45735	1.24418	1.9053	0.498593	0.753114	0.531783	3.14251	1.26685	2.68217	0.308064	1.81652	1.02974	0.281181	0	2.42413	2.99562	3.6627	4.80768	6.745	9.85433	4.80924	5.52627	7.33172	1.40287	1.39208	0.935984	7.54255	8.51731	5.66141	6.32437e-05	0.000627237	-2.00152	C2C2-Dof	AT2G37590.1	DNA binding with one finger 2.4 (DOF2.4); CONTAINS InterPro DOMAIN/s: Zinc finger, Dof-type (InterPro:IPR003851); BEST Arabidopsis thaliana protein match is: OBF-binding protein 3 (TAIR:AT3G55370.2); Has 1447 Blast hits to 1391 proteins in 103 species: Archae - 4; Bacteria - 20; Metazoa - 104; Fungi - 10; Plants - 1085; Viruses - 0; Other Eukaryotes - 224 (source: NCBI BLink).
Cotton_A_16692	1.6858	1.97377	1.83099	2.24932	2.6135	2.53087	2.72633	2.63777	4.03339	2.99337	3.78229	0.714693	1.95473	1.43236	7.84698	6.48324	9.65984	7.25905	5.80013	10.0032	9.79692	13.3245	12.8986	6.64047	6.86188	8.08239	5.76059	3.5164	3.66513	1.16206e-06	3.53946e-05	-1.72686	C2C2-GATA	AT4G24470.3	ZIM is a putative transcription factor containing an atypical GATA-type zinc-finger motif.
Cotton_A_22728	0.185895	0.272063	1.1217	0.381593	0.192129	0	0.400848	0.484784	0	1.17887	0.463419	1.3135	0.431361	0.395108	2.76826	1.94926	1.56115	2.24189	5.90543	9.87212	2.96933	3.66326	4.24298	14.9205	8.15493	8.18552	8.52725	4.9827	8.76542	3.18601e-05	0.000385424	-3.48333	C2H2	AT1G27730.1	Related to Cys2/His2-type zinc-finger proteins found in higher plants. Compensated for a subset of calcineurin deficiency in yeast. Salt tolerance produced by ZAT10 appeared to be partially dependent on ENA1/PMR2, a P-type ATPase required for Li+ and Na+ efflux in yeast. The protein is localized to the nucleus, acts as a transcriptional repressor and is responsive to chitin oligomers. Also involv…
Cotton_A_08799	30.4034	31.429	37.1554	38.71	24.1838	25.2776	20.2486	19.9723	41.6479	30.4583	66.1987	24.2561	20.1065	52.3164	416.458	142.807	90.1544	80.7582	72.8274	61.933	151.323	492.733	261.622	321.348	403.368	449.417	182.375	183.569	200.027	5.78048e-05	0.000588005	-2.82513	C2H2	AT1G34370.1	Encodes a putative nuclear Cys(2)His(2)-type zinc finger protein involved in H+ and Al3+ rhizotoxicity. In mutants exposed to aluminum stress, there is no induction of AtALMT1, an malate transporter known to be involved in the mediation of aluminum toxicity.
Cotton_A_32868	0	0.0600108	0	2.18843	0.59331	0.102598	2.12202	3.42183	3.32048	1.45617	2.96437	1.97015	0	0	9.10441	14.3581	21.0092	5.64265	4.76871	8.44079	12.3701	8.50797	12.701	2.99085	1.75418	1.42768	5.98517	6.92272	4.94187	0.000100188	0.000886542	-2.53476	C2H2	AT5G03150.1	JKD is a nuclear-localized putative transcription factor with three zinc finger domains. jkd mutants show a number of root patterning defects including ectopic periclinal divisions in the cortex, increased cell numbers in the cortical and epidermal layers, a disrupted QC marker expression pattern, and disorganized QC and columella cells. jkd mutants also have a reduced number of meristematic cell…
Cotton_A_37800	0	0.326012	0	3.88672	14.2741	12.1228	5.28367	16.2656	10.6592	16.669	3.88719	0.629584	0	0	43.4053	41.9977	47.5424	28.0314	27.7316	38.294	12.1812	14.8076	43.3862	36.6982	9.00804	24.6451	15.4129	12.9214	4.59859	3.43376e-05	0.000405558	-2.13793	C2H2	AT3G13810.1	indeterminate(ID)-domain 11 (IDD11); FUNCTIONS IN: sequence-specific DNA binding transcription factor activity, zinc ion binding, nucleic acid binding; INVOLVED IN: regulation of transcription; LOCATED IN: intracellular; EXPRESSED IN: 20 plant structures; EXPRESSED DURING: 9 growth stages; CONTAINS InterPro DOMAIN/s: Zinc finger, C2H2-like (InterPro:IPR015880), Zinc finger, C2H2-type (InterPro:IP…
Cotton_A_38952	0.893421	2.61509	0.462079	2.09595	1.05529	1.19757	1.37607	1.33137	1.87918	2.59003	4.93169	1.44291	2.06895	1.0829	4.76898	5.71072	11.7316	9.22725	9.11467	15.5358	10.8544	19.9445	15.9251	4.63027	11.0685	2.45762	7.51398	6.28357	10.0696	7.23305e-06	0.000129656	-2.43359	C3H	AT1G10320.1	Zinc finger C-x8-C-x5-C-x3-H type family protein; FUNCTIONS IN: RNA binding, nucleotide binding, zinc ion binding, nucleic acid binding; LOCATED IN: nucleus; EXPRESSED IN: 22 plant structures; EXPRESSED DURING: 13 growth stages; CONTAINS InterPro DOMAIN/s: Zinc finger, CCCH-type (InterPro:IPR000571), RNA recognition motif, RNP-1 (InterPro:IPR000504), Nucleotide-binding, alpha-beta plait (InterPro…
Cotton_A_06566	7.44823	7.09028	5.88631	10.2154	7.76614	7.05055	5.11668	6.87566	6.18679	5.26674	11.9129	3.07384	7.76804	15.765	10.4333	8.16971	11.2622	34.6861	30.1325	28.3634	21.6104	22.5061	25.803	68.6383	41.4026	57.7221	25.35	26.6524	22.8106	9.45105e-05	0.00084639	-1.91998	C3H	AT2G05160.1	CCCH-type zinc fingerfamily protein with RNA-binding domain; FUNCTIONS IN: RNA binding, nucleotide binding, zinc ion binding, nucleic acid binding; INVOLVED IN: biological_process unknown; LOCATED IN: cellular_component unknown; EXPRESSED IN: 6 plant structures; EXPRESSED DURING: 4 anthesis, petal differentiation and expansion stage; CONTAINS InterPro DOMAIN/s: Zinc finger, CCCH-type (InterPro:IP…
Cotton_A_13780	36.5633	42.8092	24.6112	36.5018	22.3921	25.2299	28.5985	31.2112	49.1528	31.8568	65.899	18.4856	9.54443	25.4583	156.15	106.705	172.217	89.4089	85.6698	110.296	98.7364	114.476	103.004	144.198	69.8157	110.49	117.003	123.414	105.014	3.98543e-10	1.6044e-07	-1.82901	C3H	AT3G51950.2	Zinc finger (CCCH-type) family protein / RNA recognition motif (RRM)-containing protein; FUNCTIONS IN: RNA binding, nucleotide binding, zinc ion binding, nucleic acid binding; INVOLVED IN: biological_process unknown; LOCATED IN: cellular_component unknown; EXPRESSED IN: 23 plant structures; EXPRESSED DURING: 13 growth stages; CONTAINS InterPro DOMAIN/s: Zinc finger, CCCH-type (InterPro:IPR000571)…
Cotton_A_34645	1.59152	1.84635	2.10804	1.87253	1.12334	1.52975	3.76663	1.67029	4.1436	4.13557	3.87075	3.18162	2.06118	2.38046	4.36811	4.07361	8.54875	16.1483	12.9192	12.9461	12.9631	23.7996	14.9046	14.8747	23.3724	25.2628	20.132	19.4847	24.129	1.17743e-06	3.57325e-05	-2.65399	CAMTA	AT4G16150.1	calmodulin binding;transcription regulators; FUNCTIONS IN: calmodulin binding, transcription regulator activity; INVOLVED IN: regulation of transcription; LOCATED IN: nucleus; CONTAINS InterPro DOMAIN/s: Ankyrin repeat-containing domain (InterPro:IPR020683), CG-1 (InterPro:IPR005559), Ankyrin repeat (InterPro:IPR002110), IQ calmodulin-binding region (InterPro:IPR000048); BEST Arabidopsis thaliana…
Cotton_A_23738	1.04807	1.4587	0.719212	1.39209	1.35934	1.46548	0.84195	1.04505	1.47505	1.45961	2.56152	0.987399	0.379313	0.868585	9.78676	7.24431	15.6267	5.22692	4.50419	7.23615	5.54251	8.50877	13.8779	2.77922	2.72559	2.87977	3.40895	4.04553	3.68732	8.24527e-05	0.00076145	-2.40891	DDT	AT5G12400.1	DNA binding;zinc ion binding;DNA binding; FUNCTIONS IN: DNA binding, zinc ion binding; INVOLVED IN: regulation of transcription, DNA-dependent; LOCATED IN: nucleus; EXPRESSED IN: 18 plant structures; EXPRESSED DURING: 9 growth stages; CONTAINS InterPro DOMAIN/s: AT hook, DNA-binding motif (InterPro:IPR017956), DDT domain (InterPro:IPR004022), Zinc finger, PHD-type, conserved site (InterPro:IPR019…
Cotton_A_23737	1.53145	1.75626	0.882705	2.13487	1.70093	1.61569	1.13362	1.75845	1.97718	1.88438	3.24795	0.904438	1.26578	1.25602	9.7054	8.38188	15.8594	4.83182	3.31988	9.90071	6.49643	7.01691	10.3368	2.5944	2.1215	2.71307	4.92354	4.10587	4.60694	0.000110788	0.000956527	-1.97243	DDT	AT5G12400.1	DNA binding;zinc ion binding;DNA binding; FUNCTIONS IN: DNA binding, zinc ion binding; INVOLVED IN: regulation of transcription, DNA-dependent; LOCATED IN: nucleus; EXPRESSED IN: 18 plant structures; EXPRESSED DURING: 9 growth stages; CONTAINS InterPro DOMAIN/s: AT hook, DNA-binding motif (InterPro:IPR017956), DDT domain (InterPro:IPR004022), Zinc finger, PHD-type, conserved site (InterPro:IPR019…
Cotton_A_31019	1.04738	0.574826	0.631991	0.268748	0	0.436782	1.22334	0.227616	1.767	1.4391	4.78686	1.35677	0.403683	0.369756	8.90968	4.22347	3.31111	7.80775	7.15218	5.17275	18.6394	37.3127	40.1461	16.7737	11.6252	20.0804	24.2548	36.833	28.3648	7.22265e-05	0.000689515	-4.09434	G2-like	AT2G03500.1	Homeodomain-like superfamily protein; CONTAINS InterPro DOMAIN/s: Homeodomain-like (InterPro:IPR009057), Myb, DNA-binding (InterPro:IPR014778), HTH transcriptional regulator, Myb-type, DNA-binding (InterPro:IPR017930), Myb-like DNA-binding domain, SHAQKYF class (InterPro:IPR006447), Homeodomain-related (InterPro:IPR012287); BEST Arabidopsis thaliana protein match is: myb-like transcription factor…
Cotton_A_02192	1.51661	0.768323	1.68946	0	0.120575	0.364882	1.8867	1.36906	2.14709	2.36743	3.78076	4.45129	0	0.247363	11.4883	8.90996	5.95182	5.42109	6.47883	1.82028	10.6795	15.4398	19.0147	22.7293	23.511	28.7853	41.6105	37.0849	30.2084	6.87739e-05	0.000665684	-3.55925	G2-like	AT1G79430.2	Encodes gene product that is required for several aspects of phloem development in the root: (1) the specific divisions organizing the phloem pole, (2) sieve element differentiation and (3) the expression of a companion-specific gene. Mutant has a defect in the organization of phloem poles in the root. apl seedlings have a short, determinate root with only occasional lateral branches.
Cotton_A_04404	0.199711	0.292283	0.482025	0.204977	0.206409	0.124926	0.10766	0.130203	0.367556	0	0.124465	0.282224	0	0.211604	0.962658	0.239856	0.6012	1.88994	3.43204	9.03438	2.03401	1.49607	10.5132	4.46019	6.88568	6.16993	7.06597	6.85885	8.28934	7.8624e-05	0.000734788	-4.09326	GRAS	AT1G14920.1	Similar to a putative transcription factor and transcriptional coactivators. Repressor of GA responses and involved in gibberellic acid mediated signaling. Member of the DELLA proteins that restrain the cell proliferation and expansion that drives plant growth. The protein undergoes degradation in response to GA via the 26S proteasome. GAI may be involved in reducing ROS accumulation in response …
Cotton_A_11125	9.8439	7.05229	5.31677	12.0111	5.83405	3.9616	6.67966	5.74461	6.20794	3.14311	10.6397	2.04288	7.79538	4.66301	24.1367	9.4414	6.2958	22.6122	29.4699	39.0685	20.5297	6.41637	8.58305	30.8583	30.1776	21.0664	36.5261	36.5269	11.6097	5.29084e-05	0.000550211	-1.77444	GRAS	AT1G14920.1	Similar to a putative transcription factor and transcriptional coactivators. Repressor of GA responses and involved in gibberellic acid mediated signaling. Member of the DELLA proteins that restrain the cell proliferation and expansion that drives plant growth. The protein undergoes degradation in response to GA via the 26S proteasome. GAI may be involved in reducing ROS accumulation in response …
Cotton_A_34090	0.178122	0.391029	0.161219	2.92509	1.933	0.724239	3.88886	2.61288	5.16319	1.29901	4.32939	2.45422	0.102826	8.19401	23.6427	16.7054	17.6733	28.8614	23.7619	37.2012	11.5077	28.5912	33.2736	35.2171	38.0553	45.8238	3.59239	4.66281	2.86858	1.54762e-05	0.000225221	-3.24344	HB	AT4G36870.2	Encodes a member of the BEL family of homeodomain proteins. Plants doubly mutant for saw1/saw2 (blh2/blh4) have serrated leaves. BP is expressed in the serrated leaves, therefore saw1/saw1 may act redundantly to repress BP in leaves.
Cotton_A_33133	0	0.161385	0.159691	6.20217	2.78084	1.82103	11.1756	14.5509	13.2321	10.1817	14.6244	9.16285	0.10185	6.5303	37.666	38.7521	30.0901	14.9384	16.196	19.7991	20.637	27.5919	19.4793	42.3762	34.0509	46.0766	17.46	12.9653	9.28808	5.78936e-06	0.000109972	-1.98671	HB	AT4G36870.2	Encodes a member of the BEL family of homeodomain proteins. Plants doubly mutant for saw1/saw2 (blh2/blh4) have serrated leaves. BP is expressed in the serrated leaves, therefore saw1/saw1 may act redundantly to repress BP in leaves.
Cotton_A_07061	0.249558	0.456544	0.301168	4.31165	3.56799	3.04409	5.56061	2.44052	3.90401	2.53214	2.90325	2.76255	0.384133	0	13.0072	9.06316	4.79191	10.2963	10.6573	11.2794	10.0792	12.9695	7.4419	5.54194	6.18995	5.33151	9.79951	7.09347	8.64143	2.33316e-08	2.46562e-06	-1.91749	HB	AT5G60690.1	REVOLUTA regulates meristem initiation at lateral positions. a member of a small homeodomain-leucine zipper family. Has overlapping functions with PHAVOLUTA and PHABULOSA.
Cotton_A_26592	5.63187	7.27361	4.13373	7.69995	6.12481	7.44023	4.78059	6.76807	9.12747	10.1814	18.1783	4.72179	3.39397	5.06279	41.374	26.8123	47.7857	18.599	17.9242	22.9845	30.2414	40.3733	54.8363	14.4898	17.2095	15.8275	15.0524	17.318	15.1827	3.17268e-05	0.000384787	-1.87854	IWS1	AT3G48050.2	Encodes a large protein with N-terminal bromo-adjacent homology (BAH) and transcription elongation factor S-II (TFS2N) domains and two C-terminal GW (glycine and tryptophan) repeats. It is nuclear and colocalizes with the processing-body component DCP1 in the cytoplasm. SOU is a component of the miRNA pathway and is involved in translational repression.
Cotton_A_02134	3.41322	1.78405	2.64798	3.50321	2.2678	2.66886	2.75998	2.86107	3.1409	1.8553	3.03887	1.37812	0.564475	1.03407	37.4413	23.42	27.659	61.4753	65.1237	59.3476	1.95692	4.85323	3.84313	53.5057	47.106	55.8969	24.5391	30.4674	15.8871	3.25461e-05	0.00039202	-3.86113	mTERF	AT2G36000.1	Mitochondrial transcription termination factor family protein; FUNCTIONS IN: molecular_function unknown; INVOLVED IN: biological_process unknown; LOCATED IN: chloroplast; EXPRESSED IN: 20 plant structures; EXPRESSED DURING: 13 growth stages; CONTAINS InterPro DOMAIN/s: Mitochodrial transcription termination factor-related (InterPro:IPR003690); BEST Arabidopsis thaliana protein match is: Mitochond…
Cotton_A_09629	0	0	0	0	0	0	0	0	0	0	0	0	0.375319	0	0.522966	0.130302	0	5.85462	7.71092	6.06605	0.690819	3.54517	3.69372	6.91318	5.01179	8.38755	4.49617	4.3423	1.8379	4.44188e-05	0.000485656	-3.99115	MYB	AT5G49620.1	Member of the R2R3 factor gene family.
Cotton_A_26408	17.9135	15.2101	16.566	16.9869	12.2757	13.1543	11.5986	9.33038	15.4092	18.213	36.9509	19.4675	6.18305	9.37036	18.0666	3.18207	5.836	260.279	209.229	204.102	69.1124	134.317	121.227	385.678	322.736	415.401	179.812	203.602	176.718	0.000103873	0.000911671	-3.53182	MYB	AT1G01060.4	LHY encodes a myb-related putative transcription factor involved in circadian rhythm along with another myb transcription factor CCA1
Cotton_A_15659	11.1499	10.2797	6.16472	11.2926	9.1378	9.67846	9.42637	5.63606	9.8535	15.699	31.2853	9.37064	3.63001	9.66308	12.73	2.65297	9.49038	150.488	135.601	105.348	32.0391	60.6956	49.6736	99.3097	128.048	138.983	55.196	67.6233	65.2246	0.000105226	0.000919434	-2.77038	MYB	AT1G01060.3	LHY encodes a myb-related putative transcription factor involved in circadian rhythm along with another myb transcription factor CCA1
Cotton_A_27954	7.80116	7.92215	4.32297	6.3728	4.44276	6.77211	2.23145	6.0202	3.07662	2.01925	4.16733	0.674958	6.62534	1.51713	21.3485	12.789	1.58254	24.7834	18.3044	26.5651	9.91542	12.421	16.2775	17.0278	19.3908	18.482	20.8494	24.0264	22.9264	4.34486e-07	1.8238e-05	-1.96024	MYB	AT2G02820.2	Encodes a putative transcription factor (MYB88), involved in stomata development, double loss of MYB88 and FLP (MYB124) activity results in a failure of guard mother cells (GMCs) to adopt the guard cell fate, thus they continue to divide resulting in abnormal stomata consisting of clusters of numerous guard cell-like cells. This phenotype is enhanced in double mutants over the single mutant flp p…
Cotton_A_39138	0	0	0	0	0	0	0	0	1.34548	0	0	2.06623	0.84811	0	2.48433	1.43696	1.10823	1.57432	1.45144	0.570912	2.7254	1.673	0.981508	1.19793	3.26769	4.20013	1.56005	2.04139	0.517293	4.19693e-05	0.000466507	-1.85756	MYB	AT2G47190.1	Encodes a MYB transcription factor that possesses an R2R3 MYB DNA binding domain and is known to regulate the expression of salt- and dehydration-responsive genes. Has been shown to bind calmodulin.
Cotton_A_01989	0	0.286366	0.472267	0	0.808921	0.48959	0.843843	2.04108	1.44046	0.992675	0.975565	1.65907	0	0	10.8331	1.36565	1.85865	3.38159	2.07843	3.6789	4.30651	5.60266	13.4322	18.7888	14.2699	12.4831	15.2635	8.684	12.2078	5.30435e-05	0.000550963	-3.44764	NAC	AT2G18060.1	Encodes a NAC-domain transcription factor. Expressed in the vascular tissue.
Cotton_A_12607	0.180904	0	0	0	0	0.113162	0	0	0	0	0	0.170431	0	0	1.46776	2.88716	3.9245	0.518465	0.637329	0.94008	2.14004	2.12145	1.29339	0.300646	0.397936	0.467584	1.74966	1.53267	2.08266	3.74547e-05	0.000431441	-2.64137	NAC	AT1G65910.1	NAC domain containing protein 28 (NAC028); FUNCTIONS IN: sequence-specific DNA binding transcription factor activity; INVOLVED IN: multicellular organismal development, regulation of transcription; LOCATED IN: cellular_component unknown; EXPRESSED IN: 19 plant structures; EXPRESSED DURING: 10 growth stages; CONTAINS InterPro DOMAIN/s: No apical meristem (NAM) protein (InterPro:IPR003441); BEST Ar…
Cotton_A_01569	0.3027	0.221505	0.547949	1.08738	0.625702	0.284024	1.63178	1.57878	2.2284	1.53567	0.943252	1.49717	0.701558	0.642597	2.34485	2.86036	0.704042	3.1274	2.40275	2.36275	2.34327	4.81951	3.65615	2.98678	3.21018	3.77972	4.3681	6.76873	5.30586	6.34484e-06	0.000117625	-1.78254	NAC	AT2G18060.1	Encodes a NAC-domain transcription factor. Expressed in the vascular tissue.
Cotton_A_07124	0.115422	1.01354	0.975044	2.84317	1.90869	1.73282	2.86219	0.752505	2.12427	1.02474	1.00708	1.14177	0.801533	1.71306	5.94245	5.20531	2.46223	5.16473	4.57846	5.04252	3.9549	9.0358	5.88369	1.14361	4.16115	2.67027	5.19276	4.82339	6.15432	1.75449e-06	4.74294e-05	-1.72661	NAC	AT1G12260.1	Encodes a NAC-domain transcription factor. Expressed in the vascular tissue.
Cotton_A_30257	1.05731	1.5474	2.23294	0.813891	1.09277	0.165346	0.284986	1.03398	0.972956	0.33525	0.658944	0.373538	0.615036	0	2.92915	1.93189	0.993292	5.9272	9.1076	10.7472	2.51786	2.02139	4.08521	11.1572	3.4035	5.52374	9.54361	7.06725	5.1797	4.58266e-05	0.000496499	-2.73697	OFP	AT3G52525.1	ovate family protein 6 (OFP6); CONTAINS InterPro DOMAIN/s: Protein of unknown function DUF623 (InterPro:IPR006458); BEST Arabidopsis thaliana protein match is: Ovate family protein (TAIR:AT2G36026.1); Has 453 Blast hits to 451 proteins in 20 species: Archae - 0; Bacteria - 0; Metazoa - 0; Fungi - 0; Plants - 453; Viruses - 0; Other Eukaryotes - 0 (source: NCBI BLink).
Cotton_A_33570	0.612171	0.836201	0.689519	0.586424	0.29526	0.127645	1.05602	0.904649	1.4271	1.08699	1.52608	1.26881	0.376904	0	11.3004	6.51882	1.97465	6.45452	6.46818	7.25098	5.53861	7.05446	22.8085	6.79787	7.15408	6.89638	8.07903	9.43311	5.88886	1.27179e-05	0.000196012	-3.32429	Orphans	AT2G01830.2	Histidine kinase: cytokinin-binding receptor that transduces cytokinin signals across the plasma membrane
Cotton_A_05992	1.37752	1.41123	0.66496	1.41384	10.2508	6.3765	4.75258	5.02929	3.04229	9.08508	6.86807	8.17599	8.97808	2.34958	40.6263	44.7336	4.01564	10.9319	12.4156	8.6181	65.697	41.2993	59.9898	45.5635	16.8277	14.1161	30.6993	33.9537	38.7613	5.49313e-05	0.000565175	-2.64694	Orphans	AT3G57040.1	response regulator ARR9, A two-component response regulator-like protein with a receiver domain with a conserved aspartate residue and a possible phosphorylation site and at the N-terminal half. Appears to interact with histidine kinase like genes ATHP3 and ATHP2
Cotton_A_25555	5.83325	6.14877	5.95013	5.45249	5.67001	6.14667	4.45481	3.80304	8.1796	4.66803	10.1706	3.53286	5.6906	1.1012	17.1768	17.2518	7.50014	13.5482	15.0402	17.2068	43.1596	26.1086	15.9603	12.617	5.63144	10.1223	22.9449	22.4967	20.6592	5.19687e-05	0.000543314	-1.70038	Orphans	AT2G01830.2	Histidine kinase: cytokinin-binding receptor that transduces cytokinin signals across the plasma membrane
Cotton_A_10701	0.883763	1.55209	0.959876	1.67807	4.65834	3.70393	3.33491	4.8975	3.33434	5.26818	3.85549	3.55937	2.24475	1.49534	18.0899	13.469	21.9975	12.0787	12.8401	15.9781	18.4617	34.3848	43.0267	8.75535	14.8282	8.40825	7.89019	8.06424	9.00736	6.75914e-05	0.000657859	-2.478	PHD	AT3G05670.1	RING/U-box protein; FUNCTIONS IN: DNA binding, zinc ion binding; INVOLVED IN: regulation of transcription, DNA-dependent; EXPRESSED IN: 23 plant structures; EXPRESSED DURING: 15 growth stages; CONTAINS InterPro DOMAIN/s: Zinc finger, RING-type, conserved site (InterPro:IPR017907), Zinc finger, RING-type (InterPro:IPR001841), Zinc finger, PHD-type (InterPro:IPR001965), Zinc finger, FYVE/PHD-type (…
Cotton_A_16970	2.22629	2.97491	1.8398	3.20395	2.12588	1.90729	1.59149	2.24028	3.65198	2.5781	4.31326	1.36787	1.50764	1.43208	6.83013	8.48491	16.7809	14.3898	13.7396	17.6458	16.6116	18.4716	17.4286	7.30978	6.69676	6.12043	13.0301	9.63502	10.0094	2.85259e-07	1.34789e-05	-2.37494	PHD	AT5G36740.1	Acyl-CoA N-acyltransferase with RING/FYVE/PHD-type zinc finger protein; FUNCTIONS IN: DNA binding, zinc ion binding; INVOLVED IN: regulation of transcription, DNA-dependent; LOCATED IN: nucleus; CONTAINS InterPro DOMAIN/s: AT hook, DNA-binding motif (InterPro:IPR017956), A.T hook-like (InterPro:IPR020478), Zinc finger, PHD-type, conserved site (InterPro:IPR019786), Zinc finger, PHD-type (InterPro…
Cotton_A_17108	1.21492	1.67077	0.985873	2.17141	1.16906	1.32341	1.58088	1.17446	2.35163	2.12538	3.47254	1.21365	0.72494	1.01815	13.9208	11.495	17.0465	5.14778	5.53144	7.11469	5.79613	8.14262	14.1597	3.56711	6.52838	6.11501	5.00887	6.052	4.52606	1.36196e-05	0.000205915	-2.33688	PHD	AT1G79000.1	Homologous to CREB-binding protein, a co-activator of transcription with histone acetyl-transferase activity. No single prior lysine acetylation is sufficient to block HAC1 acetylation of the H3 or H4 peptides, suggesting that HAC1, HAC5, and HAC12 can acetylate any of several lysines present in the peptides. HAM2 acetylates histone H4 lysine 5. A plant line expressing an RNAi construct targeted …
Cotton_A_17686	1.75222	2.28065	1.5946	2.88926	1.78129	2.15621	1.57946	1.46074	2.74905	3.24246	4.77986	1.21779	1.12642	1.03175	12.4445	11.248	22.5707	9.47722	9.21532	15.1703	8.11526	10.0145	15.4038	2.87965	4.67052	3.02083	4.93691	5.10748	5.103	8.12512e-05	0.00075266	-2.13376	PHD	AT5G44800.1	chromatin remodeling 4 (CHR4); FUNCTIONS IN: in 6 functions; INVOLVED IN: chromatin assembly or disassembly, regulation of transcription; LOCATED IN: chromatin, nucleus; EXPRESSED IN: 24 plant structures; EXPRESSED DURING: 11 growth stages; CONTAINS InterPro DOMAIN/s: Protein of unknown function DUF1087 (InterPro:IPR009463), Zinc finger, PHD-type, conserved site (InterPro:IPR019786), Zinc finger,…
Cotton_A_10207	0.677681	1.14609	0.745132	1.1747	0.949441	1.43189	0.957956	1.27637	1.96785	1.98643	2.83443	0.766138	0.660039	0.47729	8.06215	5.50076	11.2799	4.96867	5.567	8.2115	4.66475	5.96855	9.56383	1.88699	2.82315	1.93553	2.40155	2.73964	2.39885	6.42827e-05	0.000634248	-2.09354	PHD	AT3G01460.1	Encodes a protein with a methyl-CpG-binding domain. Has sequence similarity to human MBD proteins. Involved in the modification of the FLC chromatin acetylation state to affect FLC expression. Mutants show an early flowering, and enhanced shoot branching phenotypes.
Cotton_A_10272	1.96997	2.68329	1.85952	3.00283	2.49968	3.00141	2.39731	2.00916	3.44612	3.53753	5.81048	2.23262	0.854991	1.27775	14.0065	10.1555	14.9827	7.30718	7.41669	8.20489	8.95402	11.8549	19.927	4.95052	7.85868	7.85882	6.09313	7.78176	7.01918	2.99635e-06	6.92852e-05	-1.88102	PHD	AT1G79000.1	Homologous to CREB-binding protein, a co-activator of transcription with histone acetyl-transferase activity. No single prior lysine acetylation is sufficient to block HAC1 acetylation of the H3 or H4 peptides, suggesting that HAC1, HAC5, and HAC12 can acetylate any of several lysines present in the peptides. HAM2 acetylates histone H4 lysine 5. A plant line expressing an RNAi construct targeted …
Cotton_A_16968	3.45708	5.30046	4.37068	5.04475	3.40287	3.98669	2.76375	2.05455	4.24168	3.25121	4.89535	1.82787	2.22487	1.29232	10.4067	14.4379	22.3673	17.1372	18.1968	19.5673	11.5664	10.5988	12.5103	7.53632	6.0021	4.6673	13.8542	9.73359	9.90994	2.36072e-06	5.85263e-05	-1.87044	PHD	AT4G14920.1	Acyl-CoA N-acyltransferase with RING/FYVE/PHD-type zinc finger protein; FUNCTIONS IN: DNA binding, zinc ion binding; INVOLVED IN: regulation of transcription, DNA-dependent; LOCATED IN: nucleus; EXPRESSED IN: 23 plant structures; EXPRESSED DURING: 14 growth stages; CONTAINS InterPro DOMAIN/s: Zinc finger, PHD-type, conserved site (InterPro:IPR019786), Zinc finger, PHD-type (InterPro:IPR001965), Z…
Cotton_A_04403	1.23769	1.37148	0.981539	2.57693	1.75432	2.12357	0.571893	1.70606	1.23656	2.24254	2.82097	2.19881	0.979561	1.79447	8.58915	8.0112	24.4968	6.26093	6.72495	6.50279	8.45924	13.434	11.7292	11.0807	13.8691	9.0714	6.85037	7.88406	6.70648	3.91358e-06	8.35556e-05	-2.56561	RWP-RK	AT2G43500.2	Plant regulator RWP-RK family protein; FUNCTIONS IN: sequence-specific DNA binding transcription factor activity; INVOLVED IN: regulation of transcription; LOCATED IN: cellular_component unknown; EXPRESSED IN: 18 plant structures; EXPRESSED DURING: 9 growth stages; CONTAINS InterPro DOMAIN/s: Octicosapeptide/Phox/Bem1p (InterPro:IPR000270), Plant regulator RWP-RK (InterPro:IPR003035); BEST Arabid…
Cotton_A_28450	6.61591	7.66991	4.48546	8.31627	5.14755	5.76599	10.8998	7.56039	15.3228	9.05102	12.0453	8.92916	6.8731	6.76762	55.0612	41.9589	28.4095	60.2193	49.7038	54.4789	10.5009	18.1055	19.7842	54.7625	43.3394	45.7605	27.298	43.3253	31.3187	8.28583e-07	2.8107e-05	-2.23923	SET	AT1G14030.1	Encodes a lysine methyltransferase whose main soluble physiological substrates are chloroplastic fructose 1,6-bisphosphate aldolases, FBA1, FBA2, and FBA3. Lysines near the C-terminal end of the target proteins are trimethylated.
Cotton_A_01654	2.34874	2.98344	1.97878	3.04744	2.61071	2.73053	1.98284	2.62918	3.62944	3.99065	4.17043	1.53432	1.22701	2.06047	12.124	12.6455	17.5445	7.95879	8.07485	9.39043	10.4806	13.4458	12.0541	4.99341	7.01496	6.89893	7.11183	6.03678	7.13764	6.45961e-07	2.37442e-05	-1.85296	SET	AT2G23740.2	nucleic acid binding;sequence-specific DNA binding transcription factors;zinc ion binding; FUNCTIONS IN: sequence-specific DNA binding transcription factor activity, zinc ion binding, nucleic acid binding; INVOLVED IN: chromatin modification; LOCATED IN: intracellular, nucleus; EXPRESSED IN: 22 plant structures; EXPRESSED DURING: 13 growth stages; CONTAINS InterPro DOMAIN/s: Zinc finger, C2H2-lik…
Cotton_A_02577	2.1886	2.45281	1.23733	3.82479	2.89373	2.78743	2.80607	2.62237	3.59252	5.12654	7.91362	2.00617	2.22901	2.54168	15.0782	14.3196	26.5738	12.029	11.6107	16.3428	15.7629	19.493	33.2478	6.38711	11.7036	10.4772	9.04799	9.78514	12.9354	5.11218e-06	0.000100051	-2.24621	SNF2	AT2G13370.1	chromatin remodeling 5 (CHR5); FUNCTIONS IN: chromatin binding, helicase activity, DNA binding, nucleic acid binding, ATP binding; INVOLVED IN: chromatin assembly or disassembly; LOCATED IN: chromatin, nucleus; EXPRESSED IN: 26 plant structures; EXPRESSED DURING: 15 growth stages; CONTAINS InterPro DOMAIN/s: Chromo domain (InterPro:IPR000953), SNF2-related (InterPro:IPR000330), Homeodomain-like (…
Cotton_A_27244	0.359643	0.409382	0	0.492167	0.454305	0.474936	0.215417	0.364735	0.514812	1.26706	1.1456	0.451764	0.553551	0.253514	9.42865	7.68756	10.9924	4.5338	4.22215	6.72602	3.70174	2.84968	6.07854	1.33136	2.31318	2.32867	3.39655	3.4077	3.46004	1.50276e-05	0.000220614	-3.22725	SWI/SNF-SWI3	AT4G16310.1	LSD1-like 3 (LDL3); FUNCTIONS IN: primary amine oxidase activity; EXPRESSED IN: cultured cell; CONTAINS InterPro DOMAIN/s: Amine oxidase (InterPro:IPR002937), Adrenodoxin reductase (InterPro:IPR000759), SWIRM (InterPro:IPR007526); BEST Arabidopsis thaliana protein match is: Flavin containing amine oxidoreductase family protein (TAIR:AT3G10390.1); Has 1823 Blast hits to 1718 proteins in 423 specie…
Cotton_A_30323	1.35862	1.95997	1.07744	2.27094	1.36406	2.30677	0.920731	2.63198	2.14324	2.31395	4.35459	1.4811	0.985783	1.14919	8.16538	9.21393	9.58605	6.00556	5.5368	5.08166	6.6488	6.15265	10.9509	4.52709	4.62311	4.75091	4.5109	4.41383	5.26655	2.00639e-07	1.04099e-05	-1.7589	SWI/SNF-SWI3	AT3G10390.1	Encodes a plant homolog of a SWIRM domain containing protein found in histone deacetylase complexes in mammals. Lesions in FLD result in hyperacetylation of histones in FLC chromatin, up-regulation of FLC expression and extremely delayed flowering. FLD plays a key role in regulating the reproductive competence of the shoot and results in different developmental phase transitions in Arabidopsis.
Cotton_A_02703	2.32533	2.45029	2.91847	0.381862	0.38453	0.290915	1.40396	0.121281	1.54066	0.11797	0.347809	0.525771	1.72111	1.77352	17.5052	10.997	3.57332	36.1652	47.4563	44.9737	2.54417	4.58384	2.30767	43.4265	41.2664	38.1008	47.2881	68.6954	38.021	5.8277e-05	0.000590809	-4.65603	TCP	AT3G47620.1	Encodes a transcription factor AtTCP14 that regulates seed germination. AtTCP14 shows elevated expression level just prior to germination. AtTCP14 is predominantly expressed in the vascular tissue of the embryo, and affects gene expression in radicles in a non-cell-autonomous manner.
Cotton_A_09964	1.46281	1.78405	2.64798	0.500459	0.503955	0.381266	0.131428	0.317897	0.448701	0	0.151943	0.172265	1.97566	0	4.39563	8.01853	4.86436	1.04907	0.322394	2.2826	3.84861	5.19989	4.17021	11.0632	11.7765	16.4403	6.2653	7.27579	5.7982	0.000108939	0.000942267	-2.9477	TCP	AT5G51910.2	TCP family transcription factor ; CONTAINS InterPro DOMAIN/s: Transcription factor, TCP (InterPro:IPR005333), Transcription factor TCP subgroup (InterPro:IPR017887); BEST Arabidopsis thaliana protein match is: TCP family transcription factor (TAIR:AT2G45680.1); Has 731 Blast hits to 731 proteins in 79 species: Archae - 0; Bacteria - 0; Metazoa - 0; Fungi - 0; Plants - 731; Viruses - 0; Other Euka…
Cotton_A_26482	15.6584	15.023	17.4269	7.14276	5.03486	6.63874	2.62611	6.80574	5.76364	5.73725	10.843	2.45865	20.9846	5.54451	28.6952	23.587	39.4095	20.0793	36.3793	30.4303	27.909	24.5352	18.2175	55.3628	35.9518	43.6855	50.8895	45.0965	25.9655	1.14126e-07	7.10782e-06	-1.88753	TCP	AT5G23280.1	TCP family transcription factor ; CONTAINS InterPro DOMAIN/s: Transcription factor, TCP (InterPro:IPR005333), Transcription factor TCP subgroup (InterPro:IPR017887); BEST Arabidopsis thaliana protein match is: TCP family transcription factor (TAIR:AT5G08330.1); Has 1807 Blast hits to 1807 proteins in 277 species: Archae - 0; Bacteria - 0; Metazoa - 736; Fungi - 347; Plants - 385; Viruses - 0; Oth…
Cotton_A_23686	7.84016	5.96849	7.93549	6.81388	4.24759	5.69532	8.2484	3.87481	7.09829	11.7882	8.51144	9.91787	4.67498	5.08496	19.7686	7.74663	14.4204	15.657	24.8935	19.7147	39.8705	95.1952	76.6673	46.8488	50.1556	36.8821	43.2744	56.7135	48.2649	6.29102e-05	0.000625601	-2.50952	TRAF	AT5G45110.1	Encodes a paralog of NPR1. Involved in negative regulation of defense responses against bacterial and oomycete pathogens. npr3 mutants has elevated level of PR1 expression. Interacts with TGA2, TGA3, TGA5 and TGA6 in yeast two hybrid assays.
Cotton_A_17373	5.99908	6.46934	4.13698	2.63882	3.21668	3.75264	2.86923	2.99953	4.31675	8.81009	9.67024	2.67716	4.68705	4.86555	59.1521	58.0367	36.0338	18.766	16.3242	22.9187	35.332	25.6791	36.9382	66.008	39.0662	47.4642	73.8411	62.8156	41.2396	4.96219e-07	1.97854e-05	-3.15309	Trihelix	AT1G33240.1	Encodes a plant transcriptional activator that contains two separate, but similar, trihelix DNA-binding domains, similar to GT-2. Gene is expressed in all aerial parts of the plant, with higher level of expression in siliques. At-GTL2 was thought to be a duplicated copy of this gene but is likely to be a cloning artefact, the result of a chimeric clone. Regulates ploidy-dependent cell growth in t…
Cotton_A_26259	1.24622	1.38773	0.915442	1.83519	3.97603	6.47368	9.69739	7.06506	17.6506	12.095	12.5619	6.3553	7.00881	1.94886	53.6283	35.3821	30.1208	10.4344	11.3092	18.075	16.4984	17.5233	18.7385	54.788	36.141	46.8748	46.8318	51.8566	36.4704	8.01036e-06	0.000139838	-2.326	Trihelix	AT1G33240.1	Encodes a plant transcriptional activator that contains two separate, but similar, trihelix DNA-binding domains, similar to GT-2. Gene is expressed in all aerial parts of the plant, with higher level of expression in siliques. At-GTL2 was thought to be a duplicated copy of this gene but is likely to be a cloning artefact, the result of a chimeric clone. Regulates ploidy-dependent cell growth in t…
Cotton_A_32681	1.15135	1.60844	1.13682	0.859421	0.973603	0.458315	0.112848	0.81887	0.577904	0.265504	0.521854	0	0.242194	0.221839	1.54785	0.503038	0.678927	3.42201	2.76746	3.59224	2.46774	3.88012	1.75486	3.6342	4.80886	1.61604	3.36564	3.35975	1.6967	1.14894e-05	0.000182894	-1.96685	Trihelix	AT5G03680.1	Recessive mutations are defective in organ initiation and orientation in the second whorl. This gene encodes a trihelix transcription factor whose expression is limited to margins of floral and vegetative organs. Overexpression and double mutant analyses suggest that this gene is involved in limiting lateral growth of organs.
Cotton_A_00581	13.2226	12.1449	16.8375	13.7585	8.29389	8.84166	8.45531	9.15568	16.2796	13.6477	19.5503	11.2114	6.32729	8.5001	53.4698	43.8856	35.6184	31.8472	44.8377	39.8244	65.4975	105.999	86.2769	44.5476	56.2039	42.648	54.4855	54.2095	42.5123	3.99924e-07	1.71316e-05	-2.17067	TUB	AT1G25280.1	Member of TLP family
Cotton_A_15733	0	0	0	0	0	0	0.148047	0	0	0	0	0.194048	0	0	2.479	0.0275744	0	25.5311	50.8545	34.7198	20.9896	38.0775	19.715	11.3091	27.6037	20.8682	41.7196	67.1725	55.1394	5.86116e-05	0.000593092	-6.85473	WRKY	AT3G56400.1	member of WRKY Transcription Factor; Group III. Function as activator of SA-dependent defense genes and a repressor of JA-regulated genes. WRKY70-controlled suppression of JA-signaling is partly executed by NPR1.
Cotton_A_04316	0.686575	1.7082	0.497137	0.140935	0.7096	0.0858955	0.296094	0.358095	0.25272	0.522476	0	0.194048	0.318096	0	1.32803	0	0.0637988	34.2779	44.316	77.1551	51.5934	62.8133	61.448	19.9041	51.6167	22.9814	32.6118	55.704	28.808	2.67359e-05	0.000338895	-6.2794	WRKY	AT3G56400.1	member of WRKY Transcription Factor; Group III. Function as activator of SA-dependent defense genes and a repressor of JA-regulated genes. WRKY70-controlled suppression of JA-signaling is partly executed by NPR1.
Cotton_A_06025	0.278147	1.42477	0.167835	0	0.143738	0.173991	0.149943	0	2.04765	0.352778	0.693395	0	0.32219	0.295112	6.99527	0.111727	0.840133	13.4083	29.0647	19.1022	15.8301	46.7386	13.7163	25.1936	23.1791	24.0742	56.3823	50.1921	46.5928	5.97598e-05	0.000602339	-5.61127	WRKY	AT3G56400.1	member of WRKY Transcription Factor; Group III. Function as activator of SA-dependent defense genes and a repressor of JA-regulated genes. WRKY70-controlled suppression of JA-signaling is partly executed by NPR1.
Cotton_A_11750	0.390387	0.628477	0.376897	0.320544	0.242087	0.0488402	0.252539	0.305419	0.143697	0.693187	0.583919	0.993025	2.88798	0.661317	7.66336	2.44915	1.04669	5.90905	5.98436	6.57468	24.9451	46.7309	44.179	31.8546	39.5874	34.4478	21.2059	27.5336	28.843	6.7171e-05	0.000655486	-5.12212	WRKY	AT1G13960.1	Encodes WRKY DNA-binding protein 4 (WRKY4).
Cotton_A_40501	0.422408	0.154552	0.509764	0.86709	1.30972	0.792694	1.36626	1.10157	0.777415	0.535746	0.789767	0.596931	0.49052	0	8.35966	8.06695	2.46884	27.3009	24.6107	21.7809	8.9785	38.3458	7.23322	15.8681	14.0265	5.64671	24.7472	30.4822	49.0283	5.24191e-05	0.000546995	-4.73742	WRKY	AT4G39410.1	member of WRKY Transcription Factor; Group II-c
Cotton_A_40484	0.817518	0.59823	2.76243	3.69192	9.80123	15.9553	2.82051	5.54307	3.00918	3.11061	1.4266	1.15528	4.17018	1.04174	83.3641	32.8084	23.6786	34.3548	19.4713	12.7648	89.8243	95.8472	104.684	207.29	201.378	226.818	153.866	111.834	131.153	5.29931e-05	0.00055092	-4.67409	WRKY	AT2G34830.1	member of WRKY Transcription Factor; Group II-e
Cotton_A_27518	0.706131	0.968853	0.461588	0.452968	0.334497	0.496924	0.126886	0.076728	0.216598	0.074633	0.366733	0	0.339518	0.746361	15.244	1.9553	0.961684	2.22509	2.48656	2.20065	9.81691	25.3482	22.5324	10.9923	10.622	15.2185	11.815	14.1786	12.473	6.49973e-05	0.000638751	-4.60234	WRKY	AT1G73805.1	Encodes SAR Deficient 1 (SARD1), a key regulator for ICS1 (Isochorismate Synthase 1) induction and salicylic acid (SA) synthesis.
Cotton_A_23549	10.17	7.04515	15.3825	9.18559	5.18547	4.0715	26.4619	14.1449	25.2059	13.2428	35.156	20.1207	8.79495	2.30166	57.6953	30.0576	41.1343	52.9912	54.5225	63.4914	90.387	153.239	263.278	96.063	150.732	66.2687	122.157	119.731	128.627	3.79055e-05	0.000434638	-2.82377	WRKY	AT2G23320.1	Encodes WRKY DNA-binding protein 15 (WRKY15).
Cotton_A_27654	1.44631	1.37586	1.39633	6.82841	2.84013	0.904715	18.4002	12.2581	17.5681	6.9706	11.7179	15.1246	1.34051	0.613925	48.2417	62.5988	42.7645	58.0219	55.1002	55.9891	13.9833	32.1707	23.9696	53.5572	40.1483	59.2194	21.1884	24.5846	39.9138	9.66346e-08	6.49296e-06	-2.57676	zf-HD	AT1G69600.1	Encodes ZFHD1, a member of the zinc finger homeodomain transcriptional factor family. Binds to the 62 bp promoter region of ERD1 (early responsive to dehydration stress 1). Expression of ZFHD1 is induced by drought, high salinity and abscisic acid.
Cotton_A_38402	1.19067	0.580858	1.75621	0	0.410199	0.579293	0.142636	1.03502	0.486966	0.167793	0.329802	0.373912	7.04759	1.12266	83.5578	29.2373	11.3051	123.892	130.529	110.668	92.8761	180.101	196.145	351.92	174.594	305.552	370.92	400.898	309.412	2.19521e-05	0.00029255	-7.42157		AT3G11810.1	unknown protein; BEST Arabidopsis thaliana protein match is: unknown protein (TAIR:AT2G03330.1); Has 141 Blast hits to 141 proteins in 21 species: Archae - 0; Bacteria - 9; Metazoa - 0; Fungi - 0; Plants - 131; Viruses - 0; Other Eukaryotes - 1 (source: NCBI BLink).
Cotton_A_15813	0	1.04552	0	0	0.738339	0	0	0.931494	0	0	0	2.01907	0	0	0	0	0	132.744	160.127	78.7306	150.14	127.61	75.4084	32.2315	36.2643	20.9491	127.374	119.115	79.7784	8.56274e-05	0.000783392	-7.22199
Cotton_A_30756	0	0	0	0	0	0.207421	0	0	0	0	0	0	13.147	3.54178	8.47912	0.270854	0	145.998	196.185	148.453	332.021	410.876	338.29	69.4514	60.8848	114.523	242.369	247.704	269.545	9.41044e-05	0.000843205	-6.94609		AT5G28010.1	Polyketide cyclase/dehydrase and lipid transport superfamily protein; FUNCTIONS IN: molecular_function unknown; INVOLVED IN: response to biotic stimulus, defense response; LOCATED IN: cellular_component unknown; EXPRESSED IN: 8 plant structures; EXPRESSED DURING: 6 growth stages; CONTAINS InterPro DOMAIN/s: Bet v I allergen (InterPro:IPR000916); BEST Arabidopsis thaliana protein match is: Polyket…
Cotton_A_28265	0.34383	0.167735	0.138312	0.117632	0.355361	0.286771	0.123567	0	0	0	0.285712	0.485888	0.795871	1.45797	28.6161	18.3992	0.637756	27.0223	26.0648	17.5244	59.5236	49.5167	63.3422	29.7167	33.8095	51.7081	79.9253	95.1927	93.8581	1.51487e-05	0.000222014	-6.79012		AT4G35350.1	tracheary element vacuolar protein
Cotton_A_33082	0.400958	0.410769	0.580653	0.0823059	0.331523	0.351139	0	0	0.147587	0	0	0	0.1854	1.01891	7.30629	3.87804	0	16.1387	23.3147	15.7568	53.8156	45.2826	47.1506	40.1551	13.0657	36.9246	66.451	70.1538	64.2944	4.66541e-05	0.000503018	-6.55159		AT5G67050.1	alpha/beta-Hydrolases superfamily protein; FUNCTIONS IN: triglyceride lipase activity; INVOLVED IN: lipid metabolic process; LOCATED IN: membrane; EXPRESSED IN: sepal, carpel, stamen, leaf; EXPRESSED DURING: petal differentiation and expansion stage; CONTAINS InterPro DOMAIN/s: Lipase, class 3 (InterPro:IPR002921); BEST Arabidopsis thaliana protein match is: alpha/beta-Hydrolases superfamily prot…
Cotton_A_33566	0	0.167351	0.110396	0.140835	0.992734	0.600841	0.295883	1.491	1.09434	0.34807	1.25426	0	0.211243	0.0967446	7.052	13.652	2.61464	13.132	12.4453	14.2581	53.9979	59.0523	63.5422	40.1274	62.4412	47.6836	44.5216	61.9516	42.7823	1.53994e-05	0.000224298	-6.01976		AT3G27170.1	member of Anion channel protein family
Cotton_A_15637	0.129664	0.474416	0	0	0	0.324437	0	0	0	0.164454	0	0.366471	1.20117	1.10022	23.5604	10.4604	0	16.5169	18.1772	8.90357	19.4852	20.8079	26.5302	18.384	18.0295	33.2001	46.0738	45.9396	45.2211	7.2104e-06	0.000129388	-5.86568		AT5G04200.1	Encodes a putative metacaspase. Arabidopsis contains three type I MCP genes (MCP1a-c) and six type II MCP genes (MCP2a?f): AtMCP1a/At5g64240, AtMCP1b/At1g02170, AtMCP1c/At4g25110, AtMCP2a/At1g79310, AtMCP2b/At1g79330, AtMCP2c/At1g79320, AtMCP2d/At1g79340, AtMCP2e/At1g16420, AtMCP2f/At5g04200.
Cotton_A_31142	0.260017	0.285407	0.156895	0	0.268737	0	0	0.508561	0.478545	0.494675	0	0	0.602188	0.275789	12.6496	2.79172	1.50916	13.204	16.5062	9.73888	14.1831	35.0779	23.4611	10.5021	33.3888	28.0314	16.0014	28.8974	27.0553	6.01359e-06	0.000113265	-5.78722		AT5G07010.1	Encodes a sulfotransferase that acts specifically on 11- and 12-hydroxyjasmonic acid. Transcript levels for this enzyme are increased by treatments with jasmonic acid (JA), 12-hydroxyJA, JA-isoleucine, and 12-oxyphytodienoic acid (a JA precursor).
Cotton_A_39476	0	0	0	0	0	0	0	0	0	0.427898	0.105131	0.71515	0	0.178637	9.85278	12.5444	7.13893	20.7477	16.9435	12.3645	19.4195	32.4544	34.7784	20.8275	13.319	22.8355	2.3533	5.67027	6.29073	8.07347e-06	0.000140418	-5.7842		AT1G05680.1	Encodes a UDP-glucosyltransferase, UGT74E2, that acts on IBA (indole-3-butyric acid) and affects auxin homeostasis. The transcript and protein levels of this enzyme are strongly induced by H2O2 and may allow integration of ROS (reactive oxygen species) and auxin signaling. This enzyme can also transfer glycosyl groups to several compounds related to the explosive TNT when this synthetic compound …
Cotton_A_32789	0.042795	0.125263	0.154936	0	0.0442302	0	0.415257	0.223205	0.472569	0.542775	1.17352	0.0604763	0.197625	0	22.4443	7.12666	6.21293	11.9183	13.1133	23.8781	20.9233	33.2466	18.182	28.2927	34.5282	39.558	9.25334	11.0433	10.9475	3.50897e-06	7.74919e-05	-5.76058		AT2G23200.1	Protein kinase superfamily protein; FUNCTIONS IN: kinase activity; INVOLVED IN: protein amino acid phosphorylation; LOCATED IN: endomembrane system; EXPRESSED IN: 20 plant structures; EXPRESSED DURING: 12 growth stages; CONTAINS InterPro DOMAIN/s: Protein kinase, ATP binding site (InterPro:IPR017441), Protein kinase, catalytic domain (InterPro:IPR000719), Serine-threonine/tyrosine-protein kinase …
Cotton_A_20107	5.4162	3.16127	4.8244	0.661785	0.866331	0.605004	0.278071	0.336298	0.356006	1.79914	0.884064	0.546712	0.744955	0.272939	64.7002	50.9949	15.5112	96.8009	119.948	68.9612	19.3054	200.967	147.555	114.71	90.1603	106.45	9.69838	11.2294	58.7943	4.46707e-05	0.000487127	-5.72461		AT1G53210.1	sodium/calcium exchanger family protein / calcium-binding EF hand family protein; FUNCTIONS IN: calcium ion binding; INVOLVED IN: transmembrane transport; LOCATED IN: vacuolar membrane, plasma membrane, vacuole, membrane, plant-type vacuole; EXPRESSED IN: 27 plant structures; EXPRESSED DURING: 16 growth stages; CONTAINS InterPro DOMAIN/s: EF-Hand 1, calcium-binding site (InterPro:IPR018247), Sodi…
Cotton_A_11827	0.443742	0.216476	0.357006	0	0.458623	0.0925254	0.318948	0	1.36113	0.375202	1.29057	0.627079	0	0	17.5639	15.2811	11.0745	5.60311	5.0875	4.15619	37.4409	31.313	47.5407	21.6576	58.185	61.1125	10.9117	25.3606	13.7408	0.000111803	0.000962802	-5.67809		AT1G52820.1	2-oxoglutarate (2OG) and Fe(II)-dependent oxygenase superfamily protein; FUNCTIONS IN: oxidoreductase activity; EXPRESSED IN: root; CONTAINS InterPro DOMAIN/s: Oxoglutarate/iron-dependent oxygenase (InterPro:IPR005123); BEST Arabidopsis thaliana protein match is: 2-oxoglutarate (2OG) and Fe(II)-dependent oxygenase superfamily protein (TAIR:AT4G03070.1); Has 7837 Blast hits to 7765 proteins in 980…
Cotton_A_19723	0	0	0	0	0	0.123444	0.0709215	0	0	0.0834303	0	0	0	0	11.8876	9.68922	0	7.57932	6.95297	6.35862	20.4003	8.44653	17.5494	6.00884	4.66338	10.4507	18.5856	26.1071	28.7557	2.61867e-05	0.000333516	-5.67302		AT5G03260.1	putative laccase, a member of laccase family of genes (17 members in Arabidopsis).
Cotton_A_20665	0.15065	0.11024	0.181805	0	0.155702	0.0942369	0.162424	0	0.554523	5.15892	3.00445	4.89653	1.04745	0	103.76	74.0512	34.4766	5.44759	6.77623	2.82216	23.7278	66.5289	26.5864	126.113	125.612	112.296	37.3613	59.2907	61.8117	8.4199e-05	0.000773108	-5.58752		AT5G24530.1	Encodes a putative 2OG-Fe(II) oxygenase that is defense-associated but required for susceptibility to downy mildew.
Cotton_A_32259	0.304112	2.11412	0.367004	1.09246	2.67164	2.75838	1.14758	1.38788	2.7985	0.578565	6.82311	0	0.70485	4.51928	85.0101	54.1146	0.848845	5.49856	3.21865	2.3738	158.941	188.172	179.887	121.019	136.685	189.271	80.6149	87.4955	99.8316	8.30846e-05	0.000765611	-5.56267
Cotton_A_21648	0	0	0	0.199721	0	0	0	0	0	0.246802	0.889344	0.549977	0.299766	0.137286	19.3687	3.09386	0.269558	20.0783	16.1115	9.91051	17.0841	17.1254	10.0871	21.9791	18.0747	35.4426	13.1707	11.8296	8.14685	5.01957e-06	9.89492e-05	-5.56053		AT5G03555.1	Encodes PLUTO (plastidic nucleobase transporter), a member of the Nucleobase:Cation-Symporter1 protein family, capable of transporting purine and pyrimidine nucleobases.
Cotton_A_06930	0	0	0.839173	0	0	0	0.149943	0.18134	0	0.529167	16.9882	0	0.966569	0	17.4882	0.782089	0	67.7597	64.3839	58.1748	30.6198	162.796	80.8046	120.013	58.8567	102.449	72.449	68.9623	115.756	2.61717e-05	0.000333514	-5.45583		AT2G26560.1	Encodes a lipid acyl hydrolase with wide substrate specificity that accumulates upon infection by fungal and bacterial pathogens. Protein is localized in the cytoplasm in healthy leaves, and in membranes in infected cells. Plays a role in cell death and differentially affects the accumulation of oxylipins. Contributes to resistance to virus.
Cotton_A_22688	0	0.239292	0	0	0	0.102277	0.176282	0.213195	0	1.03687	0.407599	2.54163	0.379107	0.347246	40.7839	36.494	4.56823	23.0909	19.0386	18.3813	2.61624	1.73218	6.91308	34.9064	44.218	48.6263	13.6226	14.6189	10.2076	7.97847e-05	0.000741749	-5.44075		AT3G01980.4	NAD(P)-binding Rossmann-fold superfamily protein; FUNCTIONS IN: oxidoreductase activity, binding, catalytic activity; INVOLVED IN: metabolic process; LOCATED IN: peroxisome; EXPRESSED IN: 23 plant structures; EXPRESSED DURING: 13 growth stages; CONTAINS InterPro DOMAIN/s: NAD(P)-binding domain (InterPro:IPR016040), Short-chain dehydrogenase/reductase SDR (InterPro:IPR002198); BEST Arabidopsis tha…
Cotton_A_11811	0	0	0	0	0.316904	0	0.330585	0	0	0	0	0	0	0.654448	15.0455	11.6836	21.3945	1.05846	0	0	11.6447	16.3065	9.68882	12.3852	13.7487	20.3035	14.6164	13.8724	17.9238	4.48125e-06	9.18601e-05	-5.41463		AT5G53850.3	haloacid dehalogenase-like hydrolase family protein; FUNCTIONS IN: hydrolase activity, ion binding, methylthioribulose 1-phosphate dehydratase activity, metal ion binding; INVOLVED IN: L-methionine salvage; LOCATED IN: chloroplast; EXPRESSED IN: 23 plant structures; EXPRESSED DURING: 13 growth stages; CONTAINS InterPro DOMAIN/s: Class II aldolase/adducin, N-terminal (InterPro:IPR001303), Methylth…
Cotton_A_20392	0	0	0	0	0	0	0	0	0	0	0.0504663	0.028608	0	0.0855622	2.73967	0.0925719	0	6.12306	7.43062	11.5439	5.18698	12.7563	6.23867	20.0101	15.6068	25.5716	13.1928	11.2738	14.8034	4.23792e-05	0.000469146	-5.40899		AT4G21700.1	Protein of unknown function (DUF2921); INVOLVED IN: biological_process unknown; LOCATED IN: chloroplast; EXPRESSED IN: 12 plant structures; EXPRESSED DURING: LP.04 four leaves visible, 4 anthesis, LP.10 ten leaves visible, petal differentiation and expansion stage, E expanded cotyledon stage; CONTAINS InterPro DOMAIN/s: Protein of unknown function DUF2921 (InterPro:IPR021319); BEST Arabidopsis th…
Cotton_A_12199	0.361347	0.495789	0.490585	0	0	0.141272	0	0	0	0.171863	0.619303	0	0.104301	0	10.5755	14.3989	4.49748	3.41673	4.77279	5.20961	15.7329	13.3936	16.5575	2.93272	6.04719	6.75237	25.7004	25.8097	26.7927	4.19393e-05	0.000466329	-5.28628		AT5G37180.1	Encodes a protein with sucrose synthase activity (SUS5).
Cotton_A_37586	0.739017	1.4421	2.37826	0	3.0552	0.616375	1.32796	0	1.81348	1.24974	1.2282	3.48117	8.59231	1.57404	25.973	20.6227	4.39021	25.9124	21.54	25.4178	158.089	177.576	83.4087	82.9524	69.5344	94.2309	118.625	100.499	81.8	6.45556e-05	0.000635345	-5.18512		AT3G26690.2	Encodes AtNUDT13, a mitochondrial Nudix hydrolase specific for long-chain diadenosine polyphosphates.
Cotton_A_28851	0.119937	0.0438826	0	2.33888	1.7974	0.675221	0.25862	0.0781936	0.441471	0.304234	0.29899	0	0.138547	0.253807	29.0002	16.4612	11.5421	0.309359	0.475355	0.934884	35.7615	29.7531	47.5909	15.4482	12.2684	21.3908	37.314	18.6493	16.5701	6.33613e-05	0.000627844	-5.13246		AT2G39210.1	Major facilitator superfamily protein; FUNCTIONS IN: molecular_function unknown; INVOLVED IN: transmembrane transport; LOCATED IN: cellular_component unknown; EXPRESSED IN: 22 plant structures; EXPRESSED DURING: 13 growth stages; CONTAINS InterPro DOMAIN/s: Nodulin-like (InterPro:IPR010658), Major facilitator superfamily MFS-1 (InterPro:IPR011701), Major facilitator superfamily, general substrate…
Cotton_A_14731	1.08183	2.37494	2.25506	1.00941	5.79385	5.84443	2.33276	2.56476	2.17204	2.86894	1.71621	0.694911	17.7466	2.08399	56.6907	41.0013	9.24507	214.903	213.73	152.183	34.0076	35.0214	24.1381	191.367	267.121	298.378	86.4718	131.441	127.932	9.55383e-05	0.000852851	-5.12042		AT5G17230.3	Encodes phytoene synthase.
Cotton_A_03701	0.818774	1.01395	1.29213	1.03429	1.75756	1.45772	2.30877	1.31399	3.59338	1.91716	1.41309	4.27222	0.145527	0.533185	46.6065	43.2326	20.4416	65.9597	53.0892	50.6671	17.573	21.1539	23.5571	120.858	121.532	130.483	43.9198	54.894	40.4692	2.75801e-05	0.000346212	-5.11785		AT5G35790.1	Encodes a plastidic glucose-6-phosphate dehydrogenase that is sensitive to reduction by DTT and whose mRNA is more prevalent in developing organs but absent in the root.
Cotton_A_12441	0	0.196616	0	0	0	0.168074	1.73812	1.05104	0.989005	0.34078	0.334907	1.8985	0.625276	0	22.6022	16.3163	0.126257	19.4666	18.5169	13.4464	36.5301	14.9334	15.8891	9.59168	12.1024	12.7556	41.6469	43.496	38.8391	1.27767e-05	0.00019646	-5.09197		AT5G26330.1	Cupredoxin superfamily protein; FUNCTIONS IN: electron carrier activity, copper ion binding; LOCATED IN: anchored to membrane; EXPRESSED IN: 16 plant structures; EXPRESSED DURING: 10 growth stages; CONTAINS InterPro DOMAIN/s: Plastocyanin-like (InterPro:IPR003245), Cupredoxin (InterPro:IPR008972); BEST Arabidopsis thaliana protein match is: Cupredoxin superfamily protein (TAIR:AT2G31050.1); Has 1…
Cotton_A_11064	0.519173	0.50655	0.62654	0	0.178861	0.216507	0	0	0	0	0	0	0.802786	0	12.7593	20.0437	8.7911	1.49047	0.916091	3.24303	21.7675	15.6214	15.1004	5.11001	3.94258	3.98083	17.7361	21.7846	17.82	3.37683e-05	0.000401348	-5.03128		AT2G27140.1	HSP20-like chaperones superfamily protein; FUNCTIONS IN: molecular_function unknown; INVOLVED IN: response to heat; LOCATED IN: membrane; EXPRESSED IN: 19 plant structures; EXPRESSED DURING: 12 growth stages; CONTAINS InterPro DOMAIN/s: Heat shock protein Hsp20 (InterPro:IPR002068), HSP20-like chaperone (InterPro:IPR008978); BEST Arabidopsis thaliana protein match is: HSP20-like chaperones superf…
Cotton_A_23812	0.240206	0.439435	0.724704	0.493078	0.620654	0.60103	2.97826	2.50567	0.884168	5.02683	1.64673	4.7523	2.50252	0.254689	88.6905	104.277	5.40481	82.6855	82.2666	69.7152	3.59955	28.2711	8.05612	82.6594	74.5498	88.4097	18.6493	30.5575	26.2849	3.9137e-05	0.000444639	-4.96859		AT1G60550.1	enoyl-CoA hydratase/isomerase D (ECHID); FUNCTIONS IN: 1,4-dihydroxy-2-naphthoyl-CoA synthase activity, catalytic activity; INVOLVED IN: vitamin K biosynthetic process, metabolic process, menaquinone biosynthetic process; LOCATED IN: peroxisome; EXPRESSED IN: 21 plant structures; EXPRESSED DURING: 13 growth stages; CONTAINS InterPro DOMAIN/s: Enoyl-CoA hydratase/isomerase, conserved site (InterPr…
Cotton_A_00990	0.328861	0.360973	0	0.168766	0	0.154286	0	0	0	0	0.102478	0.116184	0	1.21881	7.17541	8.84054	0	12.7281	14.125	19.7449	11.2978	2.52934	3.19706	2.31689	4.05822	4.4528	18.53	16.8897	11.953	4.15611e-05	0.000463512	-4.82438		AT3G55990.1	Encodes ESK1 (Eskimo1). A member of a large gene family of DUF231 domain proteins whose members encode a total of 45 proteins of unknown function. ESK1 functions as a negative regulator of cold acclimation. Mutations in the ESK1 gene provides strong freezing tolerance. A member of the TBL (TRICHOME BIREFRINGENCE-LIKE) gene family containing a plant-specific DUF231 (domain of unknown function) dom…
Cotton_A_07013	0.0638467	0.0467207	0.154101	0	0	0	0	0	0	0	0	0	0.147528	0	8.05898	6.99479	0	6.80732	8.60417	5.77335	11.8753	5.31446	7.575	2.3334	3.57977	4.70155	6.85979	10.4037	9.61205	5.60488e-07	2.13785e-05	-4.77747		AT5G60020.1	LAC17 appears to have laccase activity based on enzyme assays performed using lac17 mutants. Notably, these mutants appear to have a reduced deposition of G lignin units. LAC17 is expressed in interfascicular fibers and likely contributes to lignin biosynthesis, and hence, cell wall biosynthesis, there.
Cotton_A_12327	1.26785	2.3484	1.33879	0.528642	0.409489	0.495677	0.0854333	0	0.0729184	0.502508	1.03708	0	2.9271	0.167569	9.17078	2.35916	0.657195	6.81089	7.11651	8.27416	22.4914	47.5495	32.8153	51.0208	24.8362	37.9434	30.4799	26.0221	28.6658	6.88919e-05	0.000666247	-4.70207		AT3G51550.1	Encodes a synergid-expressed, plasma-membrane localized receptor-like kinase that accumulates asymetrically in the synergid membrnane at the filiform apparatus and mediates male-female gametophyte interactions during pollen tube reception. Also involved in powdery mildew infection.
Cotton_A_36818	93.4419	85.5709	125.635	0.927519	0.933999	10.1753	8.18429	5.1847	10.3118	5.27236	6.3079	4.59743	29.7717	3.07263	921.828	132.386	5.22583	267.148	273.662	130.413	608.24	518.003	630.279	1527.06	616.474	817.023	1507.05	1666.37	1138.69	0.00010559	0.000921651	-4.68877		AT3G16240.1	Delta tonoplast intrinsic protein, functions as a water channel and ammonium (NH3) transporter. Highly expressed in flower, shoot, and stem. Expression shows diurnal regulation and is induced by ammonium (NH3). Protein localized to vacuolar membrane.
Cotton_A_30134	1.2702	1.09848	1.04515	0.948138	1.19345	0.613975	1.24497	0.602267	1.70016	1.17165	3.38239	1.795	0.666904	0.610855	6.76629	6.78271	2.7443	55.3974	44.8495	54.7236	12.545	7.63056	7.81699	70.7382	36.0168	68.9628	37.9777	35.9562	24.2144	0.000108894	0.000942122	-4.6702		AT1G67900.3	Phototropic-responsive NPH3 family protein; FUNCTIONS IN: signal transducer activity; INVOLVED IN: response to light stimulus; LOCATED IN: cellular_component unknown; CONTAINS InterPro DOMAIN/s: NPH3 (InterPro:IPR004249), BTB/POZ fold (InterPro:IPR011333); BEST Arabidopsis thaliana protein match is: Phototropic-responsive NPH3 family protein (TAIR:AT3G26490.1).
Cotton_A_15687	0	0.13346	0	0	0.376995	0.399301	0.196635	0.118905	0	0	0.113665	0.386601	0.21091	0.579553	5.5051	6.76706	0.168808	5.33402	3.37488	2.27568	7.3862	5.73317	10.5171	3.77522	3.29729	7.57795	18.2923	17.7066	13.6771	6.87116e-05	0.000665467	-4.65036		AT3G62160.1	HXXXD-type acyl-transferase family protein; FUNCTIONS IN: transferase activity, transferring acyl groups other than amino-acyl groups, transferase activity; INVOLVED IN: biological_process unknown; LOCATED IN: cellular_component unknown; EXPRESSED IN: 22 plant structures; EXPRESSED DURING: 13 growth stages; CONTAINS InterPro DOMAIN/s: Transferase (InterPro:IPR003480); BEST Arabidopsis thaliana pr…
Cotton_A_15263	3.6537	5.34729	0.979845	4.58337	1.25874	4.57104	5.25234	2.64673	0.747156	1.54468	8.60231	5.73697	7.59427	11.3035	154.32	88.1153	0.965303	24.5615	32.3491	12.7243	91.5872	172.595	144.287	144.648	174.122	184.844	148.801	151.575	166.176	7.97515e-06	0.000139402	-4.62872		AT5G53300.4	Encodes a ubiquitin conjugating enzyme.
Cotton_A_24114	0	0	0	0	0	0	0	0	0	0	0	0	1.80478	0	7.26553	9.85956	8.22728	14.5742	24.4303	9.60945	7.85221	8.44793	7.8205	4.7353	7.02099	2.79119	9.54559	2.81785	4.04261	1.21515e-05	0.000190113	-4.61209
Cotton_A_12439	0	1.58405	0.522473	0.444354	0	0	0.466775	0.564516	3.98398	1.64731	2.15855	1.22363	0	0.928148	33.7944	26.3132	19.1929	35.937	33.3621	46.1557	24.4243	48.9807	31.1933	6.20702	17.7591	8.90019	12.293	14.3918	18.5678	2.03653e-06	5.26725e-05	-4.60433
Cotton_A_05125	0	0	0	0.156065	0.785778	0.475583	0	0	0	0.192855	1.32672	2.1488	0	0	1.86512	0.244586	0.424422	14.401	12.8746	8.07093	35.5547	6.24011	26.9371	16.7527	11.1631	13.1438	11.2146	12.127	14.2617	0.000107954	0.000936588	-4.5987		AT2G37170.1	a member of the plasma membrane intrinsic protein subfamily PIP2. localizes to the plasma membrane and exhibits water transport activity in Xenopus oocyte. expressed specifically in the vascular bundles and protein level increases slightly during leaf dev
Cotton_A_08197	0.608155	0.849595	0.533763	0.851167	0.571409	0.172919	2.38431	2.37895	2.54379	5.6798	2.41193	3.67207	0	0	85.8759	26.6358	41.0168	50.6686	61.0579	32.5776	1.30857	1.50961	4.00194	80.7191	40.2489	51.6844	39.3432	44.0234	37.4728	2.09006e-05	0.000281821	-4.58845		AT3G51895.1	Encodes a sulfate transporter.
Cotton_A_16166	0	0	0	0	0.727032	0.660041	0	0	0	0	0	0	0.815867	2.2419	8.64604	2.69281	0	7.57337	13.0335	1.64784	19.0228	10.413	8.73514	8.36343	9.72661	21.9059	18.5836	21.7425	21.5892	2.03745e-05	0.000276737	-4.56769		AT5G40020.1	Pathogenesis-related thaumatin superfamily protein; FUNCTIONS IN: molecular_function unknown; INVOLVED IN: response to other organism; LOCATED IN: endomembrane system; EXPRESSED IN: 13 plant structures; EXPRESSED DURING: 6 growth stages; CONTAINS InterPro DOMAIN/s: Thaumatin, pathogenesis-related (InterPro:IPR001938); BEST Arabidopsis thaliana protein match is: Pathogenesis-related thaumatin supe…
Cotton_A_08950	1.90237	0.556836	0.688738	0	0.196617	0.476001	0	0	0	0	0	0	0.883007	0	7.76263	15.3119	9.85567	1.63886	1.51094	2.97158	16.8084	9.09808	10.6004	5.29479	5.25176	6.55288	24.1438	28.0411	20.9778	9.34341e-05	0.000837873	-4.53692		AT5G04890.1	Specifically restricts the long-distance movement of tobacco etch potyvirus (TEV) without involving either hypersensitive cell death or systemic acquired resistance. Multidomain protein containing an N-terminal region with high similarity to plant small heat shock proteins (HSPs).
Cotton_A_23583	0.330236	0.386648	0.79706	0	0.204786	0.0413149	0.0712091	0	0.486222	0.0837685	0.0823247	0	0.457872	0.279594	3.08983	2.38604	0.244003	7.04217	8.72648	6.79633	16.1518	12.1284	20.1441	4.16827	2.39551	2.17534	7.45006	10.416	11.9664	8.17214e-05	0.000756387	-4.52988		AT4G02320.1	Plant invertase/pectin methylesterase inhibitor superfamily; FUNCTIONS IN: enzyme inhibitor activity, pectinesterase activity; INVOLVED IN: cell wall modification; LOCATED IN: endomembrane system, cell wall, plant-type cell wall; EXPRESSED IN: flower; CONTAINS InterPro DOMAIN/s: Pectinesterase, active site (InterPro:IPR018040), Pectin lyase fold/virulence factor (InterPro:IPR011050), Pectinestera…
Cotton_A_16955	0.643116	0.882392	0.6791	0.247527	0.332341	0.754297	0.693378	0.838569	0.295903	0.611754	2.40484	0.454413	0.371717	0.340477	25.3777	18.9083	19.2907	26.826	28.2592	23.3175	3.58212	3.45193	9.86302	16.128	10.7162	16.9522	10.2683	11.8312	10.9983	1.77552e-06	4.7651e-05	-4.52623		AT1G03160.2	A new plant-specific member of the dynamin superfamily; defines a new protein class within the dynamin superfamily of membrane remodeling GTPases that regulates organization of the thylakoid network in plants. Targeted to chloroplasts and associated with thylakoid and envelope membranes as punctate structures. Knockout mutants have abnormalities in chloroplast and thylakoid morphology, including …
Cotton_A_29136	0.452079	0.0827037	0	0	0	0.212093	0	0.294736	0	0.143344	0.140874	0	0	0.239609	13.8894	8.08551	9.95633	0.583504	0	0	3.93383	3.45997	9.77863	6.90737	2.03786	6.53828	7.62808	7.33806	8.827	4.12363e-05	0.000460658	-4.52467		AT3G14470.1	NB-ARC domain-containing disease resistance protein; FUNCTIONS IN: protein binding; INVOLVED IN: apoptosis, defense response; LOCATED IN: endomembrane system; EXPRESSED IN: 23 plant structures; EXPRESSED DURING: 14 growth stages; CONTAINS InterPro DOMAIN/s: Leucine-rich repeat-containing protein (InterPro:IPR015766), NB-ARC (InterPro:IPR002182), Leucine-rich repeat (InterPro:IPR001611), Disease r…
Cotton_A_17906	4.80215	3.67377	4.21473	0.224035	0	1.09233	0	0.284619	0	0.553694	0.272075	4.01004	0	0.464462	31.1787	24.8062	9.80394	7.52495	8.09387	9.55097	59.2388	40.1979	44.564	12.8242	30.0279	23.7438	69.9573	73.0583	53.0818	4.32273e-05	0.000476527	-4.49714		AT3G20570.1	early nodulin-like protein 9 (ENODL9); FUNCTIONS IN: electron carrier activity, copper ion binding; LOCATED IN: anchored to membrane; EXPRESSED IN: 22 plant structures; EXPRESSED DURING: 13 growth stages; CONTAINS InterPro DOMAIN/s: Plastocyanin-like (InterPro:IPR003245), Cupredoxin (InterPro:IPR008972); BEST Arabidopsis thaliana protein match is: early nodulin-like protein 14 (TAIR:AT2G25060.1);…
Cotton_A_16294	0.696862	0.339959	1.1213	0.476823	0.240077	0.290608	0	0	0	0	0	0	0.539882	0	8.4559	13.309	3.15547	4.00477	2.46146	2.17844	8.01009	6.97873	9.82965	6.05571	10.5086	2.2134	16.0634	16.7512	17.8506	1.99612e-05	0.000272341	-4.46942		AT3G47180.1	RING/U-box superfamily protein; FUNCTIONS IN: zinc ion binding; EXPRESSED IN: root, flower; EXPRESSED DURING: petal differentiation and expansion stage; CONTAINS InterPro DOMAIN/s: Zinc finger, RING-type (InterPro:IPR001841), Zinc finger, C3HC4 RING-type (InterPro:IPR018957); BEST Arabidopsis thaliana protein match is: RING/U-box superfamily protein (TAIR:AT3G19910.1); Has 6899 Blast hits to 6791…
Cotton_A_34822	0.297089	0.434798	0.179264	0.228692	0.49896	0.37168	0.320308	0.0484224	0.751814	0.423903	1.06463	0.157438	0.0857297	0.0785247	7.26453	5.28665	6.68894	9.19243	9.2204	10.4173	13.9236	14.8264	10.2026	7.54977	2.45765	7.36	10.4302	9.08471	8.97119	1.83502e-08	2.07842e-06	-4.46816		AT1G28440.1	HAESA-like 1 (HSL1); FUNCTIONS IN: protein serine/threonine kinase activity, kinase activity, ATP binding; INVOLVED IN: transmembrane receptor protein tyrosine kinase signaling pathway, protein amino acid phosphorylation; EXPRESSED IN: 22 plant structures; EXPRESSED DURING: 13 growth stages; CONTAINS InterPro DOMAIN/s: Protein kinase, ATP binding site (InterPro:IPR017441), Protein kinase, catalyt…
Cotton_A_07555	1.1989	0.809828	0.890363	0.378619	1.14379	0.923023	0.0994309	0	0	0.233936	0.114952	0.260653	2.13306	0.976893	7.16723	4.48292	5.03666	5.3945	6.09491	19.2749	4.50132	5.00662	12.677	30.9982	30.9172	24.5928	20.9713	24.8625	32.593	6.17044e-05	0.000616546	-4.46471		AT5G62220.1	Encodes a Golgi apparatus-localized galactosyltransferase involved in galactosyl-substitution of xyloglucan at position 2.
Cotton_A_29607	0.348193	0.636988	0.525252	0.536061	0.809708	0.707874	0.375406	0.113504	0.640827	0.220809	0.434007	0.738081	0.402601	0.368765	3.29721	1.07913	0.684602	18.4189	16.7972	11.9469	7.37994	21.5943	7.35405	9.51843	7.44335	6.90012	18.1194	15.3441	19.1373	1.8305e-05	0.000254041	-4.45879		AT5G53390.1	O-acyltransferase (WSD1-like) family protein; CONTAINS InterPro DOMAIN/s: O-acyltransferase, WSD1, C-terminal (InterPro:IPR009721), O-acyltransferase, WSD1, N-terminal (InterPro:IPR004255); BEST Arabidopsis thaliana protein match is: O-acyltransferase (WSD1-like) family protein (TAIR:AT2G38995.2); Has 1220 Blast hits to 1207 proteins in 180 species: Archae - 4; Bacteria - 957; Metazoa - 16; Fungi…
Cotton_A_18114	0.144631	0	0.523622	0.148444	0	0.0904715	0.155934	0.377172	0	0	0.180275	0	0.335128	0	4.38561	6.97479	0.268959	0.996085	1.53056	2.70915	4.7126	9.93807	6.69595	15.7101	3.54249	6.11656	11.7542	10.4592	5.48643	5.50051e-05	0.000565677	-4.45816		AT2G03090.1	member of Alpha-Expansin Gene Family. Naming convention from the Expansin Working Group (Kende et al, 2004. Plant Mol Bio). Involved in the formation of nematode-induced syncytia in roots of Arabidopsis thaliana.
Cotton_A_38883	0	0	0	0.468196	0.157156	0	0	0	0	0.192855	0.758123	0	0	0	9.12926	1.49809	1.20253	6.28406	5.63264	6.17189	1.37998	8.39187	8.16276	15.0024	8.93045	14.3121	2.92554	4.64678	2.73709	3.01162e-05	0.00036941	-4.45369		AT1G67025.1	BEST Arabidopsis thaliana protein match is: Protein kinase superfamily protein (TAIR:AT1G18390.1); Has 221 Blast hits to 191 proteins in 10 species: Archae - 0; Bacteria - 0; Metazoa - 0; Fungi - 0; Plants - 221; Viruses - 0; Other Eukaryotes - 0 (source: NCBI BLink).
Cotton_A_24248	0	1.37631	1.94552	0.551544	0.833095	2.52111	2.02781	0	3.46152	3.4078	12.7265	1.1391	1.25055	2.86363	24.0039	15.334	14.3933	18.5396	16.3803	18.4888	47.3328	83.0669	52.5422	113.356	99.4128	121.433	51.3454	61.8521	63.6459	5.06589e-05	0.000533123	-4.4343		AT5G19860.1	Protein of unknown function, DUF538; INVOLVED IN: biological_process unknown; LOCATED IN: vacuole; EXPRESSED IN: 23 plant structures; EXPRESSED DURING: 15 growth stages; CONTAINS InterPro DOMAIN/s: Protein of unknown function DUF538 (InterPro:IPR007493); BEST Arabidopsis thaliana protein match is: Protein of unknown function, DUF538 (TAIR:AT1G55265.1); Has 30201 Blast hits to 17322 proteins in 78…
Cotton_A_01771	0.241168	0.117652	0.0970143	1.48516	0.747768	0.452578	0.693378	0.94339	0.591806	0.509795	0.400807	0.454413	0.185859	0.340477	14.0299	6.20101	7.24796	21.4331	16.3606	16.5479	0.345265	0.460258	1.4552	18.7938	20.1095	24.5729	8.62879	11.5309	5.76832	4.86643e-05	0.000517842	-4.4168		AT5G19500.1	Encodes a putative amino acid transporter that localizes to the chloroplast inner envelope membrane.
Cotton_A_36631	1.02205	1.22869	1.85012	1.12392	0.150903	0.410996	0.865799	0.951904	1.07487	1.1111	1.45593	1.44432	5.90588	0.463674	18.5376	9.36011	65.8464	53.1117	49.3906	42.1179	34.3529	42.0557	32.3493	18.6566	9.86071	26.2892	10.8968	10.3103	14.4026	1.77125e-05	0.000248667	-4.41451		AT3G26590.1	MATE efflux family protein; FUNCTIONS IN: antiporter activity, drug transmembrane transporter activity, transporter activity; INVOLVED IN: drug transmembrane transport, transmembrane transport; LOCATED IN: plasma membrane, vacuole, membrane; EXPRESSED IN: 22 plant structures; EXPRESSED DURING: 13 growth stages; CONTAINS InterPro DOMAIN/s: Multi antimicrobial extrusion protein MatE (InterPro:IPR00…
Cotton_A_19302	0.0506947	0.0370965	0	0.182109	0.157184	0.0792783	0.0273283	0.165254	0.13995	0.257187	0.126377	0.250739	0.0584911	0	1.26265	0.736086	0.793214	5.96824	4.81962	6.63515	2.50111	7.17418	4.55127	2.83387	4.53575	4.14196	6.68734	11.1163	13.5617	4.69945e-05	0.000505384	-4.4128		AT1G27170.2	transmembrane receptors;ATP binding; FUNCTIONS IN: transmembrane receptor activity, ATP binding; INVOLVED IN: signal transduction, defense response, apoptosis, innate immune response; CONTAINS InterPro DOMAIN/s: Leucine-rich repeat, typical subtype (InterPro:IPR003591), NB-ARC (InterPro:IPR002182), Leucine-rich repeat (InterPro:IPR001611), Disease resistance protein (InterPro:IPR000767), Toll-Int…
Cotton_A_16216	1.07157	1.06419	0.831328	0.314235	0.118662	0.263335	1.44415	0.69862	2.53563	0	5.62887	0.70307	1.23692	0.64741	45.1675	24.5304	1.16368	6.11821	7.78371	6.79926	45.1248	35.0475	29.0555	33.1578	8.04024	26.3951	53.493	41.1978	22.5017	2.77287e-05	0.000347133	-4.41074		AT5G51060.1	RHD2 (along with RHD3 and RHD4) is required for normal root hair elongation. Has NADPH oxidase activity. Gene is expressed in the elongation and differention zone in trichoblasts and elongating root hairs. RDH2 is localized to the growing tips of root hair cells. It is required for the production of reactive oxygen species in response to extracellular ATP stimulus. The increase in ROS production …
Cotton_A_07941	0.557968	0.259828	0.612144	0	0	0.0634598	0.0546887	0.132281	0.280065	0.450341	0.379353	3.01063	0.117153	0	6.13577	4.8533	5.96544	9.07006	9.24656	7.11598	16.3775	12.4744	9.92661	3.54451	7.708	9.35039	20.7802	22.6448	17.8345	3.60849e-06	7.88558e-05	-4.39538		AT5G45480.1	Protein of unknown function (DUF594); FUNCTIONS IN: molecular_function unknown; INVOLVED IN: biological_process unknown; LOCATED IN: plasma membrane; EXPRESSED IN: 17 plant structures; EXPRESSED DURING: 12 growth stages; CONTAINS InterPro DOMAIN/s: Protein of unknown function DUF594 (InterPro:IPR007658); BEST Arabidopsis thaliana protein match is: Protein of unknown function (DUF594) (TAIR:AT5G45…
Cotton_A_34790	1.6775	2.39927	1.28826	1.48695	1.89137	1.04934	1.56198	2.18732	2.66633	1.74076	3.13639	1.29304	2.99647	2.42174	70.0353	51.2106	39.3308	10.6231	9.87456	14.0302	37.0589	72.3528	39.3612	23.5265	13.1828	21.2512	88.7412	67.7395	56.7879	2.03612e-05	0.000276669	-4.36831		AT5G22090.2	Protein of unknown function (DUF3049); FUNCTIONS IN: molecular_function unknown; INVOLVED IN: biological_process unknown; LOCATED IN: chloroplast; CONTAINS InterPro DOMAIN/s: Protein of unknown function DUF3049 (InterPro:IPR021410); BEST Arabidopsis thaliana protein match is: Protein of unknown function (DUF3049) (TAIR:AT4G02810.1).
Cotton_A_36325	0.153941	0.168973	0.0928885	0	0	0.0962957	0	0	0	0	0	0	0.177933	0	2.56737	3.25994	0.426935	6.48714	6.30628	7.68162	6.07606	6.06272	4.59258	1.7874	6.20956	4.17092	5.86707	6.61353	5.89397	1.38935e-07	8.21312e-06	-4.36152		AT5G20870.1	O-Glycosyl hydrolases family 17 protein; FUNCTIONS IN: cation binding, hydrolase activity, hydrolyzing O-glycosyl compounds, catalytic activity; INVOLVED IN: carbohydrate metabolic process; LOCATED IN: anchored to membrane; EXPRESSED IN: 21 plant structures; EXPRESSED DURING: 9 growth stages; CONTAINS InterPro DOMAIN/s: X8 (InterPro:IPR012946), Glycoside hydrolase, catalytic core (InterPro:IPR017…
Cotton_A_14223	0	0.710742	0.195356	0.49844	0.836537	0.405043	0	0	0	0.615939	2.21951	0	14.6374	0.343776	10.2501	32.771	26.9824	56.037	54.8332	66.7266	18.6521	26.8747	29.767	13.2946	31.3896	31.3756	20.0599	19.5403	20.6763	2.89816e-06	6.76483e-05	-4.30342
Cotton_A_06637	6.94009	6.69931	3.65307	5.45597	3.28119	3.32523	2.70643	4.62092	3.80466	2.62193	3.22093	3.33871	10.5807	1.71945	44.6945	32.2197	27.2598	39.8729	41.7558	52.4963	32.5191	27.399	77.3113	103.151	115.28	91.1892	205.014	183.656	181.345	0.000103685	0.000911522	-4.24066		AT2G33570.1	Domain of unknown function (DUF23); CONTAINS InterPro DOMAIN/s: Protein of unknown function DUF23 (InterPro:IPR008166); BEST Arabidopsis thaliana protein match is: Domain of unknown function (DUF23) (TAIR:AT5G44670.1); Has 195 Blast hits to 195 proteins in 24 species: Archae - 2; Bacteria - 7; Metazoa - 43; Fungi - 0; Plants - 139; Viruses - 0; Other Eukaryotes - 4 (source: NCBI BLink).
Cotton_A_33480	0.0930132	1.70159	0.224497	1.71838	8.94032	10.9966	4.41243	3.63844	7.18976	0.23594	3.01435	1.44587	0.430277	0.78823	33.5765	9.09906	1.80819	85.2921	86.5524	54.839	14.0678	8.37048	30.9976	59.5959	66.4847	117.717	76.2197	110.51	149.241	0.000103802	0.000911671	-4.2295		AT2G42690.1	alpha/beta-Hydrolases superfamily protein; FUNCTIONS IN: triglyceride lipase activity; INVOLVED IN: lipid metabolic process; LOCATED IN: chloroplast; EXPRESSED IN: 22 plant structures; EXPRESSED DURING: 13 growth stages; CONTAINS InterPro DOMAIN/s: Lipase, class 3 (InterPro:IPR002921); BEST Arabidopsis thaliana protein match is: alpha/beta-Hydrolases superfamily protein (TAIR:AT4G18550.1); Has 77…
Cotton_A_01355	0.782673	0.286366	0	0	0	0.48959	0.421921	0	0	0	0	0	0.914606	2.51322	8.51171	3.77563	0	19.6132	23.9019	11.0367	12.9195	5.06907	7.90126	3.13146	2.48172	14.686	6.60045	9.84186	17.2346	5.26411e-05	0.000548627	-4.2261		AT5G51890.1	encodes peroxidase involved in the lignification of tracheary elements (TE) in roots
Cotton_A_13854	1.49785	0.782909	1.80761	0	0.442309	0.267702	2.76842	1.67406	1.18144	0.814176	1.06686	1.51193	1.49104	0	15.4154	22.9242	0.800599	18.0717	26.0684	18.0556	6.13877	2.39893	3.87979	20.9627	17.3244	28.1881	49.225	43.6139	41.2106	7.39644e-05	0.000701696	-4.21576		AT3G44220.1	Late embryogenesis abundant (LEA) hydroxyproline-rich glycoprotein family; CONTAINS InterPro DOMAIN/s: Late embryogenesis abundant protein, group 2 (InterPro:IPR004864); BEST Arabidopsis thaliana protein match is: Late embryogenesis abundant (LEA) hydroxyproline-rich glycoprotein family (TAIR:AT5G22200.1); Has 838 Blast hits to 838 proteins in 28 species: Archae - 0; Bacteria - 0; Metazoa - 0; Fu…
Cotton_A_18959	13.8826	13.3862	13.5743	2.06589	2.23329	4.22167	2.29779	1.69824	3.26865	1.5017	2.32441	2.17517	15.5759	44.6778	261.157	268.797	37.7743	77.2816	95.2964	73.7996	347.471	166.953	238.173	190.91	79.2143	122.541	133.97	133.231	181.778	4.58184e-06	9.34064e-05	-4.19314		AT3G14310.1	encodes a pectin methylesterase, targeted by a cellulose binding protein (CBP) from the parasitic nematode Heterodera schachtii during parasitism.
Cotton_A_17850	0	0	0.184363	0	0	0.191125	0	0	0	0	0.380839	0	0.708173	0.648656	0.394522	0.276466	0.142146	2.89373	4.04222	5.72391	2.12033	9.07876	8.71368	8.28932	9.46997	4.4015	10.1237	6.14871	13.3141	6.12208e-05	0.000613223	-4.18361		AT1G66940.3	protein kinase-related; FUNCTIONS IN: molecular_function unknown; INVOLVED IN: biological_process unknown; LOCATED IN: endomembrane system; EXPRESSED IN: 22 plant structures; EXPRESSED DURING: 13 growth stages; BEST Arabidopsis thaliana protein match is: Protein kinase superfamily protein (TAIR:AT1G67000.1); Has 35333 Blast hits to 34131 proteins in 2444 species: Archae - 798; Bacteria - 22429; M…
Cotton_A_10335	1.6502	1.97235	0.597441	0.451656	0.625366	0.997852	0.533752	0.645518	1.21484	1.25578	0.891323	0.544134	6.22608	0.232768	11.5515	9.0272	3.12151	13.8088	16.7131	16.4634	16.8072	17.1943	35.54	41.8944	12.3499	16.6435	42.042	51.7384	40.7172	2.98373e-05	0.000366662	-4.17592		AT3G24480.1	Leucine-rich repeat (LRR) family protein; FUNCTIONS IN: structural constituent of cell wall; LOCATED IN: cell wall, plant-type cell wall; EXPRESSED IN: 22 plant structures; EXPRESSED DURING: 13 growth stages; CONTAINS InterPro DOMAIN/s: Leucine-rich repeat-containing N-terminal domain, type 2 (InterPro:IPR013210), Leucine-rich repeat (InterPro:IPR001611); BEST Arabidopsis thaliana protein match i…
Cotton_A_15308	0	0	0.152015	0	0	0	0	0	0	0.159763	0.0785049	0	0	0	1.33161	1.34473	2.35529	1.94955	2.66278	1.17831	2.57332	4.61046	6.54364	5.44122	2.80459	2.92947	10.8277	11.0635	7.12742	8.25414e-05	0.000761684	-4.16867		AT2G16570.1	Amidophosphoribosyltransferase (ATase: EC 2.4.2.14) is a key enzyme in the pathway of purine nucleotide biosynthesis
Cotton_A_01885	0.745762	0	0	0	0	1.866	1.60809	1.94482	0	0	0.929557	0	0	1.6161	23.825	7.89392	5.11396	3.88704	5.97274	9.3973	12.6735	14.1143	34.1167	12.7454	2.29082	24.5808	18.6686	14.3221	13.1933	2.70094e-05	0.000341455	-4.15423
Cotton_A_13583	0.535769	0.69699	0.646569	0.733194	1.35358	1.2661	1.98966	2.71677	3.28683	0.906031	1.78083	2.18726	0.550131	0	16.7004	11.5308	17.0898	7.77977	9.43754	10.3941	37.0059	68.9499	49.8762	23.944	17.8762	27.1213	18.617	18.3352	23.247	6.24114e-05	0.000621751	-4.14437		AT3G48080.1	alpha/beta-Hydrolases superfamily protein; FUNCTIONS IN: lipase activity, triglyceride lipase activity, signal transducer activity; INVOLVED IN: lipid metabolic process; LOCATED IN: cellular_component unknown; EXPRESSED IN: 19 plant structures; EXPRESSED DURING: 12 growth stages; CONTAINS InterPro DOMAIN/s: Lipase, class 3 (InterPro:IPR002921); BEST Arabidopsis thaliana protein match is: alpha/be…
Cotton_A_37703	1.12662	1.55723	0.604269	0.899359	0.51751	0.861346	0.539851	2.12191	0.921539	0.793834	1.09221	0	0.869585	1.3275	8.06272	4.16848	0.6972	13.359	9.93247	13.2833	13.8624	8.18336	5.54212	22.3	15.9813	28.9319	44.3581	32.4042	31.6619	0.000108871	0.000942122	-4.12993		AT1G70210.1	Encodes a D-type cyclin that physically interacts with CDC2A. Its expression is upregulated early during germination.
Cotton_A_24765	0.798404	1.21022	1.58292	1.52184	2.18083	1.96205	0.676345	0.594887	0.839664	1.95292	0.995173	1.20887	1.58092	1.08604	4.2362	2.13828	1.1842	7.74682	9.49273	16.358	25.4893	33.5929	31.8401	43.8984	27.8604	50.4284	28.871	21.0625	24.6864	5.38507e-05	0.000556718	-4.07675		AT2G31880.1	Encodes a putative leucine rich repeat transmembrane protein that is expressed in response to Pseudomonas syringae. Expression of SRRLK may be required for silencing via lsiRNAs. Regulates cell death and innate immunity.
Cotton_A_07360	4.16097	2.36822	3.34765	3.18606	2.25265	2.231	2.42111	2.06688	4.376	3.1832	4.69251	3.36007	6.86808	3.77452	38.644	30.5704	40.9926	11.2448	13.7878	10.2975	54.277	119.389	76.6363	77.7711	127.833	137.302	42.1461	39.8867	42.4838	9.26028e-05	0.000831534	-4.0605		AT5G16340.1	AMP-dependent synthetase and ligase family protein; FUNCTIONS IN: catalytic activity; INVOLVED IN: metabolic process; CONTAINS InterPro DOMAIN/s: AMP-binding, conserved site (InterPro:IPR020845), AMP-dependent synthetase/ligase (InterPro:IPR000873); BEST Arabidopsis thaliana protein match is: acyl activating enzyme 5 (TAIR:AT5G16370.1); Has 1807 Blast hits to 1807 proteins in 277 species: Archae …
Cotton_A_13523	2.4925	1.59593	2.25597	0.399722	0.402514	0.487234	1.1757	1.42188	1.00347	0.19758	0.873784	0.330217	1.26046	0.494799	15.3398	12.6365	7.7413	8.30646	10.9107	5.58724	9.32695	9.9264	13.5248	41.5971	22.696	39.9431	16.7236	19.3788	13.7165	3.73536e-05	0.000430972	-3.99949		AT1G22380.1	Encodes a putative UDP-glucosyl transferase. At1g22380 was initially identified as encoding the protein AAF87154, which has been classified as a bHLH protein (AtbHLH152). Subsequently it has been found that the AAF87154 protein appears to be encoded by the AT1G23970 genomic locus.
Cotton_A_10710	1.00326	1.142	1.61431	0.457647	1.72817	0.627572	8.05238	3.63378	5.12896	3.53456	5.69677	4.25329	5.93401	0.945269	11.1158	5.04784	11.4208	16.1141	16.5071	10.435	44.5358	69.6981	52.1108	77.3486	88.2725	93.5219	59.3588	81.2817	110.443	9.16788e-05	0.0008259	-3.99456		AT5G27930.2	Protein phosphatase 2C family protein; FUNCTIONS IN: protein serine/threonine phosphatase activity, catalytic activity; INVOLVED IN: biological_process unknown; LOCATED IN: cellular_component unknown; EXPRESSED IN: 22 plant structures; EXPRESSED DURING: 13 growth stages; CONTAINS InterPro DOMAIN/s: Protein phosphatase 2C-related (InterPro:IPR001932), Protein phosphatase 2C (InterPro:IPR015655), P…
Cotton_A_20535	0.339132	0.124082	0.306949	0	0	0	0	0.11055	0	0	0	0	0	0	1.41492	2.37288	1.96075	1.31261	2.01692	2.38002	3.41258	4.06247	3.41069	3.23155	2.37073	3.93487	9.91685	10.5761	7.37694	7.11933e-05	0.000682381	-3.98329		AT3G50170.1	Plant protein of unknown function (DUF247); CONTAINS InterPro DOMAIN/s: Protein of unknown function DUF247, plant (InterPro:IPR004158); BEST Arabidopsis thaliana protein match is: Plant protein of unknown function (DUF247) (TAIR:AT3G50120.1); Has 1185 Blast hits to 1045 proteins in 18 species: Archae - 0; Bacteria - 0; Metazoa - 0; Fungi - 0; Plants - 1185; Viruses - 0; Other Eukaryotes - 0 (sour…
Cotton_A_12298	2.48643	3.22545	3.13703	5.21998	1.28491	4.10047	6.9456	2.35789	7.6962	8.74401	9.43854	7.66633	0.784784	11.2616	131.84	39.1819	57.9039	2.91752	5.67846	10.9328	92.9595	81.752	170.709	73.5542	83.5523	154.957	212.981	67.3921	64.8031	0.000113788	0.000974871	-3.97322		AT1G05300.1	member of Fe(II) transporter isolog family
Cotton_A_07629	0.914438	1.33831	0	0	0.472552	0.85802	0	0.596176	0	0	0.569902	0	0	0	22.4294	3.77603	7.20767	11.0735	14.5846	7.17091	2.38404	7.7157	6.77569	3.63212	1.43868	1.70507	6.24242	5.40022	10.3978	9.64843e-05	0.000858772	-3.96941		AT3G17700.1	cyclic nucleotide-binding transporter 1, member of a family of cyclic nucleotide gated channels.
Cotton_A_15750	0.503457	0.0614019	0.202525	0	0	0	0	0.109411	0	0	0.209178	0.237155	0.19402	0	1.50795	0.855435	0.42689	4.04154	6.65371	5.23436	1.48617	1.26037	1.46272	4.8674	5.79737	3.73239	9.36495	8.27367	5.69702	4.67149e-05	0.000503024	-3.96582		AT1G60500.1	Dynamin related protein 4C (DRP4C); FUNCTIONS IN: GTP binding, GTPase activity; INVOLVED IN: biological_process unknown; LOCATED IN: cellular_component unknown; EXPRESSED IN: egg cell; CONTAINS InterPro DOMAIN/s: Dynamin GTPase effector (InterPro:IPR003130), Dynamin, GTPase domain (InterPro:IPR001401), GTPase effector domain, GED (InterPro:IPR020850), Dynamin central region (InterPro:IPR000375), …
Cotton_A_15067	1.69005	1.56217	2.68362	1.09554	1.65479	0.834619	4.50737	3.71146	4.58378	0.225632	1.88482	0.628502	3.08566	0	28.7288	16.4187	0.576198	35.0422	47.4965	21.3645	20.3771	10.4257	39.96	20.9218	37.1434	32.6684	34.3542	44.6434	81.3457	1.5337e-05	0.000223619	-3.95354		AT3G54950.1	Encodes pPLAIIIbeta, a member of the Group 3 patatin-related phospholipases. pPLAIIIbeta hydrolyzes phospholipids and galactolipids and additionally has acyl-CoA thioesterase activity. Alterations of pPLAIII&#946; result in changes in lipid levels and composition.
Cotton_A_10370	3.00431	4.58009	2.11494	1.02784	1.1644	2.03591	1.34963	1.14257	1.84308	3.65164	5.149	0.176899	8.69585	0.531002	37.8948	26.7436	20.6836	25.6406	24.5001	53.5239	64.9589	48.8333	105.384	37.1667	7.58088	16.3948	42.4819	49.2133	45.1123	1.18077e-05	0.000186893	-3.95289		AT3G24480.1	Leucine-rich repeat (LRR) family protein; FUNCTIONS IN: structural constituent of cell wall; LOCATED IN: cell wall, plant-type cell wall; EXPRESSED IN: 22 plant structures; EXPRESSED DURING: 13 growth stages; CONTAINS InterPro DOMAIN/s: Leucine-rich repeat-containing N-terminal domain, type 2 (InterPro:IPR013210), Leucine-rich repeat (InterPro:IPR001611); BEST Arabidopsis thaliana protein match i…
Cotton_A_20943	0.109168	0.825484	0.043915	0.373489	0.263269	0.887754	0.235401	0.521937	0.736698	0.553839	2.17717	0.617091	0.168008	0.384719	20.3771	12.1713	22.4614	5.31693	7.20871	16.4458	7.23391	5.32418	10.7045	2.60771	4.93733	5.86904	5.32584	5.79872	5.8845	3.75022e-05	0.000431441	-3.95214		AT2G46020.2	Encodes a SWI/SNF chromatin remodeling ATPase that upregulates transcription of all three CUC genes and is involved in the formation and/or maintenance of boundary cells during embryogenesis. Also mediates repression of expression of seed storage proteins in vegetative tissues. Interacts strongly with AtSWI3C, also with AtSWI3B, but not with AtSWI3A or AtSWI3D.
Cotton_A_29087	0.0889798	0.130224	0.161072	0	0	0.05566	0	0.0580111	0	0	0	0	0.102732	0.0940981	3.01667	1.3384	0.0205077	3.28888	2.93815	2.77368	10.4434	9.2229	5.90329	4.22223	1.47083	3.19612	2.53631	2.46239	2.56655	9.77842e-05	0.000868491	-3.94953		AT3G59140.1	member of MRP subfamily
Cotton_A_25915	0.581102	0.425229	0	0.298211	0.150147	0.090875	0.156629	0.757708	0.26737	0.184255	1.62971	0	0	0.308338	12.5601	8.61189	14.4543	2.75147	1.15305	5.44252	4.03501	5.04214	15.7912	2.15168	4.98122	7.26043	4.34962	5.30698	3.44401	5.30698e-05	0.000551032	-3.93304		AT1G79000.1	Homologous to CREB-binding protein, a co-activator of transcription with histone acetyl-transferase activity. No single prior lysine acetylation is sufficient to block HAC1 acetylation of the H3 or H4 peptides, suggesting that HAC1, HAC5, and HAC12 can acetylate any of several lysines present in the peptides. HAM2 acetylates histone H4 lysine 5. A plant line expressing an RNAi construct targeted …
Cotton_A_19352	0.250478	0.458227	0.604555	2.50655	2.3299	1.05761	1.08021	1.63301	0.921976	0.71479	0.858574	0.442457	1.73623	0.927682	11.0325	4.2982	1.06964	8.72232	12.4097	12.8866	28.548	40.3135	10.6193	10.404	23.5476	14.9275	23.684	18.8168	19.5184	2.3713e-05	0.000310513	-3.85588		AT3G50940.1	P-loop containing nucleoside triphosphate hydrolases superfamily protein; FUNCTIONS IN: nucleoside-triphosphatase activity, ATPase activity, nucleotide binding, ATP binding; LOCATED IN: endomembrane system; CONTAINS InterPro DOMAIN/s: ATPase, AAA-type, core (InterPro:IPR003959), ATPase, AAA+ type, core (InterPro:IPR003593), ATPase, AAA-type, conserved site (InterPro:IPR003960); BEST Arabidopsis t…
Cotton_A_15284	0	0.650464	0	2.00714	0.734967	0.556038	0.383348	0.927239	1.63596	0.450961	2.21594	0.251231	0.824826	0.377753	17.5987	17.6614	25.1975	7.65625	12.235	18.8799	12.2185	12.5279	14.32	3.20625	3.75871	2.3844	10.8152	10.3272	7.72062	5.00057e-06	9.86911e-05	-3.84101
Cotton_A_00561	1.79644	1.17974	1.22295	2.64751	2.28515	2.07459	2.73144	1.44148	2.3737	2.74582	6.31562	1.75753	1.06369	1.85116	14.6461	7.91156	19.8764	48.7026	38.5737	38.3384	13.6132	23.6674	19.1388	54.0584	64.8595	83.4298	14.4167	18.9475	17.0472	7.1143e-05	0.000682291	-3.82232		AT4G04850.2	member of Putative potassium transporter family
Cotton_A_01307	0.355459	0.156067	0.0857938	0.145932	0.146952	0.177882	0.689831	0	0.523359	2.79517	0.531675	2.00928	2.95758	0	5.3783	2.34226	2.10202	8.80329	10.3331	10.4197	9.35764	7.54118	6.10013	14.514	31.0397	15.5561	21.3015	10.6253	18.0472	3.86971e-05	0.000441372	-3.81007		AT5G23850.1	FUNCTIONS IN: molecular_function unknown; INVOLVED IN: biological_process unknown; LOCATED IN: cellular_component unknown; EXPRESSED IN: 23 plant structures; EXPRESSED DURING: 13 growth stages; CONTAINS InterPro DOMAIN/s: Lipopolysaccharide-modifying protein (InterPro:IPR006598), Protein of unknown function DUF821, CAP10-like (InterPro:IPR008539); BEST Arabidopsis thaliana protein match is: Arabi…
Cotton_A_08933	1.09268	1.52179	1.23358	0.578832	1.38433	2.35921	0.342022	0.735361	0.259484	1.16233	3.29509	0.149432	0.244094	2.98107	4.64107	1.09462	0.146113	12.6024	10.9856	11.645	15.4964	20.1495	18.0444	30.0797	9.68283	25.2082	38.0861	37.7894	18.5614	7.36775e-05	0.000699769	-3.7674		AT4G03230.1	S-locus lectin protein kinase family protein; FUNCTIONS IN: sugar binding, protein serine/threonine kinase activity, protein kinase activity, kinase activity, ATP binding; INVOLVED IN: protein amino acid phosphorylation, recognition of pollen; LOCATED IN: endomembrane system; EXPRESSED IN: 9 plant structures; EXPRESSED DURING: 4 anthesis, F mature embryo stage, petal differentiation and expansion…
Cotton_A_00370	0.811628	0.263965	0.652984	0.555351	0.745641	0.338468	0.291687	0	0.165972	0.800644	0.786844	0	4.17134	0.764154	7.76014	4.04018	2.17001	8.37775	7.86687	7.59526	16.3516	10.1169	17.1125	9.70803	21.4942	12.3751	11.4156	9.15967	10.598	1.01223e-06	3.22194e-05	-3.74056		AT3G09410.1	Pectinacetylesterase family protein; CONTAINS InterPro DOMAIN/s: Pectinacetylesterase (InterPro:IPR004963); BEST Arabidopsis thaliana protein match is: Pectinacetylesterase family protein (TAIR:AT3G09405.1); Has 557 Blast hits to 548 proteins in 93 species: Archae - 0; Bacteria - 46; Metazoa - 119; Fungi - 0; Plants - 303; Viruses - 0; Other Eukaryotes - 89 (source: NCBI BLink).
Cotton_A_25807	2.37365	3.82129	3.72389	0.487246	0	3.41504	0.255916	0	0	0.301053	0	0.335435	3.31068	1.01081	19.7589	28.6542	3.78204	7.36673	3.77318	7.42075	22.0283	13.0913	23.1198	4.63838	18.014	13.5639	33.0719	39.1695	43.3478	6.30128e-05	0.00062592	-3.7123		AT5G20970.1	HSP20-like chaperones superfamily protein; CONTAINS InterPro DOMAIN/s: Heat shock protein Hsp20 (InterPro:IPR002068), HSP20-like chaperone (InterPro:IPR008978); BEST Arabidopsis thaliana protein match is: HSP20-like chaperones superfamily protein (TAIR:AT2G27140.1); Has 958 Blast hits to 958 proteins in 129 species: Archae - 8; Bacteria - 64; Metazoa - 1; Fungi - 0; Plants - 877; Viruses - 0; Oth…
Cotton_A_36731	0.577456	0.563416	0.464585	0	0	0.481626	0	0	0	0	0	0.544026	0	0	4.11499	4.07786	1.16813	3.31657	1.52885	2.40544	4.60953	4.46584	5.16913	0.630115	4.06241	5.15577	5.74727	10.4598	9.79352	1.68538e-05	0.000238846	-3.69983		AT2G34530.1	unknown protein; FUNCTIONS IN: molecular_function unknown; INVOLVED IN: biological_process unknown; LOCATED IN: endomembrane system; EXPRESSED IN: flower; EXPRESSED DURING: petal differentiation and expansion stage; BEST Arabidopsis thaliana protein match is: unknown protein (TAIR:AT2G34540.2); Has 35333 Blast hits to 34131 proteins in 2444 species: Archae - 798; Bacteria - 22429; Metazoa - 974; …
Cotton_A_03376	0.604799	0.44257	0.168432	0.143249	0.144249	0.232814	0.501589	0.606621	0.34249	0.0590057	0.637876	0.525956	0.214868	0.39362	8.1258	4.96886	2.01616	4.47907	3.31832	2.61047	9.86704	1.30558	7.45151	3.94948	5.53556	9.75356	4.00287	5.91496	3.04083	3.89548e-06	8.32223e-05	-3.69658		AT1G01900.1	Encodes AtSBT1.1, a subtilisin-like serine protease. Cleaves the phytosulfokine AtPSK4, a growth promoting peptide.
Cotton_A_06929	0	0	0	0	0	0	0	0	0	0	0.707059	0	0	0	0.242941	0	0	3.74114	6.24842	5.01384	0.1521	5.40067	3.4234	2.97349	2.64049	8.94978	3.75164	4.65948	5.14574	7.69766e-05	0.000722274	-3.68972		AT2G26560.1	Encodes a lipid acyl hydrolase with wide substrate specificity that accumulates upon infection by fungal and bacterial pathogens. Protein is localized in the cytoplasm in healthy leaves, and in membranes in infected cells. Plays a role in cell death and differentially affects the accumulation of oxylipins. Contributes to resistance to virus.
Cotton_A_21889	2.77263	0.737785	0	0	0	0	0	0	0	0	0	0	1.17247	0.536965	5.90867	1.6869	0.591359	5.65099	10.687	8.67001	10.2806	3.86247	13.8864	1.63909	4.46912	3.35596	11.2499	12.36	10.8371	1.80022e-05	0.000250942	-3.68681		AT1G09250.1	basic helix-loop-helix (bHLH) DNA-binding superfamily protein; FUNCTIONS IN: sequence-specific DNA binding transcription factor activity; INVOLVED IN: regulation of transcription; LOCATED IN: nucleus, chloroplast; EXPRESSED IN: 22 plant structures; EXPRESSED DURING: 13 growth stages; CONTAINS InterPro DOMAIN/s: Helix-loop-helix DNA-binding domain (InterPro:IPR001092), Helix-loop-helix DNA-binding…
Cotton_A_13592	0.82935	1.82066	0.875755	1.59603	2.57149	1.36182	2.57073	2.83868	1.90796	4.33899	2.45514	0.879004	1.19937	0.65914	11.9303	12.7869	11.5747	31.5739	32.0697	51.1043	21.2216	58.6902	45.1903	34.6278	7.48554	12.2059	11.5568	10.3703	4.64672	0.000112588	0.000968134	-3.68528		AT5G51460.2	homologous to the C-terminal part of microbial trehalose-6-phosphate phosphatases
Cotton_A_06656	0.0241988	0.0354156	0	0	0	0	0.0260901	0	0	0	0	0.0341968	0.39087	0	5.36211	1.86254	0.968769	4.15891	3.51477	2.48851	0.756853	1.20581	0.551229	5.77513	6.25566	8.42736	1.92846	2.75286	1.44658	7.65244e-05	0.000719648	-3.65714		AT3G14470.1	NB-ARC domain-containing disease resistance protein; FUNCTIONS IN: protein binding; INVOLVED IN: apoptosis, defense response; LOCATED IN: endomembrane system; EXPRESSED IN: 23 plant structures; EXPRESSED DURING: 14 growth stages; CONTAINS InterPro DOMAIN/s: Leucine-rich repeat-containing protein (InterPro:IPR015766), NB-ARC (InterPro:IPR002182), Leucine-rich repeat (InterPro:IPR001611), Disease r…
Cotton_A_36109	0.638518	0.545119	1.02742	1.693	1.42985	0.665693	1.83579	1.73453	1.86066	2.15958	1.92338	1.65427	0	0.337726	13.1821	6.90628	1.8409	2.01276	2.67102	2.6542	21.4994	25.8549	12.8027	14.249	20.1202	26.941	22.2528	24.9063	41.1853	0.000112589	0.000968134	-3.65242		AT5G45800.1	maternal effect embryo arrest 62 (MEE62); FUNCTIONS IN: protein serine/threonine kinase activity, protein kinase activity, ATP binding; INVOLVED IN: protein amino acid phosphorylation, transmembrane receptor protein tyrosine kinase signaling pathway, embryo development ending in seed dormancy; EXPRESSED IN: 22 plant structures; EXPRESSED DURING: 13 growth stages; CONTAINS InterPro DOMAIN/s: Prote…
Cotton_A_03398	0.596403	0.654639	2.15922	1.53032	2.15741	0.932678	2.25055	0.38883	0.54882	1.51285	1.48678	0.842814	6.94672	0	7.60325	11.9616	15.3128	22.6438	26.0954	18.6626	11.4897	19.3852	28.2653	20.255	21.9889	32.1841	21.491	22.1231	20.2212	5.64549e-09	1.00836e-06	-3.65215		AT1G12600.1	UDP-N-acetylglucosamine (UAA) transporter family; FUNCTIONS IN: molecular_function unknown; INVOLVED IN: transmembrane transport; LOCATED IN: cellular_component unknown; EXPRESSED IN: petal, leaf whorl, male gametophyte, flower, pollen tube; EXPRESSED DURING: L mature pollen stage, 4 anthesis, petal differentiation and expansion stage; CONTAINS InterPro DOMAIN/s: UAA transporter (InterPro:IPR0136…
Cotton_A_01314	0	0	0.243314	0.620803	0.20838	0.504478	0	0.262894	0	0	0	0	0	0	3.00647	3.66403	1.5071	9.38091	7.47419	3.77988	3.10931	1.69856	2.7075	0.659325	1.96176	2.31237	5.15722	3.90103	3.98437	1.89218e-05	0.000261146	-3.65214		AT5G52270.1	SNARE-like superfamily protein; FUNCTIONS IN: molecular_function unknown; INVOLVED IN: transport, vesicle-mediated transport; LOCATED IN: integral to membrane; CONTAINS InterPro DOMAIN/s: Longin (InterPro:IPR010908), Longin-like (InterPro:IPR011012); BEST Arabidopsis thaliana protein match is: Synaptobrevin family protein (TAIR:AT1G11890.1); Has 498 Blast hits to 498 proteins in 199 species: Arch…
Cotton_A_03194	0	0	0	0	0	0	0	0	0	0	0	0	0	0	3.59145	3.98486	4.69075	1.772	3.63042	4.28399	3.23851	7.04838	6.44149	0.550421	0.545433	0	1.08474	2.28055	1.57935	4.41233e-05	0.000483058	-3.64265
Cotton_A_17162	0.229826	0.840891	0.184903	1.41531	1.58355	0.958428	0.743363	3.19652	1.9739	1.65178	1.52782	1.0826	0.177094	0.162211	3.34144	1.49982	2.15998	31.2288	27.536	28.9093	10.9434	12.0691	19.2083	15.122	13.4965	13.0474	12.1727	8.98654	10.1931	4.69069e-05	0.000504767	-3.62007		AT1G12370.2	encodes an amino acid sequence with significant homology to the recently characterized type II photolyases. The uvr2-1 mutant is unable to remove CPDs in vivo, and plant extracts lack detectable photolyase activity , is sensitive to UV-B and is an allele
Cotton_A_31894	1.22396	1.37333	2.46181	4.35494	11.9754	21.795	4.48671	9.36288	5.25613	2.79426	3.86488	3.92056	0.37732	2.07365	10.8388	2.16895	0.415046	92.3561	95.5428	63.1156	38.6776	57.2762	19.8587	72.2359	131.716	158.475	64.7205	88.2656	95.6159	8.53033e-05	0.000780887	-3.61863		AT2G16430.2	purple acid phosphatase 10 (PAP10); FUNCTIONS IN: protein serine/threonine phosphatase activity, acid phosphatase activity; INVOLVED IN: biological_process unknown; LOCATED IN: cell wall, plant-type cell wall; EXPRESSED IN: 25 plant structures; EXPRESSED DURING: 15 growth stages; CONTAINS InterPro DOMAIN/s: Purple acid phosphatase, N-terminal (InterPro:IPR015914), Metallophosphoesterase (InterPro…
Cotton_A_11143	5.28222	6.77321	4.67861	1.84032	1.15198	3.45579	1.20171	1.64291	2.4081	3.99512	6.0404	0.547863	2.90983	2.35775	18.4508	11.2805	2.2569	48.2407	60.043	79.6143	14.0845	12.933	22.4093	67.18	22.1783	26.6173	75.409	66.4294	45.5437	7.0517e-05	0.000678039	-3.59325		AT3G24480.1	Leucine-rich repeat (LRR) family protein; FUNCTIONS IN: structural constituent of cell wall; LOCATED IN: cell wall, plant-type cell wall; EXPRESSED IN: 22 plant structures; EXPRESSED DURING: 13 growth stages; CONTAINS InterPro DOMAIN/s: Leucine-rich repeat-containing N-terminal domain, type 2 (InterPro:IPR013210), Leucine-rich repeat (InterPro:IPR001611); BEST Arabidopsis thaliana protein match i…
Cotton_A_36456	0.257024	0.376162	0.103393	0.615536	0.354192	0.535926	0.369483	1.67569	0.473037	0.217325	0.961106	0.121072	0.792458	2.72197	11.2193	1.90129	2.89303	2.80024	4.30279	2.67232	3.81604	12.2526	19.818	13.2028	9.018	17.7259	7.81427	8.95922	9.00988	4.51517e-05	0.000490779	-3.59325		AT1G68190.1	B-box zinc finger family protein; FUNCTIONS IN: sequence-specific DNA binding transcription factor activity, zinc ion binding; INVOLVED IN: regulation of transcription; LOCATED IN: endomembrane system, intracellular; EXPRESSED IN: 14 plant structures; EXPRESSED DURING: 8 growth stages; CONTAINS InterPro DOMAIN/s: Zinc finger, B-box (InterPro:IPR000315); BEST Arabidopsis thaliana protein match is:…
Cotton_A_31365	1.24108	1.63472	0.898644	0	0	0.155268	0	0	0	0	0	0	0	0	8.72504	4.67999	1.04788	1.71217	0	1.55225	11.5737	7.95776	5.33626	3.22963	5.60388	1.88918	11.0809	9.95983	8.12418	6.33022e-05	0.000627445	-3.58918		AT1G54400.1	HSP20-like chaperones superfamily protein; CONTAINS InterPro DOMAIN/s: Heat shock protein Hsp20 (InterPro:IPR002068), HSP20-like chaperone (InterPro:IPR008978); BEST Arabidopsis thaliana protein match is: HSP20-like chaperones superfamily protein (TAIR:AT2G27140.1); Has 638 Blast hits to 638 proteins in 68 species: Archae - 0; Bacteria - 6; Metazoa - 0; Fungi - 34; Plants - 583; Viruses - 0; Othe…
Cotton_A_18632	0.464609	0.41156	0.177061	2.3592	1.33948	1.14722	0.790927	0.510157	0.72007	0.248114	0.914389	0.207337	0.282129	0.671887	12.0708	14.2888	2.46431	8.32122	8.13667	10.3635	11.9597	5.19156	16.6943	5.10109	4.17361	7.46908	5.26674	10.5597	11.1516	7.49213e-07	2.60223e-05	-3.58792		AT3G13080.1	encodes an ATP-dependent MRP-like ABC transporter able to transport glutathione-conjugates as well as chlorophyll catabolites. The expression of this gene is upregulated by herbicide safeners such as benoxacor and fenclorim.
Cotton_A_13584	1.02948	0.991236	0.784664	1.27907	0.896007	1.22017	1.75254	1.97822	2.69247	2.81758	4.59251	1.60797	1.12642	0.802471	12.3838	10.955	11.7983	7.2668	7.58715	10.9801	27.7209	33.2553	63.2607	17.1213	17.6232	16.711	21.4937	22.0796	22.0591	7.9098e-05	0.000737675	-3.58135		AT1G15530.1	Concanavalin A-like lectin protein kinase family protein; FUNCTIONS IN: carbohydrate binding, kinase activity; INVOLVED IN: protein amino acid phosphorylation; LOCATED IN: plasma membrane, vacuole; EXPRESSED IN: synergid, cultured cell; CONTAINS InterPro DOMAIN/s: Legume lectin, beta chain (InterPro:IPR001220), Protein kinase, ATP binding site (InterPro:IPR017441), Serine/threonine-protein kinase…
Cotton_A_19091	0	0	0	0	0.17157	0.311522	0	0	0.916553	0.631631	1.03457	0	0	0	8.36909	6.44955	8.50494	3.71686	9.22585	4.14733	2.39014	0.937581	3.5652	3.54298	3.24437	2.86591	2.6594	3.71029	3.76733	4.83942e-06	9.68065e-05	-3.5642		AT5G07740.1	actin binding; FUNCTIONS IN: actin binding; INVOLVED IN: cellular component organization, actin cytoskeleton organization; EXPRESSED IN: shoot apex, stem; CONTAINS InterPro DOMAIN/s: Actin-binding FH2/DRF autoregulatory (InterPro:IPR003104), C2 calcium/lipid-binding domain, CaLB (InterPro:IPR008973), Tensin phosphatase, C2 domain (InterPro:IPR014020), Actin-binding FH2 (InterPro:IPR015425); BEST …
Cotton_A_31927	2.74331	1.67288	1.10355	0	0.472552	0	0	1.78853	0	0.579897	0	5.81512	2.1421	0	7.57751	6.23045	6.55243	20.5652	24.3077	20.0786	16.6883	8.33296	6.15972	15.9813	8.63207	36.659	14.8858	18.2257	10.8138	1.00678e-05	0.000165875	-3.54248		AT4G32640.2	Sec23/Sec24 protein transport family protein; FUNCTIONS IN: zinc ion binding; INVOLVED IN: intracellular protein transport, ER to Golgi vesicle-mediated transport; LOCATED IN: COPII vesicle coat; EXPRESSED IN: 23 plant structures; EXPRESSED DURING: 13 growth stages; CONTAINS InterPro DOMAIN/s: Sec23/Sec24, helical domain (InterPro:IPR006900), Sec23/Sec24 beta-sandwich (InterPro:IPR012990), Sec23/…
Cotton_A_20195	4.57534	7.31615	8.58906	5.04382	13.4858	8.79811	4.38482	4.1982	4.98999	8.38206	8.23758	3.11311	5.50189	1.43986	38.3464	57.1898	24.4744	116.751	134.996	87.3229	17.2552	40.0563	186.185	70.0805	107.867	48.7424	60.2548	39.3855	57.8189	3.69634e-05	0.000428542	-3.52589		AT2G01290.1	Cytosolic ribose-5-phosphate isomerase. Knockout mutation causes chloroplast dysfunction, late flowering and premature cell death.
Cotton_A_07955	4.22164	4.5393	4.83476	0.884275	1.29116	0.59283	0.650226	0.33702	0.71354	0.218545	1.28867	0.304381	5.66961	0.637752	4.93193	3.52691	3.03773	14.6632	17.2967	21.0819	29.2026	31.728	16.3681	18.2925	20.084	23.8409	32.2991	46.2693	40.0179	1.63359e-05	0.000234162	-3.52247		AT5G45530.1	Protein of unknown function (DUF594); FUNCTIONS IN: molecular_function unknown; INVOLVED IN: biological_process unknown; LOCATED IN: endomembrane system; EXPRESSED IN: 13 plant structures; EXPRESSED DURING: C globular stage, F mature embryo stage, petal differentiation and expansion stage; CONTAINS InterPro DOMAIN/s: Protein of unknown function DUF594 (InterPro:IPR007658); BEST Arabidopsis thalia…
Cotton_A_02334	17.2624	15.3984	13.137	20.616	18.3121	21.9669	15.9598	15.4414	29.8424	23.7428	24.3554	14.6754	15.0404	28.1307	213.991	146.962	91.0429	484.316	425.818	409.335	62.9672	144.951	180.669	353.043	242.927	301.708	64.0781	105.228	87.6599	3.90938e-05	0.0004443	-3.49772		AT1G62750.1	Nuclear encoded protein consists of the five domains conserved in EF-G proteins, with two GTP-binding sites in the first domain, and an additional transit peptide at the N-terminus. Localized in chloroplasts. Point mutation results in a delay in the onset of germination. At early developmental stage embryos still contain undifferentiated proplastids. The greening of cotyledons is severely impaire…
Cotton_A_09948	0	0	0	0	0	0	0.164035	0	0.140006	0	0.28446	0.322506	0.17585	0	0.683094	0.0911784	0	3.40192	3.81996	5.69387	1.38904	2.4516	2.49895	2.14529	2.63046	3.53365	3.51199	5.39972	4.15094	1.54837e-05	0.000225232	-3.48359		AT2G45550.1	member of CYP76C
Cotton_A_30884	0	0.165407	0	0.231999	0	0	0.243705	0.147368	0.208005	0.143344	0.140874	0	1.04638	0.479219	3.3451	2.12896	0.157205	3.11202	4.78186	6.70073	1.33145	3.94276	1.21285	7.8408	3.33468	3.48708	5.56971	2.36167	3.22939	1.10247e-05	0.000177527	-3.47743		AT5G54770.1	Encodes a thiamine biosynthetic gene that has a dual function in thiamine biosynthesis and mitochondrial DNA damage tolerance. It appears to be involved in producing the thiazole portion of thiamine (vitamin B1). A crystal structure of the protein reveals that it forms a 2-ring homo-octamer.
Cotton_A_22990	0.414589	0.492995	0.375246	0.47871	0.401712	0.275549	0.335243	0.304082	0.906092	0.624422	0.742851	0.402794	0.11959	0	8.29109	8.08696	11.019	5.34412	4.37955	4.44123	3.60453	4.19045	6.64914	3.19945	4.97988	1.81456	3.29246	2.55974	2.47279	3.63581e-06	7.92972e-05	-3.47601		AT3G61690.1	nucleotidyltransferases; FUNCTIONS IN: nucleotidyltransferase activity; EXPRESSED IN: 26 plant structures; EXPRESSED DURING: 15 growth stages; CONTAINS InterPro DOMAIN/s: Nucleotidyl transferase domain (InterPro:IPR002934); BEST Arabidopsis thaliana protein match is: PAP/OAS1 substrate-binding domain superfamily (TAIR:AT3G51620.2); Has 793 Blast hits to 566 proteins in 156 species: Archae - 0; Ba…
Cotton_A_17532	2.7138	3.61711	3.27503	3.13352	0.951632	1.9704	0.783722	0.631887	0.8027	1.78244	2.65778	0.342414	0.895332	2.66528	18.5128	9.96702	9.20638	18.9963	24.9646	10.1217	21.9092	27.2953	25.2673	20.8072	12.6504	16.7416	30.1219	36.0234	27.1493	1.23249e-07	7.54234e-06	-3.46259		AT1G29240.1	Protein of unknown function (DUF688); CONTAINS InterPro DOMAIN/s: Protein of unknown function DUF688 (InterPro:IPR007789); BEST Arabidopsis thaliana protein match is: Protein of unknown function (DUF688) (TAIR:AT2G34170.2); Has 97 Blast hits to 87 proteins in 12 species: Archae - 0; Bacteria - 2; Metazoa - 0; Fungi - 2; Plants - 93; Viruses - 0; Other Eukaryotes - 0 (source: NCBI BLink).
Cotton_A_24905	0	0.191869	0.316424	0.269113	0	0.164016	0	0	0	0	0	0	1.83012	0.558771	6.32273	8.35585	2.21651	5.42705	4.16954	0.820027	3.1919	1.82344	3.87604	2.55463	5.06545	4.9822	4.73398	4.2844	5.38422	4.02086e-07	1.71802e-05	-3.45639		AT5G63380.1	Encodes a peroxisomal protein involved in the activation of fatty acids through esterification with CoA. At5g63380 preferentially activates fatty acids with increased chain length (C9:0 to C8:0) and thus shares characteristics with long-chain fatty acyl-CoA synthases. Also able to catalyze the conversion of OPDA to its CoA ester and is therefore thought to be involved in the peroxisomal &#946;-ox…
Cotton_A_19090	0.344624	0.504366	0.31192	0.530565	0.445226	0.646723	0.557336	0.617871	1.03067	0.928818	1.71823	0.121752	0.397868	0.36443	9.61588	7.43139	7.44543	6.14671	14.7932	9.66814	2.92258	1.92291	4.09924	4.73452	3.20489	6.10661	7.13638	7.92636	6.08969	2.10621e-06	5.39488e-05	-3.42257		AT5G07740.1	actin binding; FUNCTIONS IN: actin binding; INVOLVED IN: cellular component organization, actin cytoskeleton organization; EXPRESSED IN: shoot apex, stem; CONTAINS InterPro DOMAIN/s: Actin-binding FH2/DRF autoregulatory (InterPro:IPR003104), C2 calcium/lipid-binding domain, CaLB (InterPro:IPR008973), Tensin phosphatase, C2 domain (InterPro:IPR014020), Actin-binding FH2 (InterPro:IPR015425); BEST …
Cotton_A_14061	7.37364	11.269	16.3009	28.3969	18.1418	12.2863	22.6538	19.3143	15.3721	3.80704	4.63611	5.44061	12.9676	0.138113	252.646	123.929	3.49529	169.335	178.81	193.095	54.54	9.12858	29.656	312.902	139.112	228.086	108.38	134.418	99.533	5.56594e-05	0.000570825	-3.41539		AT3G14310.1	encodes a pectin methylesterase, targeted by a cellulose binding protein (CBP) from the parasitic nematode Heterodera schachtii during parasitism.
Cotton_A_29844	0.0572293	0.293148	0.0690645	0	0.0591485	0.143196	0.30851	0.149244	0.105327	0.290339	0.0713335	0	3.17296	0.726575	1.7591	0.388076	0.0264085	5.21551	6.19953	8.74304	5.69437	6.37198	6.25233	7.23093	5.47818	8.21214	5.72061	6.204	5.43785	1.12847e-06	3.46718e-05	-3.40961		AT5G13990.1	A member of EXO70 gene family, putative exocyst subunits, conserved in land plants. Arabidopsis thaliana contains 23 putative EXO70 genes, which can be classified into eight clusters on the phylogenetic tree.
Cotton_A_28489	0	0.0571343	0	0	0.242087	0	0	0	0	0	0.0973198	0	0	0	1.75306	0.577189	0.144372	1.74586	1.23814	0.487013	3.89898	2.40363	3.61179	3.49624	1.54237	3.17283	6.70541	3.85003	3.51197	3.16717e-05	0.000384258	-3.40791		AT4G13510.1	Encodes a plasma membrane localized ammonium transporter. Contains a cytosolic trans-activation domain essential for ammonium uptake.
Cotton_A_03093	2.81753	3.75969	1.35008	1.23327	1.41319	0.907152	0.714761	0.810403	0.838828	0.94593	2.94381	0.644087	0.860996	0.963887	14.6267	3.78799	2.02399	13.4623	11.6016	10.4614	4.9981	7.10173	6.77487	25.8102	31.723	35.9717	17.4739	20.1146	21.7607	6.78174e-05	0.000659119	-3.39487		AT3G14470.1	NB-ARC domain-containing disease resistance protein; FUNCTIONS IN: protein binding; INVOLVED IN: apoptosis, defense response; LOCATED IN: endomembrane system; EXPRESSED IN: 23 plant structures; EXPRESSED DURING: 14 growth stages; CONTAINS InterPro DOMAIN/s: Leucine-rich repeat-containing protein (InterPro:IPR015766), NB-ARC (InterPro:IPR002182), Leucine-rich repeat (InterPro:IPR001611), Disease r…
Cotton_A_22404	0.990023	1.53948	1.94149	2.28628	1.91855	1.08377	0.133425	0.806817	0.911037	3.29611	2.93079	1.22418	3.15199	4.72432	15.063	15.6876	17.8036	12.1414	12.7648	9.2694	17.7449	19.1744	12.784	21.0287	40.5178	30.7518	25.4393	26.7739	25.3047	2.95116e-07	1.38299e-05	-3.38278		AT5G27320.1	Encodes a gibberellin (GA) receptor ortholog of the rice GA receptor gene (OsGID1). Has GA-binding activity, showing higher affinity to GA4. Interacts with DELLA proteins in vivo in the presence of GA4.
Cotton_A_15816	1.54767	2.26506	0.747096	0.953087	2.55932	2.71075	3.33726	2.82525	2.84839	1.17776	0.38582	12.2478	21.6408	5.9466	98.6487	73.0566	81.45	57.1682	68.9611	37.7816	9.30421	19.0183	15.6083	53.9946	37.6593	64.9844	14.0972	16.528	20.6709	4.02315e-05	0.000452764	-3.35089		AT2G14110.1	Haloacid dehalogenase-like hydrolase (HAD) superfamily protein; CONTAINS InterPro DOMAIN/s: HAD-superfamily phosphatase, subfamily IIIC (InterPro:IPR010033), NLI interacting factor (InterPro:IPR004274); Has 332 Blast hits to 325 proteins in 144 species: Archae - 0; Bacteria - 33; Metazoa - 65; Fungi - 121; Plants - 76; Viruses - 0; Other Eukaryotes - 37 (source: NCBI BLink).
Cotton_A_07630	1.02428	0.666253	0.412037	0.23362	0.705756	1.06788	0.490816	0.593592	1.04729	0.433038	1.27672	0.321662	0.26343	0	10.399	2.69138	4.22171	6.07175	4.81533	7.81304	5.17986	7.8586	8.93104	4.8873	3.35766	6.364	6.33989	8.91793	8.129	3.22746e-08	3.00388e-06	-3.35042		AT3G17700.1	cyclic nucleotide-binding transporter 1, member of a family of cyclic nucleotide gated channels.
Cotton_A_16437	8.60265	10.0255	12.6888	21.5831	21.0753	13.3535	15.1148	13.7098	17.5918	6.06159	24.6227	3.1518	1.48552	2.04101	13.1463	19.4323	2.85702	229.364	189.318	163.561	150.609	75.56	162.181	197.925	143.171	232.406	63.0719	97.3237	126.034	2.67614e-05	0.000338961	-3.3474
Cotton_A_14589	0.837633	2.18911	1.15527	1.84225	1.9788	2.39529	0.516056	2.80852	1.32138	1.06238	2.23729	0.507305	0.277032	0.25375	5.16148	8.92546	16.5428	18.3298	21.203	25.7669	12.0402	10.3826	11.3173	7.90023	8.03556	4.61198	20.119	17.7674	18.2191	1.30257e-06	3.84477e-05	-3.31257
Cotton_A_27882	0.946923	2.61179	1.84598	3.06519	2.33377	1.23023	2.82719	2.46942	13.6739	23.558	45.1236	6.69078	3.53558	3.70108	99.859	94.6852	148.494	17.0379	16.555	12.0392	26.9986	42.6413	69.4857	50.7687	179.979	114.795	105.049	89.8097	139.173	4.76792e-05	0.000510177	-3.31013		AT5G49630.1	Is a high affinity amino acid transporter capable of transporting aspartate and tryptophan. May be involved in the amino acid uptake from xylem.
Cotton_A_17325	19.4813	7.95901	16.698	9.75017	6.04749	2.10998	15.5117	10.5019	18.3704	16.5887	16.9034	14.4947	58.704	0	263.209	256.306	46.7733	153.905	191.191	167.222	52.4154	36.672	27.595	96.6893	42.884	53.3327	321.415	294.582	221.904	0.000108437	0.000939872	-3.28361		AT1G76160.1	SKU5 similar 5 (sks5); FUNCTIONS IN: oxidoreductase activity, copper ion binding; INVOLVED IN: oxidation reduction; LOCATED IN: apoplast, cell wall, plant-type cell wall; EXPRESSED IN: 24 plant structures; EXPRESSED DURING: 13 growth stages; CONTAINS InterPro DOMAIN/s: Multicopper oxidase, type 3 (InterPro:IPR011707), Cupredoxin (InterPro:IPR008972), Multicopper oxidase, type 2 (InterPro:IPR01170…
Cotton_A_11227	0.154704	0.33962	0.186697	0	0.639568	0.870955	0	0	0	0	0	0	0	0	2.69719	5.10247	0.791836	1.33203	0.818706	0	4.78914	2.40714	3.73732	1.5259	2.77537	3.8622	5.12537	5.41909	6.15353	1.96843e-05	0.000269113	-3.28144		AT4G39810.1	Polynucleotidyl transferase, ribonuclease H-like superfamily protein; FUNCTIONS IN: exonuclease activity, nucleic acid binding; INVOLVED IN: biological_process unknown; LOCATED IN: intracellular; CONTAINS InterPro DOMAIN/s: Exonuclease (InterPro:IPR006055), Polynucleotidyl transferase, ribonuclease H fold (InterPro:IPR012337), Exonuclease, RNase T/DNA polymerase III (InterPro:IPR013520); BEST Ara…
Cotton_A_14317	0	2.02894	3.34606	0	0	0.495543	0	0	0	0	0	1.11949	0.92588	0	7.57408	7.64625	1.31742	4.79213	1.05193	2.4826	9.12953	5.12699	7.46462	3.80142	3.13811	11.8862	11.688	13.1824	14.1645	2.34091e-05	0.000307215	-3.27424		AT2G41200.1	unknown protein; Has 26 Blast hits to 26 proteins in 11 species: Archae - 0; Bacteria - 0; Metazoa - 0; Fungi - 0; Plants - 26; Viruses - 0; Other Eukaryotes - 0 (source: NCBI BLink).
Cotton_A_18304	0.0558555	0.245238	0.0674067	0.0573282	0.346372	0.139759	0.421546	0.218493	0	0.212527	0.139243	0.868262	0.258055	0	1.07292	0.712878	0.618518	2.68917	3.39424	1.74143	1.38206	1.72566	1.83439	2.04325	6.17739	5.09132	4.56306	5.34541	6.00538	4.63366e-05	0.000500888	-3.2687		AT5G45470.1	Protein of unknown function (DUF594); FUNCTIONS IN: molecular_function unknown; INVOLVED IN: biological_process unknown; LOCATED IN: plasma membrane; EXPRESSED IN: callus; CONTAINS InterPro DOMAIN/s: Protein of unknown function DUF594 (InterPro:IPR007658); BEST Arabidopsis thaliana protein match is: unknown protein (TAIR:AT5G45460.1); Has 1360 Blast hits to 854 proteins in 12 species: Archae - 0;…
Cotton_A_03778	0.291263	0.383644	0.0702995	0.239154	0.541855	0.145756	0.376832	0.607652	0.536051	0.29553	0.653482	0.329281	0	0.369796	3.69334	6.11165	2.15064	4.90818	4.15569	3.08759	6.20299	4.60215	3.59207	0.774668	1.73031	1.69421	2.81736	4.44208	4.91938	6.73014e-07	2.44163e-05	-3.26044		AT3G07420.1	Encodes an asparaginyl-tRNA synthetase.
Cotton_A_31755	0.126947	0.232238	0.3064	0.065147	0	0.23823	0.136868	0.331057	0.233638	0.161009	0.0791167	0.358793	0	0	2.56209	2.93853	0.351666	0.873225	1.17406	0.197916	3.75342	3.59839	3.02079	1.15993	2.61692	1.23006	4.2283	4.45984	4.99122	2.45683e-05	0.000317318	-3.25518		AT3G07420.1	Encodes an asparaginyl-tRNA synthetase.
Cotton_A_18403	0	0	0.0637971	0.0542583	0.218549	0.198412	0.0569961	0	0	0.0670487	0	0.149412	0.488421	0	2.50418	1.9182	4.41374	2.72684	3.21233	3.62582	0.824836	1.48203	2.0904	2.37416	2.53154	2.35878	2.1029	2.13454	2.43692	1.36908e-08	1.75943e-06	-3.24827		AT2G20580.1	encoding the RPN subunits of the 26S proteasome
Cotton_A_10334	1.89278	1.66919	1.46424	0.946438	0.351124	1.45724	1.04652	0.88596	2.0544	1.9082	1.9963	0.548679	2.57792	0.307991	11.1802	11.3457	3.17782	8.8448	11.0264	12.1037	8.35873	3.21185	10.1805	26.9764	4.97144	13.3755	24.8953	26.8581	17.5822	2.65728e-05	0.000337715	-3.24501		AT3G24480.1	Leucine-rich repeat (LRR) family protein; FUNCTIONS IN: structural constituent of cell wall; LOCATED IN: cell wall, plant-type cell wall; EXPRESSED IN: 22 plant structures; EXPRESSED DURING: 13 growth stages; CONTAINS InterPro DOMAIN/s: Leucine-rich repeat-containing N-terminal domain, type 2 (InterPro:IPR013210), Leucine-rich repeat (InterPro:IPR001611); BEST Arabidopsis thaliana protein match i…
Cotton_A_00361	0.286241	0.523652	0.690874	0.073447	0.0739601	0.0447635	2.08313	1.02639	1.44872	0.816847	1.42714	0.101126	0.165395	0.454485	11.8373	2.97224	0.132247	13.7844	12.1033	13.1664	4.49803	3.12844	2.11075	4.63208	4.71584	3.04845	7.37766	10.9091	6.58051	6.13093e-05	0.000613515	-3.24439		AT5G02010.1	Encodes a member of KPP-like gene family, homolog of KPP (kinase partner protein) gene in tomato. Also a member of the RopGEF (guanine nucleotide exchange factor) family, containing the novel PRONE domain (plant-specific Rop nucleotide exchanger), which is exclusively active towards members of the Rop subfamily.
Cotton_A_15204	7.6424	9.60751	10.1688	6.03377	6.27845	5.76123	8.23969	10.9871	6.13105	27.3391	5.61783	13.0153	3.18411	1.24993	153.017	181.69	88.3026	91.168	88.2028	96.1223	166.39	60.9991	110.91	41.3594	28.3019	32.9812	38.2326	22.7533	29.1585	4.66152e-05	0.000502761	-3.24251		AT3G07390.1	isolated from differential screening of a cDNA library from auxin-treated root culture. sequence does not show homology to any known proteins and is predicted to be extracellular.
Cotton_A_03429	12.7049	15.9377	0	37.2567	28.1377	20.436	7.82732	11.8329	23.3825	20.7177	29.4097	2.56486	35.4674	16.2433	190.152	97.1756	51.1427	172.636	78.598	463.738	84.351	71.3213	104.938	182.143	112.813	180.624	296.223	395.516	170.129	8.69464e-05	0.000792506	-3.23876
Cotton_A_30274	2.3707	3.29895	3.9397	5.10574	2.53054	1.5802	2.59788	2.73647	6.00823	4.53483	6.58812	2.30668	3.14033	0.657464	29.52	19.5489	34.415	13.0276	15.501	15.7477	22.1053	51.1275	40.9129	18.9069	20.7001	28.7658	41.1065	46.0515	81.3731	1.38994e-05	0.000208796	-3.23708		AT2G27230.2	Encodes a nuclear-localized transcriptional activator with weak sequence similarity to basic helix-loop-helix(bHLH)-domain proteins. It promotes the production of stele cells in root meristems and is required to establish and maintain the normal vascular cell number and pattern in primary and lateral roots.
Cotton_A_12033	6.12336	4.7609	6.69691	3.7316	3.16435	2.03489	2.26941	4.49119	4.93047	0.970792	6.67841	1.08166	6.2176	7.729	45.4904	52.6185	6.43103	42.5317	44.582	59.7817	15.2762	11.0337	5.26716	57.6376	47.5371	65.1741	68.1585	57.6916	35.1631	5.89495e-06	0.000111597	-3.23553		AT2G37580.1	RING/U-box superfamily protein; CONTAINS InterPro DOMAIN/s: Zinc finger, RING-type (InterPro:IPR001841), Zinc finger, C3HC4 RING-type (InterPro:IPR018957); BEST Arabidopsis thaliana protein match is: RING/U-box superfamily protein (TAIR:AT4G17905.1); Has 8117 Blast hits to 8098 proteins in 285 species: Archae - 0; Bacteria - 0; Metazoa - 1838; Fungi - 580; Plants - 4554; Viruses - 68; Other Eukar…
Cotton_A_27142	10.7715	6.28207	8.69867	1.08062	0.920755	1.01323	0.436593	0.528014	0.447165	0.308158	1.81708	0.228901	1.68524	0.857559	9.45817	15.3276	17.6006	19.2249	13.4859	13.1351	31.9997	17.6185	27.1493	26.989	21.724	13.0041	48.3322	45.6196	31.921	2.58869e-06	6.25422e-05	-3.22946		AT1G03940.1	HXXXD-type acyl-transferase family protein; FUNCTIONS IN: transferase activity, transferring acyl groups other than amino-acyl groups, transferase activity; INVOLVED IN: biological_process unknown; LOCATED IN: cellular_component unknown; CONTAINS InterPro DOMAIN/s: Transferase (InterPro:IPR003480); BEST Arabidopsis thaliana protein match is: HXXXD-type acyl-transferase family protein (TAIR:AT1G03…
Cotton_A_37993	5.19043	4.83404	4.2708	4.84298	4.38913	5.55891	2.71325	3.2814	4.19738	2.79283	2.15654	4.77881	3.09077	9.15914	39.252	48.4288	19.8868	63.3065	55.7047	39.4888	9.58535	20.3799	13.1283	93.25	62.2667	91.1513	17.3909	19.2717	18.8145	7.83275e-05	0.000732687	-3.21943		AT4G27600.1	Encodes a phosphofructokinase B-type carbohydrate kinase family protein, NARA5. Regulates photosynthetic gene expression.
Cotton_A_14458	5.81702	6.17569	5.29378	6.65552	6.40634	6.41256	6.73431	7.33623	10.7059	6.95449	7.31008	6.67065	4.40447	5.04288	54.1524	54.9777	42.0561	111.322	93.211	90.8171	8.46912	11.0113	20.6104	89.7528	110.692	130.029	26.8181	37.9404	31.5723	6.03363e-05	0.000606686	-3.21331		AT1G12800.1	Nucleic acid-binding, OB-fold-like protein; FUNCTIONS IN: RNA binding; LOCATED IN: chloroplast; EXPRESSED IN: 22 plant structures; EXPRESSED DURING: 13 growth stages; CONTAINS InterPro DOMAIN/s: Nucleic acid-binding, OB-fold-like (InterPro:IPR016027), Nucleic acid-binding, OB-fold (InterPro:IPR012340), Ribosomal protein S1, RNA-binding domain (InterPro:IPR003029); BEST Arabidopsis thaliana protei…
Cotton_A_08016	0.306621	0.448749	0	0	0.316904	0.383605	0	0	0	0	0.764378	0	0	0	1.40425	0.124958	0	2.64615	3.25281	0	3.23464	3.1766	1.44302	3.96326	5.89229	6.9612	4.54734	3.86608	2.27604	8.74937e-05	0.000796574	-3.20853		AT1G32583.1	FUNCTIONS IN: molecular_function unknown; INVOLVED IN: biological_process unknown; LOCATED IN: endomembrane system; BEST Arabidopsis thaliana protein match is: tapetum determinant 1 (TAIR:AT4G24972.1); Has 35333 Blast hits to 34131 proteins in 2444 species: Archae - 798; Bacteria - 22429; Metazoa - 974; Fungi - 991; Plants - 531; Viruses - 0; Other Eukaryotes - 9610 (source: NCBI BLink).
Cotton_A_26641	1.122	1.2902	1.35403	1.48061	1.49095	1.00264	3.62907	1.67199	2.06497	3.04939	5.79387	5.43623	4.45926	3.74411	22.9881	8.25616	4.99941	12.1458	8.90733	9.00932	15.9055	57.6511	37.7562	31.8621	30.0418	28.6107	28.4265	34.8761	40.1962	2.43155e-05	0.000315149	-3.20595		AT3G11810.1	unknown protein; BEST Arabidopsis thaliana protein match is: unknown protein (TAIR:AT2G03330.1); Has 141 Blast hits to 141 proteins in 21 species: Archae - 0; Bacteria - 9; Metazoa - 0; Fungi - 0; Plants - 131; Viruses - 0; Other Eukaryotes - 1 (source: NCBI BLink).
Cotton_A_00902	0.0642243	0	0	0	0	0	0	0	0	0	0	0	0	0	2.2222	4.30642	0.029654	4.19693	2.54562	2.40312	0.897613	0.18433	0.645749	0.533432	2.22401	1.49342	2.34607	4.36847	4.37233	4.65361e-05	0.000502394	-3.19794		AT5G60020.1	LAC17 appears to have laccase activity based on enzyme assays performed using lac17 mutants. Notably, these mutants appear to have a reduced deposition of G lignin units. LAC17 is expressed in interfascicular fibers and likely contributes to lignin biosynthesis, and hence, cell wall biosynthesis, there.
Cotton_A_18251	1.82603	1.57918	2.404	2.38532	0.85785	1.14225	1.07386	2.38099	0.916553	1.26326	1.24149	0.703767	0.769872	0.70517	25	15.9067	8.73689	12.5801	10.1045	11.9236	2.65572	3.51593	12.701	13.0818	34.3362	15.2849	6.02796	9.15204	8.00558	5.03772e-05	0.000531181	-3.19605
Cotton_A_22683	3.75672	2.92085	4.34473	1.52624	2.50758	2.54579	1.60325	2.44923	2.30467	5.06249	1.36575	5.08765	7.23735	5.30328	36.5517	38.9059	21.5634	50.4824	44.2666	45.4011	8.48897	7.05989	9.23483	58.7988	36.203	47.8573	23.189	19.998	21.9458	6.45165e-06	0.000118836	-3.19139		AT1G22340.1	UDP-glucosyl transferase 85A7 (UGT85A7); FUNCTIONS IN: UDP-glycosyltransferase activity, transferase activity, transferring glycosyl groups, glucuronosyltransferase activity; INVOLVED IN: metabolic process; LOCATED IN: cellular_component unknown; EXPRESSED IN: 8 plant structures; CONTAINS InterPro DOMAIN/s: UDP-glucuronosyl/UDP-glucosyltransferase (InterPro:IPR002213); BEST Arabidopsis thaliana p…
Cotton_A_09184	13.8038	11.2318	12.3073	9.62135	12.2438	12.3077	6.33065	8.73083	10.9962	5.09546	6.03484	2.62034	18.5914	10.916	114.105	55.7304	31.2098	164.669	133.731	107.025	33.7306	179.309	99.8254	109.537	121.557	128.652	27.8271	41.9118	27.2153	1.254e-05	0.000194161	-3.18894		AT1G32200.2	Encodes a chloroplast glycerol-3-phosphate acyltransferase.Involved in the biosynthesis of chloroplast phosphatidylglycerol.
Cotton_A_15060	2.05814	9.03643	3.72566	1.0562	7.44506	9.01207	1.1095	8.05092	7.57574	3.91555	10.2615	8.72545	2.45714	11.2532	35.0865	39.4735	53.1467	78.9799	88.2609	78.1126	20.3691	13.2946	16.8073	59.2341	47.3951	66.3274	74.2644	77.1787	84.2792	1.33232e-06	3.90156e-05	-3.18034
Cotton_A_37534	5.21666	7.09307	4.55147	6.62039	5.86519	5.90905	5.28234	4.18236	5.18969	7.37635	7.33707	4.73202	4.63779	4.02444	38.8633	52.2611	31.4304	108.938	100.733	95.0278	16.4839	23.9355	19.6977	69.5005	45.206	73.9805	25.3022	27.241	28.2663	3.70902e-05	0.000429267	-3.17863		AT1G17220.1	Encodes a chloroplast localized protein with similarity to translation initiation factor 2. Can complement loss of INFB in E.coli suggesting FUG1 does function as a translation initiation factor in vivo. Identified as a suppressor of the leaf variegation mutant var2-6. Suppression is only seen in hypomorphs as complete loss of function alleles are embryo lethal.
Cotton_A_02966	0.949917	0.379154	0.521075	0.531798	0.267756	0.162056	1.11726	0.675607	1.27146	2.30006	1.3993	0.732211	13.9786	0.548735	33.7058	28.0571	2.67652	10.3988	12.0981	9.9663	35.0327	6.48306	24.2025	6.43874	4.26045	3.33938	21.6824	27.6713	15.6023	0.000113872	0.000975098	-3.17821		AT4G13710.1	Pectin lyase-like superfamily protein; FUNCTIONS IN: lyase activity, pectate lyase activity; INVOLVED IN: biological_process unknown; LOCATED IN: endomembrane system; EXPRESSED IN: 20 plant structures; EXPRESSED DURING: 6 growth stages; CONTAINS InterPro DOMAIN/s: Pectin lyase fold/virulence factor (InterPro:IPR011050), AmbAllergen (InterPro:IPR018082), Pectate lyase/Amb allergen (InterPro:IPR002…
Cotton_A_29615	2.43223	2.94355	4.62863	1.63223	1.45027	1.17034	0.605151	0.853845	2.75469	4.38995	5.2471	0.660988	8.8715	2.7747	7.33105	2.43298	5.10955	8.69093	9.15016	16.6339	19.5162	45.8305	45.4778	37.7881	52.5675	29.0997	30.6018	48.9698	31.4469	7.29317e-05	0.000694462	-3.17336		AT1G49780.1	plant U-box 26 (PUB26); FUNCTIONS IN: ubiquitin-protein ligase activity, binding; INVOLVED IN: protein ubiquitination; LOCATED IN: ubiquitin ligase complex; EXPRESSED IN: 21 plant structures; EXPRESSED DURING: 12 growth stages; CONTAINS InterPro DOMAIN/s: U box domain (InterPro:IPR003613), Armadillo-like helical (InterPro:IPR011989), Armadillo-type fold (InterPro:IPR016024); BEST Arabidopsis thal…
Cotton_A_25334	8.29534	8.38054	9.71202	6.73499	7.6138	4.72434	6.94134	6.78045	9.00071	9.18632	6.55879	6.73615	7.0086	1.44113	23.6759	42.6993	36.3794	69.8339	72.7909	55.7835	40.9383	77.2729	159.048	82.2897	49.3194	74.9916	57.8722	47.1546	62.9403	3.16673e-06	7.2115e-05	-3.16576		AT3G14720.1	member of MAP Kinase
Cotton_A_24488	0.0870771	0.1593	0.105085	0.268119	0.269992	0.462993	0.187765	0.227082	0.0801299	0.165662	0.596956	0	0	0.460415	3.4532	2.60201	3.35128	2.47002	3.68037	5.56437	2.81307	2.19408	3.15109	1.23247	0.791748	1.52177	2.9974	2.67033	2.0096	3.27101e-07	1.47297e-05	-3.16369		AT5G13530.1	Encodes KEEP ON GOING (KEG), a RING E3 ligase involved in abscisic acid signaling. KEG is essential for Arabidopsis growth and development. ABA promotes KEG degradation via the ubiquitin dependent 26S proteasome pathway.
Cotton_A_35153	9.50672	8.6231	7.24136	4.86013	5.00617	5.13278	5.02742	4.99609	7.91667	12.195	12.0299	3.98439	15.604	4.2037	44.5025	44.8121	39.1282	32.6211	41.1501	30.3066	121.147	105.883	119.242	64.9413	70.0402	51.4876	49.7925	94.4883	110.717	2.62269e-06	6.309e-05	-3.16281		AT3G14940.1	Encodes a cytosolic phosphoenolpyruvate carboxylase (PEPC) that has activity when expressed in E.coli. Its mRNA is most abundantly expressed in roots and siliques. PPC3 belongs to the plant-type PEPC family. It can form an enzymatically active complex with a castor bean ortholog of PPC4, which encodes a bacterial-type PEPC.
Cotton_A_14379	0.869463	0.954362	0.524636	3.38363	1.90957	1.90358	0.859297	1.84227	1.86689	2.38929	4.06404	1.38228	0	0.153202	18.3872	9.56374	15.9532	12.6416	13.7791	8.12985	8.78271	14.5963	15.8517	15.0939	17.8635	18.937	12.0859	15.0693	18.1682	7.95155e-11	5.81769e-08	-3.16069		AT2G46340.1	Encodes a member of the SPA (suppressor of phyA-105) protein family (SPA1-SPA4). SPA proteins contain an N-terminal serine/threonine kinase-like motif followed by a coiled-coil structure and a C-terminal WD-repeat domain. SPA1 is a PHYA signaling intermediate, putative regulator of PHYA signaling pathway. Light responsive repressor of photomorphogenesis. Involved in regulating circadian rhythms a…
Cotton_A_21375	1.631	2.3047	2.10404	1.21221	0.465019	0.879523	2.60738	1.76001	3.31227	0.213995	3.08449	1.35113	2.20864	0.952009	9.1471	5.48462	0.64876	22.0489	17.0885	16.3072	4.4772	5.89931	3.20409	24.2196	14.0176	29.9942	29.864	28.5092	18.3555	6.96242e-05	0.000671096	-3.14964		AT4G27220.1	NB-ARC domain-containing disease resistance protein; FUNCTIONS IN: ATP binding; INVOLVED IN: defense response, apoptosis; CONTAINS InterPro DOMAIN/s: NB-ARC (InterPro:IPR002182), Leucine-rich repeat (InterPro:IPR001611), Disease resistance protein (InterPro:IPR000767); BEST Arabidopsis thaliana protein match is: NB-ARC domain-containing disease resistance protein (TAIR:AT4G27190.1); Has 1807 Blas…
Cotton_A_15745	0.123285	0.360861	0.297561	0	0	0	0.13292	0.482258	0.680692	0	0.307337	1.21955	0.57091	0	6.4309	2.59636	1.60191	1.061	1.63031	1.15428	4.15573	2.71651	5.5408	0.610201	2.82567	2.37495	6.46792	7.81795	6.2147	5.10922e-05	0.000536332	-3.14858		AT1G60500.1	Dynamin related protein 4C (DRP4C); FUNCTIONS IN: GTP binding, GTPase activity; INVOLVED IN: biological_process unknown; LOCATED IN: cellular_component unknown; EXPRESSED IN: egg cell; CONTAINS InterPro DOMAIN/s: Dynamin GTPase effector (InterPro:IPR003130), Dynamin, GTPase domain (InterPro:IPR001401), GTPase effector domain, GED (InterPro:IPR020850), Dynamin central region (InterPro:IPR000375), …
Cotton_A_07632	2.06845	1.37602	1.5885	0.964995	1.16608	1.41152	2.02738	0.49038	1.03823	0.476991	1.17192	0	0.436373	0.399699	6.81917	2.61686	1.93046	9.39535	6.47162	8.81154	8.80912	14.1557	10.4777	14.4732	3.6653	4.67902	16.0458	16.0996	16.6644	8.45255e-06	0.000144945	-3.14816		AT3G17690.1	member of Cyclic nucleotide gated channel family
Cotton_A_30940	3.76236	5.75661	8.25533	9.82942	4.94904	4.70698	4.05641	3.12188	4.40643	3.90424	6.82124	1.93339	7.18199	12.4259	28.2826	27.894	26.8505	22.4454	32.6738	47.1239	78.084	72.3634	51.0718	73.2061	56.1796	32.2433	78.8246	65.6291	76.4406	4.57615e-07	1.88072e-05	-3.14606		AT1G15100.1	Encodes a putative RING-H2 finger protein RHA2a.
Cotton_A_17100	2.41963	7.33535	4.17146	0	0.714508	0.648672	0.745354	5.85929	1.90851	0	3.87766	0	0.806569	1.47756	8.396	12.0146	0.163518	19.103	15.5939	23.8133	17.2686	25.8664	10.4627	21.6854	14.3256	21.4988	54.4358	32.0067	12.7627	4.97327e-05	0.000526527	-3.13831
Cotton_A_32484	0.978868	0.984913	1.32896	0.251169	0	0.153079	0.131921	0	0	0	0.152514	0	0.566604	0	5.3578	2.87113	0.454216	2.94844	2.91247	3.05492	5.36881	3.65333	2.38022	8.47955	2.80476	9.66503	3.27535	3.19507	1.97867	2.5e-05	0.000321898	-3.11977		AT5G58600.1	Belongs to a large family of plant-specific genes of unknown function. Involved in resistance to the powdery mildew species Erysiphe cichoracearum and Erysiphe orontii, but not to the unrelated pathogens Pseudomonas syringae or Peronospora parasitica. A member of the TBL (TRICHOME BIREFRINGENCE-LIKE) gene family containing a plant-specific DUF231 (domain of unknown function) domain. TBL gene fami…
Cotton_A_12374	2.95331	2.97155	2.67305	0	0	2.07833	0	0	0	0	0	0	0	0	12.1422	15.5806	3.67488	2.55113	2.94001	1.15643	16.6653	10.1012	9.68701	6.51503	5.28129	8.33023	12.4689	6.28494	8.15287	1.2642e-05	0.000195197	-3.11678		AT5G46530.1	AWPM-19-like family protein; FUNCTIONS IN: molecular_function unknown; INVOLVED IN: biological_process unknown; LOCATED IN: endomembrane system, membrane; CONTAINS InterPro DOMAIN/s: AWPM-19-like (InterPro:IPR008390); BEST Arabidopsis thaliana protein match is: AWPM-19-like family protein (TAIR:AT1G29520.1); Has 181 Blast hits to 181 proteins in 20 species: Archae - 0; Bacteria - 0; Metazoa - 0; …
Cotton_A_15966	0.216827	1.11066	0	0.890175	1.12049	0.949431	0.467546	0.282724	1.19717	2.20004	3.51344	0.919235	0.503678	0.461347	18.1581	14.5987	21.9093	5.97976	8.03982	5.42125	9.09833	6.83374	12.814	1.41566	7.37056	4.5523	3.23244	5.16092	5.90512	6.36004e-05	0.000629335	-3.11105		AT5G24740.1	INVOLVED IN: protein localization; EXPRESSED IN: 22 plant structures; EXPRESSED DURING: 13 growth stages; CONTAINS InterPro DOMAIN/s: Vacuolar protein sorting-associated protein (InterPro:IPR009543); BEST Arabidopsis thaliana protein match is: calcium-dependent lipid-binding family protein (TAIR:AT1G48090.1); Has 2219 Blast hits to 1322 proteins in 202 species: Archae - 0; Bacteria - 2; Metazoa -…
Cotton_A_04065	0	0.638695	0.631991	8.8687	7.93836	1.74713	8.56337	14.4536	5.30099	8.30253	3.69894	6.53718	1.81657	0	19.9487	27.1907	14.6173	33.3331	38.5295	34.3035	32.1741	30.8236	18.1418	44.3925	74.3437	83.8651	56.0951	62.4532	67.7417	3.67471e-06	7.99369e-05	-3.10971		AT5G58380.1	Encodes a CBL-interacting protein kinase with similarity to SOS protein kinase.
Cotton_A_13351	0.379292	0.537758	0.143041	0.559608	0.710522	0.830413	0.255585	0.834579	0.959837	1.14252	2.83662	0.603002	0.546999	0.450925	14.8043	10.7019	15.2057	4.48156	4.06916	5.54043	5.65044	4.86229	9.25933	3.00694	2.82857	4.5662	4.87623	5.16298	5.57738	2.06063e-05	0.000278978	-3.10823		AT5G61140.2	Encodes a predicted protein with 30% identity with MER3/RCK.
Cotton_A_29232	0.213979	0.469745	0	0	0.221154	1.47236	0.692106	2.23208	1.18144	0.271392	1.60028	2.72148	0.497012	1.36572	3.74968	2.0329	0.20015	7.00739	4.53364	5.34981	5.34301	8.6961	9.62763	8.73446	7.27623	11.0301	15.2689	23.8762	11.0565	0.000112939	0.000969587	-3.1016		AT4G10720.2	Ankyrin repeat family protein; INVOLVED IN: biological_process unknown; LOCATED IN: cellular_component unknown; CONTAINS InterPro DOMAIN/s: Ankyrin repeat-containing domain (InterPro:IPR020683), Ankyrin repeat (InterPro:IPR002110); BEST Arabidopsis thaliana protein match is: Ankyrin repeat family protein (TAIR:AT5G54620.1); Has 21804 Blast hits to 10802 proteins in 484 species: Archae - 19; Bacte…
Cotton_A_22158	1.50818	2.36877	1.48714	2.52957	1.90093	2.39307	1.82435	1.70274	3.85891	2.84594	6.23569	1.81941	1.01837	1.86556	20.2971	21.619	52.3544	13.1486	14.1816	21.4341	16.9181	22.4549	21.8832	13.1772	15.4637	12.9254	21.4189	20.2388	17.9786	1.72876e-06	4.6989e-05	-3.09547		AT4G35800.1	Encodes the unique largest subunit of nuclear DNA-dependent RNA polymerase II; the ortholog of budding yeast RPB1 and a homolog of the E. coli RNA polymerase beta prime subunit.
Cotton_A_12329	1.32854	0.833295	0.77874	0.662304	0.510006	0.641095	1.3096	2.32624	2.30537	1.73315	3.35924	0.9119	1.31445	1.92637	14.3421	6.77209	9.8453	6.26403	5.11337	6.9804	14.0264	21.1152	31.3619	8.09566	12.9986	12.3897	7.92394	12.2956	11.397	1.30071e-05	0.000199269	-3.08207		AT1G50180.1	NB-ARC domain-containing disease resistance protein; FUNCTIONS IN: ATP binding; INVOLVED IN: apoptosis, defense response; LOCATED IN: cellular_component unknown; EXPRESSED IN: shoot; CONTAINS InterPro DOMAIN/s: NB-ARC (InterPro:IPR002182), Disease resistance protein (InterPro:IPR000767); BEST Arabidopsis thaliana protein match is: Disease resistance protein (CC-NBS-LRR class) family (TAIR:AT5G486…
Cotton_A_06209	0.429504	0.314295	0.310996	2.11597	1.15416	0.644807	2.50058	2.80018	5.21713	3.37742	4.38992	5.8268	0.198639	0.363889	22.3328	15.4396	20.0269	3.25095	3.86003	3.48318	19.8216	26.1045	48.2647	23.9125	14.2687	18.9349	11.7061	18.6072	19.2164	3.6053e-05	0.000420587	-3.08147		AT1G69040.2	ACT-domain containing protein involved in feedback regulation of amino acid metabolism
Cotton_A_18252	0.631061	0.461788	1.14235	0	0.326112	0.197376	0	0.822851	0	0	0.393294	1.78358	0	0	1.65276	1.93033	2.23309	6.53617	8.36944	5.92569	0.997899	4.13492	4.24316	2.54645	6.05707	4.77149	2.00445	7.95456	6.1409	6.98306e-06	0.000126463	-3.07766
Cotton_A_32577	0	0.239292	0.394634	1.51033	1.35189	0.920495	2.11538	2.98473	3.00918	2.28111	2.24179	3.46585	0.379107	0	8.7696	9.37854	9.28873	7.32151	15.577	11.233	19.9706	18.7075	23.0436	12.3515	5.0611	3.13718	23.403	17.4208	8.50637	3.2539e-06	7.32632e-05	-3.07637		AT3G49750.1	receptor like protein 44 (RLP44); INVOLVED IN: signal transduction; LOCATED IN: plasma membrane; EXPRESSED IN: 21 plant structures; EXPRESSED DURING: 13 growth stages; CONTAINS InterPro DOMAIN/s: Leucine-rich repeat (InterPro:IPR001611); BEST Arabidopsis thaliana protein match is: receptor like protein 57 (TAIR:AT5G65830.1); Has 65414 Blast hits to 15809 proteins in 634 species: Archae - 17; Bact…
Cotton_A_29439	0	5.89916	0	0	2.7773	1.68093	8.69161	3.50387	4.9456	6.81639	13.3978	3.79743	0	6.1456	8.39839	7.84704	33.2854	19.1114	66.0739	43.316	33.1954	54.3479	75.4239	20.2474	45.6323	8.415	16.9082	63.2034	21.4991	6.15249e-05	0.000614936	-3.041
Cotton_A_07965	5.41695	4.67654	3.74603	1.43679	1.69845	1.29448	2.03426	1.66661	3.2485	5.71246	4.02083	3.0104	21.234	0.90163	48.5789	71.0596	43.7435	42.7023	40.5271	45.9253	43.7877	21.3233	56.5844	32.164	10.6431	16.8713	19.6216	13.6951	22.1873	2.73826e-06	6.49812e-05	-3.03947		AT4G19120.2	early-responsive to dehydration 3 (ERD3); CONTAINS InterPro DOMAIN/s: Protein of unknown function DUF248, methyltransferase putative (InterPro:IPR004159); BEST Arabidopsis thaliana protein match is: S-adenosyl-L-methionine-dependent methyltransferases superfamily protein (TAIR:AT1G31850.2); Has 1146 Blast hits to 1130 proteins in 105 species: Archae - 6; Bacteria - 157; Metazoa - 0; Fungi - 3; Pl…
Cotton_A_36205	1.03587	0.606412	1.00008	0.425274	0	0	0	0	0	0	0	0	0	0	2.41888	2.30194	3.19559	2.85637	1.64589	1.29479	4.29486	3.63301	2.64319	2.36972	2.01447	0.791598	5.7391	5.70343	6.8185	5.33229e-06	0.000103166	-3.02611		AT3G50140.1	Plant protein of unknown function (DUF247); INVOLVED IN: biological_process unknown; LOCATED IN: chloroplast; EXPRESSED IN: cotyledon, leaf whorl, root, leaf; EXPRESSED DURING: LP.06 six leaves visible, LP.04 four leaves visible, LP.10 ten leaves visible, LP.08 eight leaves visible, LP.12 twelve leaves visible; CONTAINS InterPro DOMAIN/s: Protein of unknown function DUF247, plant (InterPro:IPR004…
Cotton_A_21926	1.45203	2.12509	0	8.9419	0	9.08298	1.56552	0	0	5.5249	5.42967	2.05196	0	0	13.5693	24.7067	36.1035	25.4663	15.6524	27.7053	2.41684	5.77513	12.7148	28.373	13.9576	16.9205	31.5235	40.8554	31.807	4.1193e-06	8.66739e-05	-3.02282		AT1G04390.1	BTB/POZ domain-containing protein; CONTAINS InterPro DOMAIN/s: BTB/POZ (InterPro:IPR013069), BTB/POZ fold (InterPro:IPR011333), Kelch related (InterPro:IPR013089), BTB/POZ-like (InterPro:IPR000210); Has 143 Blast hits to 130 proteins in 28 species: Archae - 0; Bacteria - 0; Metazoa - 38; Fungi - 0; Plants - 104; Viruses - 0; Other Eukaryotes - 1 (source: NCBI BLink).
Cotton_A_01578	0.469953	1.27732	0.486121	1.24031	2.2204	1.93182	1.23051	2.71373	1.2356	2.80994	4.93723	1.04362	2.63748	2.55793	26.6775	16.1886	22.2314	7.62022	6.38676	14.8637	12.6643	18.1041	38.9729	6.13171	8.63204	8.19356	12.5486	13.7986	19.948	1.6918e-05	0.000239526	-3.02069		AT3G51120.1	DNA binding;zinc ion binding;nucleic acid binding;nucleic acid binding; FUNCTIONS IN: DNA binding, zinc ion binding, nucleic acid binding; INVOLVED IN: histone modification, transcription initiation; LOCATED IN: nucleus; EXPRESSED IN: 22 plant structures; EXPRESSED DURING: 13 growth stages; CONTAINS InterPro DOMAIN/s: Zinc finger, CCCH-type (InterPro:IPR000571), Plus-3 domain, subgroup (InterPro:…
Cotton_A_26477	1.13315	1.42148	0.195356	1.16303	1.67307	0.911348	0.69812	0.633229	1.48964	0.205313	0.201774	0	1.12596	0	10.041	4.43028	4.59757	10.0365	8.56769	12.1321	5.26749	3.20209	5.3233	6.3814	1.58267	4.65975	8.47356	9.40831	5.05422	1.0065e-06	3.21512e-05	-3.01497		AT3G19960.1	member of Myosin-like proteins
Cotton_A_18722	1.84367	3.4178	0.88998	3.20426	3.60774	4.49011	1.32517	2.78863	2.89549	4.14668	6.8635	1.0769	1.47483	2.85763	42.5263	38.9571	63.1781	21.3354	18.1121	19.0746	19.4459	11.5916	21.3611	11.7738	8.71705	15.4473	19.325	22.8867	19.7424	3.1161e-05	0.000379163	-3.01252		AT5G13000.1	encodes a gene similar to callose synthase
Cotton_A_13025	15.0398	39.7503	13.3737	133.747	80.3795	103.487	60.5935	59.3478	105.802	95.2501	127.401	83.4763	7.09613	45.2886	460.056	169.664	127.795	175.522	179.192	131.192	572.119	1023.74	1177.16	653.507	512.102	473.282	831.642	830.14	1064.53	6.26399e-05	0.000623655	-3.01159		AT4G19410.1	Pectinacetylesterase family protein; FUNCTIONS IN: carboxylesterase activity; LOCATED IN: cell wall, membrane, plant-type cell wall; EXPRESSED IN: 24 plant structures; EXPRESSED DURING: 14 growth stages; CONTAINS InterPro DOMAIN/s: Pectinacetylesterase (InterPro:IPR004963); BEST Arabidopsis thaliana protein match is: Pectinacetylesterase family protein (TAIR:AT5G45280.2); Has 30201 Blast hits to …
Cotton_A_01893	0.599826	1.64599	0	2.46256	0.774927	1.68846	0.646705	0.782123	0	3.04307	2.42988	0.211913	1.0426	5.0932	10.647	16.0073	4.3941	0.774636	0.793526	2.34095	14.4121	21.8644	14.8922	9.37256	9.78819	28.523	24.687	11.5132	10.516	0.000115054	0.000982192	-3.00907		AT3G57240.1	encodes a member of glycosyl hydrolase family 17
Cotton_A_07229	8.32782	8.51775	13.2478	5.43925	9.8786	5.86052	5.7137	5.55279	4.00587	6.24135	5.07216	6.28548	1.7512	4.41108	47.2981	76.6466	44.9475	24.748	21.0151	23.3222	66.1763	65.6808	115.112	37.2825	24.2535	47.717	76.9318	51.5864	54.3078	3.73106e-06	8.06951e-05	-3.00554		AT4G19810.1	ChiC encodes a Class V chitinase that is a part of glycoside hydrolase family 18 based on CAZy groupings. It appears to primarily act as an exochitinase in vitro where it predominantly cleaves a chitobiose (GlcNAc)2 residue from the non-reducing end of a chitin oligosaccharide. However, it shows some minor endochitinase activity in vitro, as well. A putative 24 amino-acid signal peptide may direc…
Cotton_A_19031	3.12539	5.71762	1.7811	7.84127	7.53714	7.2771	3.83766	5.20726	7.66944	11.1211	13.743	3.18983	4.01525	25.1929	57.8528	24.2326	43.8575	13.5906	11.9332	15.7062	67.9673	144.184	118.923	84.2891	88.5136	51.0267	56.4497	67.6979	75.6836	3.96801e-05	0.000448275	-3.00403		AT1G53570.3	MEK kinase (MAP3Ka)
Cotton_A_19910	1.22202	0.89423	0.804402	1.5963	1.263	3.54411	2.3955	2.46254	1.84013	0.422701	4.15415	1.56992	0.514234	0.235508	9.36229	4.42947	19.2094	12.0443	12.338	15.5991	12.4945	14.1619	24.588	18.7214	9.83578	14.5702	9.99848	10.2811	8.9963	1.14057e-07	7.10782e-06	-3.00107		AT5G63380.1	Encodes a peroxisomal protein involved in the activation of fatty acids through esterification with CoA. At5g63380 preferentially activates fatty acids with increased chain length (C9:0 to C8:0) and thus shares characteristics with long-chain fatty acyl-CoA synthases. Also able to catalyze the conversion of OPDA to its CoA ester and is therefore thought to be involved in the peroxisomal &#946;-ox…
Cotton_A_24669	1.08369	1.58601	1.3078	0	0	0	0	0	0	0	0	1.14857	0.630525	0	4.24086	4.51279	3.94729	0.93472	3.59067	0.847417	5.73191	6.02094	1.82064	0.879	1.30712	7.20095	10.6407	7.84554	7.83007	6.28481e-05	0.000625169	-2.9892		AT2G41475.1	Embryo-specific protein 3, (ATS3); FUNCTIONS IN: molecular_function unknown; INVOLVED IN: biological_process unknown; LOCATED IN: endomembrane system; CONTAINS InterPro DOMAIN/s: Lipase/lipooxygenase, PLAT/LH2 (InterPro:IPR008976), Embryo-specific 3 (InterPro:IPR010417); BEST Arabidopsis thaliana protein match is: Embryo-specific protein 3, (ATS3) (TAIR:AT5G62200.1); Has 30201 Blast hits to 17322…
Cotton_A_25331	6.19742	5.95829	4.33627	1.65787	1.26061	2.22705	2.0614	1.20354	2.06278	1.21249	3.53368	0.326094	2.43487	2.6484	20.1815	10.091	2.76283	28.7846	25.3364	28.5619	7.76288	12.7182	4.19675	24.9515	16.5341	33.0648	30.4794	41.6342	27.3964	1.12936e-05	0.000180725	-2.98303		AT4G27190.1	NB-ARC domain-containing disease resistance protein; FUNCTIONS IN: nucleoside-triphosphatase activity, nucleotide binding, ATP binding; INVOLVED IN: apoptosis, defense response; LOCATED IN: cellular_component unknown; CONTAINS InterPro DOMAIN/s: ATPase, AAA+ type, core (InterPro:IPR003593), NB-ARC (InterPro:IPR002182), Disease resistance protein (InterPro:IPR000767); BEST Arabidopsis thaliana pro…
Cotton_A_10332	4.64475	4.60734	2.80265	1.74798	1.06678	2.84089	1.78053	0.874808	2.84945	2.9455	4.2456	1.23982	5.84073	1.09181	30.3239	24.7221	15.5198	15.8832	23.1787	27.995	15.3288	7.75501	22.5514	45.8466	5.3697	7.91038	33.7371	28.6344	22.0097	4.17128e-06	8.74025e-05	-2.98285		AT3G24480.1	Leucine-rich repeat (LRR) family protein; FUNCTIONS IN: structural constituent of cell wall; LOCATED IN: cell wall, plant-type cell wall; EXPRESSED IN: 22 plant structures; EXPRESSED DURING: 13 growth stages; CONTAINS InterPro DOMAIN/s: Leucine-rich repeat-containing N-terminal domain, type 2 (InterPro:IPR013210), Leucine-rich repeat (InterPro:IPR001611); BEST Arabidopsis thaliana protein match i…
Cotton_A_34063	0.492678	0.90131	0	1.26417	0.5092	0.154094	0.796774	0.642411	0	0.312435	0.30705	1.74058	1.14564	1.04936	9.13865	0.848876	0.346595	7.64629	5.87456	13.094	2.87197	5.83905	6.45424	8.41547	5.96009	6.09454	2.88052	3.66115	3.68676	2.75955e-05	0.000346212	-2.9675		AT5G18310.2	unknown protein; FUNCTIONS IN: molecular_function unknown; INVOLVED IN: biological_process unknown; LOCATED IN: plasma membrane; EXPRESSED IN: 22 plant structures; EXPRESSED DURING: 13 growth stages; Has 60 Blast hits to 60 proteins in 14 species: Archae - 0; Bacteria - 0; Metazoa - 7; Fungi - 0; Plants - 53; Viruses - 0; Other Eukaryotes - 0 (source: NCBI BLink).
Cotton_A_27092	0	0	0	0	0.0641184	0	0	0	0.0570884	0.196709	0.0386637	0.0876697	0	0.065576	0.654041	0.253083	0	1.75943	1.14694	2.99685	1.68851	4.02769	0.519593	2.5346	1.84893	2.71386	4.97535	1.57829	1.13542	8.96192e-05	0.000811943	-2.96309		AT1G58190.2	receptor like protein 9 (RLP9); INVOLVED IN: signal transduction; LOCATED IN: endomembrane system; CONTAINS InterPro DOMAIN/s: Leucine-rich repeat, typical subtype (InterPro:IPR003591), Leucine-rich repeat-containing N-terminal domain, type 2 (InterPro:IPR013210), Leucine-rich repeat (InterPro:IPR001611); BEST Arabidopsis thaliana protein match is: receptor like protein 13 (TAIR:AT1G74170.1).
Cotton_A_07942	0.983483	0.719678	0.593436	0	0	0.0615204	0	0	0	0	0	3.75252	0.227521	0	2.14881	5.72797	5.10073	1.52294	1.56007	0.613642	4.79797	4.07062	3.56136	2.60363	4.52199	3.79857	10.8617	10.5006	9.19837	6.87322e-05	0.000665473	-2.96303		AT5G45490.2	P-loop containing nucleoside triphosphate hydrolases superfamily protein; FUNCTIONS IN: ATP binding; INVOLVED IN: apoptosis; LOCATED IN: cellular_component unknown; CONTAINS InterPro DOMAIN/s: NB-ARC (InterPro:IPR002182); BEST Arabidopsis thaliana protein match is: P-loop containing nucleoside triphosphate hydrolases superfamily protein (TAIR:AT5G45440.1); Has 3885 Blast hits to 3872 proteins in …
Cotton_A_25493	0.45195	1.43312	2.72707	0	0	0.188474	0	0	0	0	0	0	0	0.319805	3.20907	6.81453	3.2935	2.33468	3.18881	1.41108	4.42383	4.69114	2.42614	1.4866	3.1956	3.76251	7.40784	7.52363	5.85284	1.49346e-06	4.23608e-05	-2.95752		AT1G77700.1	Pathogenesis-related thaumatin superfamily protein; CONTAINS InterPro DOMAIN/s: Thaumatin, pathogenesis-related (InterPro:IPR001938); BEST Arabidopsis thaliana protein match is: thaumatin-like protein 3 (TAIR:AT1G75030.1); Has 1591 Blast hits to 1571 proteins in 178 species: Archae - 0; Bacteria - 39; Metazoa - 54; Fungi - 86; Plants - 1401; Viruses - 2; Other Eukaryotes - 9 (source: NCBI BLink).
Cotton_A_36440	1.28658	2.01745	0.221808	5.47066	3.60927	2.41441	10.3044	7.42936	13.869	7.22651	12.142	7.01287	0	1.17186	35.8128	21.3814	37.9813	22.4819	31.6258	21.8174	26.0353	28.985	41.3331	33.4262	99.169	53.1443	50.0041	49.1312	66.4044	3.81391e-06	8.1846e-05	-2.95574		AT1G28280.2	VQ motif-containing protein; FUNCTIONS IN: molecular_function unknown; INVOLVED IN: biological_process unknown; EXPRESSED IN: 22 plant structures; EXPRESSED DURING: 13 growth stages; CONTAINS InterPro DOMAIN/s: VQ (InterPro:IPR008889); BEST Arabidopsis thaliana protein match is: VQ motif-containing protein (TAIR:AT2G33780.1); Has 30201 Blast hits to 17322 proteins in 780 species: Archae - 12; Bac…
Cotton_A_06360	6.50544	7.86407	6.77323	7.5934	5.96555	7.14137	4.19457	4.86499	4.75392	6.39043	9.06268	6.84986	5.96193	5.73054	90.6373	96.5041	66.5614	63.0348	66.116	65.1977	27.1021	17.2276	17.0083	50.9926	62.6671	67.4504	20.9737	16.3924	15.9407	1.73597e-05	0.000244809	-2.95298		AT1G49630.2	Zinc metalloprotease pitrilysin subfamily A. Signal peptide degrading enzyme targeted to mitochondria and chloroplasts. Expressed in flower, leaf and root. Not expressed in silique and shoot.
Cotton_A_34756	0.165161	0.241718	0	0.169516	0.853501	0.206629	0	0	0	0.837906	0.617597	0.2334	3.44676	0	5.87094	4.78736	7.69201	1.70675	2.62256	1.54734	2.99475	12.5948	3.65793	3.52536	4.03531	4.11901	5.11568	3.19937	3.43627	2.7265e-05	0.000343606	-2.93639		AT1G17170.1	Encodes glutathione transferase belonging to the tau class of GSTs. Naming convention according to Wagner et al. (2002).
Cotton_A_34191	3.46836	2.22724	2.73347	0.581192	1.31682	1.9482	0.15263	1.10754	0.651356	0.448874	0.705819	0.600166	9.81564	1.94799	48.8284	12.4374	6.3439	8.27805	6.92111	8.16708	10.4581	15.322	9.91705	16.5663	13.2954	17.1339	13.3034	16.821	23.6655	0.000112698	0.000968264	-2.93329		AT2G39130.1	Transmembrane amino acid transporter family protein; FUNCTIONS IN: amino acid transmembrane transporter activity; INVOLVED IN: biological_process unknown; LOCATED IN: plasma membrane; EXPRESSED IN: 24 plant structures; EXPRESSED DURING: 15 growth stages; CONTAINS InterPro DOMAIN/s: Amino acid transporter, transmembrane (InterPro:IPR013057); BEST Arabidopsis thaliana protein match is: Transmembran…
Cotton_A_05062	12.1984	11.5655	9.15269	2.93949	1.75409	2.98587	0.972088	1.86719	4.39247	0.874472	4.297	1.94868	2.81758	5.6104	24.1391	10.426	12.991	28.2691	23.2602	20.3377	12.2129	21.2348	10.6282	57.6936	54.3853	59.2635	56.7915	68.7256	57.147	4.47321e-05	0.000487169	-2.93003		AT4G08920.1	Encodes CRY1, a flavin-type blue-light photoreceptor with ATP binding and autophosphorylation activity. Functions in perception of blue / green ratio of light. The photoreceptor may be involved in electron transport. Mutant phenotype displays a blue light-dependent inhibition of hypocotyl elongation. Photoreceptor activity requires light-induced homodimerisation of the N-terminal CNT1 domains of …
Cotton_A_11911	2.7766	3.04773	2.74158	3.04412	1.95663	2.84214	1.42877	1.89251	1.97438	1.92088	2.43836	1.42683	4.37428	7.87975	35.7406	27.3878	9.03162	30.3851	39.8524	22.628	14.2144	13.4956	6.64092	32.3956	28.412	39.3793	9.35689	9.66983	5.80971	2.01038e-05	0.000273951	-2.92941		AT5G25630.1	Tetratricopeptide repeat (TPR)-like superfamily protein; CONTAINS InterPro DOMAIN/s: Pentatricopeptide repeat (InterPro:IPR002885); BEST Arabidopsis thaliana protein match is: protein kinase family protein (TAIR:AT5G21222.1); Has 43023 Blast hits to 13141 proteins in 298 species: Archae - 3; Bacteria - 54; Metazoa - 633; Fungi - 665; Plants - 40141; Viruses - 0; Other Eukaryotes - 1527 (source: N…
Cotton_A_08504	0.593335	0.976908	0	1.14183	0.996504	1.85576	0.71967	0.676952	1.09199	0.564401	1.47913	0.628859	0.342871	0.62811	4.37578	5.56985	13.6067	11.9909	10.5845	13.6465	5.21864	3.6661	2.93352	2.70733	4.39746	2.29721	6.68958	5.04314	4.33212	3.70813e-05	0.000429267	-2.92397		AT2G34780.1	Encodes a novel protein of unknown function that is essential for embryonic development. Severe loss of function alleles are embryo lethal. Analysis of a partial loss of function allele indicates a role for EMB1611 in regulation of endoreduplication and maintenance of meristem cell fate. It appears to be required for maintaining the CLV-WUS regulatory pathway.
Cotton_A_02299	7.1193	3.85061	6.35031	0.635392	0.959746	0.968125	2.00236	1.61443	1.70904	2.74811	7.71641	0.437423	7.93495	12.5539	22.282	19.1789	14.0129	6.41138	8.20965	9.68759	35.2581	61.3288	30.3842	38.4962	23.2893	38.0539	45.5699	61.2914	46.5096	2.41777e-05	0.000313972	-2.92311		AT5G06280.3	unknown protein; BEST Arabidopsis thaliana protein match is: unknown protein (TAIR:AT3G52520.1); Has 35333 Blast hits to 34131 proteins in 2444 species: Archae - 798; Bacteria - 22429; Metazoa - 974; Fungi - 991; Plants - 531; Viruses - 0; Other Eukaryotes - 9610 (source: NCBI BLink).
Cotton_A_33350	0.37214	0.907729	0.4491	0.509269	0.76924	1.35792	0.668707	0.48524	0.57075	0.62932	0.231927	0.262947	1.86297	0.131262	5.16543	2.43791	0.658546	6.82605	4.9166	4.0612	10.4374	4.27382	8.68887	4.01921	4.60366	3.36598	5.33168	5.47087	5.41357	1.79179e-06	4.80013e-05	-2.92097		AT1G68570.1	Major facilitator superfamily protein; FUNCTIONS IN: transporter activity; INVOLVED IN: oligopeptide transport; LOCATED IN: membrane; EXPRESSED IN: 23 plant structures; EXPRESSED DURING: 13 growth stages; CONTAINS InterPro DOMAIN/s: Oligopeptide transporter (InterPro:IPR000109), Major facilitator superfamily, general substrate transporter (InterPro:IPR016196); BEST Arabidopsis thaliana protein ma…
Cotton_A_13140	2.07483	2.74135	2.01704	0.354923	0.59567	0.576836	1.05636	0.751502	1.16679	0.511688	1.72412	0.488679	2.3966	9.87831	3.58013	2.6094	0.478733	12.8834	13.2483	11.3207	20.7371	13.0403	12.7864	17.8211	12.4601	24.5862	28.1853	23.2678	16.3174	1.41115e-05	0.000211344	-2.91846		AT4G18010.2	Encodes an inositol polyphosphate 5-phosphatase that appears to have Type I activity. It can dephosphorylate IP3(inositol(1,4,5)P3) and IP4 (inositol(1,3,4,5)P4), but it does not appear to be active against phosphatidylinositol 4,5 bisphosphate. Overexpression of this gene renders plants insensitive to ABA in germination and growth assays.
Cotton_A_20062	0	0.516854	0.852381	0	0.365	0.441824	0	0	0	0.447913	0	0	0	0	2.3199	0.939294	0.167172	2.43992	0	1.10601	3.15535	4.11694	1.90054	1.70284	2.24972	4.65582	4.8503	2.61542	6.18758	6.62047e-05	0.000648329	-2.91725		AT1G54400.1	HSP20-like chaperones superfamily protein; CONTAINS InterPro DOMAIN/s: Heat shock protein Hsp20 (InterPro:IPR002068), HSP20-like chaperone (InterPro:IPR008978); BEST Arabidopsis thaliana protein match is: HSP20-like chaperones superfamily protein (TAIR:AT2G27140.1); Has 638 Blast hits to 638 proteins in 68 species: Archae - 0; Bacteria - 6; Metazoa - 0; Fungi - 34; Plants - 583; Viruses - 0; Othe…
Cotton_A_17552	1.73477	4.25636	0.985187	3.45627	3.48042	4.0853	1.54028	3.59257	7.88791	11.26	14.6273	1.87468	2.36103	3.2439	35.4878	33.1989	74.0705	28.0937	25.3613	35.6576	34.8381	43.7397	53.7886	15.1894	39.3613	26.0033	13.2366	29.7872	31.0514	5.9044e-07	2.22668e-05	-2.91101		AT1G29350.1	Kinase-related protein of unknown function (DUF1296); CONTAINS InterPro DOMAIN/s: Protein of unknown function DUF1296 (InterPro:IPR009719); BEST Arabidopsis thaliana protein match is: Kinase-related protein of unknown function (DUF1296) (TAIR:AT1G29370.1); Has 14112 Blast hits to 8132 proteins in 472 species: Archae - 0; Bacteria - 479; Metazoa - 5756; Fungi - 1694; Plants - 1071; Viruses - 58; O…
Cotton_A_19169	1.45996	2.46541	1.49083	0.192109	0.270832	0.304419	0.0403606	0.0488119	0.344482	0.142437	1.39982	0	5.96299	1.26651	3.97269	0.529204	0.0689813	9.45946	7.61367	9.21768	3.30716	3.8846	6.92334	13.9729	13.3156	17.6746	12.9309	14.5067	11.9612	4.50126e-05	0.000489426	-2.90256		AT5G36930.2	Disease resistance protein (TIR-NBS-LRR class) family; FUNCTIONS IN: transmembrane receptor activity, ATP binding; INVOLVED IN: signal transduction, defense response, apoptosis, innate immune response; LOCATED IN: intrinsic to membrane; EXPRESSED IN: 19 plant structures; EXPRESSED DURING: 13 growth stages; CONTAINS InterPro DOMAIN/s: NB-ARC (InterPro:IPR002182), Toll-Interleukin receptor (InterPr…
Cotton_A_07120	21.074	22.6396	22.9295	11.3325	2.31709	5.71476	2.3567	2.04628	13.7192	0.924119	5.23956	0.950454	33.1449	5.09941	68.5814	52.9018	24.8521	34.9832	29.0244	31.6284	79.4393	94.349	114.011	137.179	65.7781	98.153	160.315	134.471	70.1585	8.65098e-06	0.000147477	-2.90037		AT1G12240.1	Encodes a vacuolar invertase betaFruct4. betaFruct4 is transported from the endoplasmic reticulum through the intermediate compartments as a membrane protein. The N-terminal cytoplasmic domain contains multiple sequence motifs that are involved at various stages in the trafficking of betaFruct4 from the ER to the central vacuole.
Cotton_A_08964	14.9252	12.0919	15.8247	12.255	11.5693	14.0044	14.5975	11.1207	12.7534	12.7101	13.6869	15.3669	12.3351	7.45694	104.275	114.319	53.1075	157.768	182.663	156.338	15.707	21.5017	27.9557	218.874	71.3544	91.5417	75.8656	76.474	63.8233	5.84087e-05	0.000591397	-2.88641		AT5G08280.1	Encodes a protein with porphobilinogen deaminase activity. This protein is targeted to the chloroplast.
Cotton_A_36962	0	2.44793	1.00926	0.85836	0	0	2.70501	2.18096	1.53917	0	1.04242	0	1.98456	5.4533	12.0291	10.169	1.23831	17.4586	20.1198	18.4659	0.86212	2.17038	1.15287	14.2606	16.6515	15.3002	6.12268	14.9022	10.3147	5.13199e-05	0.000538215	-2.88135
Cotton_A_08806	8.33075	11.2415	6.45643	41.2615	15.4824	23.1874	30.736	10.6633	46.1373	35.8662	113.365	15.7689	2.82684	9.06244	169.472	82.8756	24.6221	59.5503	64.8404	46.7184	277.667	248.157	274.587	361.705	182.471	388.885	278.497	234.302	229.142	2.98347e-05	0.000366662	-2.88106		AT1G22710.1	Encodes for a high-affinity transporter essential for phloem loading and long-distance transport. A major sucrose transporter, AtSUC2 can also transport a wide range of physiological and synthetic glucose conjugates with both &#945;- or &#946;-linkage.
Cotton_A_21872	2.4464	8.95093	2.95232	10.0436	0	6.12124	0	3.1899	27.0146	0	6.09864	3.45716	0	11.1253	54.5953	55.1154	32.5584	17.356	33.3361	23.6025	67.4127	83.7959	88.1986	10.8305	52.6356	26.6423	29.998	49.8578	23.3642	1.0102e-05	0.000166216	-2.87933
Cotton_A_13021	1.89314	1.84711	1.37079	1.36014	0.71743	0.236845	0.680365	0.658265	1.39368	1.68077	0.786569	3.21037	0	0.133555	6.10501	6.5227	1.0197	11.5029	8.67082	7.08354	7.80268	8.78573	11.6322	6.08072	11.7603	15.1647	4.88186	7.35851	14.0401	7.07092e-07	2.50807e-05	-2.87665		AT4G19450.1	Major facilitator superfamily protein; FUNCTIONS IN: molecular_function unknown; INVOLVED IN: biological_process unknown; LOCATED IN: endomembrane system; EXPRESSED IN: 22 plant structures; EXPRESSED DURING: 13 growth stages; CONTAINS InterPro DOMAIN/s: Nodulin-like (InterPro:IPR010658), Major facilitator superfamily, general substrate transporter (InterPro:IPR016196); BEST Arabidopsis thaliana p…
Cotton_A_27358	1.88473	1.79051	1.71585	2.00229	0.922705	1.65469	1.63988	2.15573	2.06906	1.59362	2.76137	0.841082	0.839536	1.81759	12.4671	8.11455	4.12645	20.688	16.1564	23.084	0.694901	1.09684	1.92752	19.1287	18.0621	26.9306	7.43837	14.5718	11.4312	0.000103802	0.000911671	-2.87287		AT4G33500.1	Protein phosphatase 2C family protein; FUNCTIONS IN: protein serine/threonine phosphatase activity, phosphoprotein phosphatase activity, catalytic activity; LOCATED IN: chloroplast; EXPRESSED IN: 22 plant structures; EXPRESSED DURING: 13 growth stages; CONTAINS InterPro DOMAIN/s: Protein phosphatase 2C-related (InterPro:IPR001932), Sporulation stage II, protein E C-terminal (InterPro:IPR010822); …
Cotton_A_01990	1.4893	0.908177	2.09684	0.509521	0.76962	0	0.802845	0.647306	2.28413	0.944447	1.85634	1.40308	0.577223	0	8.40189	0.855483	1.86289	3.85238	6.57721	5.43289	6.31293	6.05482	16.6758	12.9185	8.40581	15.1135	12.1363	6.271	4.87451	3.09518e-05	0.00037703	-2.8708		AT2G18060.1	Encodes a NAC-domain transcription factor. Expressed in the vascular tissue.
Cotton_A_33226	315.914	255.892	291.138	119.698	111.164	170.592	22.4258	35.9305	56.277	30.2144	84.8705	24.6207	715.949	268.204	3151.32	1285.56	78.162	766.238	929.86	611.932	1217.02	1191.78	1805.87	2130.99	780.367	884.611	1380.74	1178.49	2033.21	2.00214e-05	0.000273051	-2.8568		AT2G36830.1	Encodes a tonoplast intrinsic protein, which functions as water channel. It has also been shown to be able to facilitate the transport of urea and hydrogen peroxide. Highly expressed in vascular tissues of the root, stem, cauline leaves and flowers but not in the apical meristems.
Cotton_A_03469	0	0	0	0.76155	0.191717	0.116035	0.199994	0.120936	0.341395	0.117634	0.346819	0.655342	0	0	2.6808	1.09469	0.729785	2.23393	0.980746	0.867978	1.8903	0.662461	1.24383	2.45697	2.43853	4.30113	4.47667	4.08647	4.78356	2.92748e-05	0.000361296	-2.85521		AT3G55990.1	Encodes ESK1 (Eskimo1). A member of a large gene family of DUF231 domain proteins whose members encode a total of 45 proteins of unknown function. ESK1 functions as a negative regulator of cold acclimation. Mutations in the ESK1 gene provides strong freezing tolerance. A member of the TBL (TRICHOME BIREFRINGENCE-LIKE) gene family containing a plant-specific DUF231 (domain of unknown function) dom…
Cotton_A_20827	0.909448	1.29931	1.04526	1.55571	1.29802	1.13778	0.466916	0.508219	0.398519	1.15346	1.18756	1.0404	0.899969	1.00752	5.92774	2.89007	2.73458	1.63792	1.60159	1.21495	10.0501	13.1261	11.5506	5.98552	7.01645	7.82084	11.7397	14.9975	8.41237	6.04526e-05	0.00060749	-2.84011		AT1G09730.1	Cysteine proteinases superfamily protein; FUNCTIONS IN: cysteine-type peptidase activity; INVOLVED IN: proteolysis; LOCATED IN: cellular_component unknown; EXPRESSED IN: 24 plant structures; EXPRESSED DURING: 14 growth stages; CONTAINS InterPro DOMAIN/s: Peptidase C48, SUMO/Sentrin/Ubl1 (InterPro:IPR003653); BEST Arabidopsis thaliana protein match is: Cysteine proteinases superfamily protein (TAI…
Cotton_A_00444	11.7796	10.1164	12.7348	3.69421	2.87456	3.01905	1.85211	2.13327	7.82871	1.24501	3.46674	3.468	14.1851	17.8437	38.6353	29.7881	7.83017	28.1423	28.1079	39.5464	64.1551	27.041	45.6307	82.7219	45.8991	60.4463	81.3881	96.5531	58.2944	4.86387e-06	9.68513e-05	-2.83187		AT5G03040.3	IQ-domain 2 (iqd2); FUNCTIONS IN: calmodulin binding; INVOLVED IN: biological_process unknown; EXPRESSED IN: 23 plant structures; EXPRESSED DURING: 13 growth stages; CONTAINS InterPro DOMAIN/s: IQ calmodulin-binding region (InterPro:IPR000048); BEST Arabidopsis thaliana protein match is: IQ-domain 1 (TAIR:AT3G09710.1).
Cotton_A_34312	1.30722	0.929243	0.721167	2.79836	1.46686	1.72887	1.53018	1.3636	1.71846	2.08429	1.86215	1.10838	3.27643	1.65848	19.7939	11.6157	14.0398	14.8308	12.7261	15.7156	1.52908	1.4534	1.65178	24.3345	9.70131	21.7707	9.88696	13.4955	6.50615	3.21817e-05	0.00038819	-2.82681		AT4G01030.1	pentatricopeptide (PPR) repeat-containing protein; CONTAINS InterPro DOMAIN/s: Pentatricopeptide repeat (InterPro:IPR002885); BEST Arabidopsis thaliana protein match is: Pentatricopeptide repeat (PPR) superfamily protein (TAIR:AT1G20230.1); Has 44944 Blast hits to 14972 proteins in 296 species: Archae - 1; Bacteria - 32; Metazoa - 191; Fungi - 174; Plants - 43677; Viruses - 0; Other Eukaryotes - …
Cotton_A_13466	0.397088	0.435862	0.239604	0.271705	0.273603	0.33119	1.35572	1.29442	1.58343	0.839387	1.48485	0.56115	0	0	3.18097	3.342	3.63696	8.08082	9.094	5.36557	7.50529	7.83286	9.75983	1.64869	1.7457	1.92329	3.12825	3.85826	2.47422	2.48624e-05	0.000320373	-2.82664		AT3G52490.1	Double Clp-N motif-containing P-loop nucleoside triphosphate hydrolases superfamily protein; INVOLVED IN: protein metabolic process; LOCATED IN: cellular_component unknown; EXPRESSED IN: 21 plant structures; EXPRESSED DURING: 10 growth stages; CONTAINS InterPro DOMAIN/s: Clp, N-terminal (InterPro:IPR004176); BEST Arabidopsis thaliana protein match is: Double Clp-N motif-containing P-loop nucleosi…
Cotton_A_33283	2.65042	2.90922	3.73162	1.51128	2.28275	1.56582	2.6988	1.91996	3.52294	0.56026	1.65181	0.832326	21.1555	2.18778	12.2575	13.6427	6.0939	16.7332	16.3621	22.9853	24.5346	18.8717	12.5477	39.9733	35.0925	31.6936	47.0722	43.6874	31.5475	4.43965e-06	9.13436e-05	-2.82385		AT1G67330.1	Protein of unknown function (DUF579); FUNCTIONS IN: molecular_function unknown; INVOLVED IN: biological_process unknown; LOCATED IN: endomembrane system; EXPRESSED IN: 8 plant structures; EXPRESSED DURING: LP.06 six leaves visible, LP.04 four leaves visible, LP.10 ten leaves visible, 4 leaf senescence stage; CONTAINS InterPro DOMAIN/s: Protein of unknown function DUF579 (InterPro:IPR021148), Cons…
Cotton_A_04226	2.09095	1.85796	1.44193	1.60956	0.848994	1.21454	2.01283	2.04482	1.64926	0.662996	2.14087	0.949775	1.72617	5.69196	19.8273	12.067	1.65653	17.468	15.5914	6.98667	25.2688	9.41474	15.8699	6.31887	2.82863	8.38423	19.4845	18.2464	15.5159	8.64729e-06	0.000147477	-2.81002		AT3G45010.1	serine carboxypeptidase-like 48 (scpl48); FUNCTIONS IN: serine-type carboxypeptidase activity; INVOLVED IN: proteolysis; LOCATED IN: endomembrane system; EXPRESSED IN: 24 plant structures; EXPRESSED DURING: 13 growth stages; CONTAINS InterPro DOMAIN/s: Peptidase S10, serine carboxypeptidase (InterPro:IPR001563), Peptidase S10, serine carboxypeptidase, active site (InterPro:IPR018202); BEST Arabid…
Cotton_A_20543	1.77361	1.18971	0.951288	0	0	0.0616364	0.106235	0.25696	0	0.249943	0.368453	0.974709	1.70672	0	3.87791	4.34013	1.29498	3.38817	2.99356	2.30379	10.2876	4.81919	8.94783	1.06577	2.11614	2.39027	5.4038	6.88959	6.39058	3.44132e-05	0.000406071	-2.8003		AT1G20160.1	ATSBT5.2; FUNCTIONS IN: identical protein binding, serine-type endopeptidase activity; INVOLVED IN: proteolysis, negative regulation of catalytic activity; LOCATED IN: apoplast; EXPRESSED IN: 24 plant structures; EXPRESSED DURING: 12 growth stages; CONTAINS InterPro DOMAIN/s: Protease-associated PA (InterPro:IPR003137), Proteinase inhibitor, propeptide (InterPro:IPR009020), Peptidase S8/S53, subt…
Cotton_A_05315	0	0	0	0	0	0	0.621431	1.12734	0.883999	0.0609197	3.11322	0.475139	0	0	4.30279	4.44149	2.76839	4.21156	4.82182	6.88774	5.86851	6.91078	10.3973	2.15835	0.714257	1.11871	2.53106	2.44261	2.44643	3.18276e-05	0.000385424	-2.78802		AT1G15520.1	ABC transporter family involved in ABA transport and resistance to lead. Localizes to plasma membrane. Upregulated by lead. Expressed in leaves, flowers, stomata and roots.
Cotton_A_12701	15.0766	9.27572	11.5888	1.47841	2.18349	0.660766	6.72972	6.2607	9.89718	10.3526	6.10448	6.78523	41.0954	0.813873	100.012	59.4921	41.0361	60.1397	50.2666	44.6367	42.0681	13.7792	15.841	117.928	21.1366	38.7679	123.268	130.933	85.5344	5.04457e-05	0.000531717	-2.78098		AT3G12710.1	DNA glycosylase superfamily protein; FUNCTIONS IN: DNA-3-methyladenine glycosylase I activity, catalytic activity; INVOLVED IN: DNA repair, base-excision repair; EXPRESSED IN: 20 plant structures; EXPRESSED DURING: 13 growth stages; CONTAINS InterPro DOMAIN/s: DNA glycosylase (InterPro:IPR011257), Methyladenine glycosylase (InterPro:IPR005019); BEST Arabidopsis thaliana protein match is: DNA glyc…
Cotton_A_18222	2.49639	2.41133	3.9767	4.50949	4.02497	3.93518	2.58383	3.12488	2.75667	10.3852	10.0817	5.50337	1.84816	4.23208	35.1049	14.3114	18.0822	8.247	12.1441	5.60754	19.3231	54.0011	47.276	43.1152	67.7092	55.3365	20.0202	27.8827	25.7255	6.29331e-05	0.000625642	-2.77549		AT2G17030.1	CONTAINS InterPro DOMAIN/s: F-box domain, cyclin-like (InterPro:IPR001810), Protein of unknown function DUF295 (InterPro:IPR005174); BEST Arabidopsis thaliana protein match is: F-box family protein with a domain of unknown function (DUF295) (TAIR:AT2G17036.1); Has 414 Blast hits to 409 proteins in 12 species: Archae - 0; Bacteria - 0; Metazoa - 0; Fungi - 0; Plants - 414; Viruses - 0; Other Eukar…
Cotton_A_19774	0.976372	1.09723	0.841635	0.894745	0.468518	0.588942	0.563935	0.95483	1.79695	0.751852	1.34739	0.295665	1.69035	0.589824	11.0769	3.17225	1.5418	3.59637	3.22356	8.91194	9.28126	10.0555	9.79011	3.54551	1.26959	2.64302	8.70676	10.2007	7.18433	2.37427e-05	0.000310589	-2.77349		AT5G63020.1	Disease resistance protein (CC-NBS-LRR class) family; FUNCTIONS IN: ATP binding; INVOLVED IN: N-terminal protein myristoylation, defense response; LOCATED IN: cellular_component unknown; CONTAINS InterPro DOMAIN/s: Leucine-rich repeat-containing protein (InterPro:IPR015766), NB-ARC (InterPro:IPR002182), Disease resistance protein (InterPro:IPR000767); BEST Arabidopsis thaliana protein match is: D…
Cotton_A_26495	4.42151	4.22413	2.81617	1.63875	1.77714	1.07559	0.132419	1.28117	0.226042	1.40197	0.765445	0.347129	0.853123	0.260475	9.25369	5.91192	4.95842	18.1803	12.3435	16.4822	3.87735	2.26994	2.55397	22.4935	9.65204	23.1878	10.9149	11.0873	2.68695	0.000116708	0.000993014	-2.76885		AT5G09430.1	alpha/beta-Hydrolases superfamily protein; CONTAINS InterPro DOMAIN/s: Alpha/beta hydrolase fold-1 (InterPro:IPR000073); BEST Arabidopsis thaliana protein match is: alpha/beta-Hydrolases superfamily protein (TAIR:AT4G39955.1); Has 8280 Blast hits to 8277 proteins in 1491 species: Archae - 97; Bacteria - 6100; Metazoa - 351; Fungi - 79; Plants - 382; Viruses - 0; Other Eukaryotes - 1271 (source: N…
Cotton_A_12330	0.831997	0.913239	0.502029	1.17416	1.07487	1.43122	1.90617	0.678034	1.14843	2.90189	1.03705	2.64543	4.33155	0.220417	14.2421	17.6595	12.3829	12.3478	9.34921	9.08542	13.4309	13.1244	16.46	3.95521	2.21861	3.21167	7.69185	7.06491	9.02516	2.10706e-06	5.39488e-05	-2.76163		AT5G28680.1	Receptor-like kinase required for maintenance of pollen tube growth. Display polar localization at the plasma membrane of the pollen tube tip.
Cotton_A_11315	4.29093	3.29437	3.90496	6.06462	4.47118	2.33211	2.88195	2.24718	4.01332	4.72851	4.03325	4.62239	1.54259	0.966752	30.9109	18.8553	12.1821	26.9036	27.5906	36.8328	42.4286	18.7878	15.2716	32.7117	10.4769	20.711	32.0233	22.3405	10.0565	6.30208e-07	2.34489e-05	-2.75835		AT1G28440.1	HAESA-like 1 (HSL1); FUNCTIONS IN: protein serine/threonine kinase activity, kinase activity, ATP binding; INVOLVED IN: transmembrane receptor protein tyrosine kinase signaling pathway, protein amino acid phosphorylation; EXPRESSED IN: 22 plant structures; EXPRESSED DURING: 13 growth stages; CONTAINS InterPro DOMAIN/s: Protein kinase, ATP binding site (InterPro:IPR017441), Protein kinase, catalyt…
Cotton_A_16954	6.94889	4.97068	5.8419	6.65129	2.98575	2.68621	5.97675	3.97045	7.04113	4.65425	7.98023	6.17882	2.70748	4.46389	43.025	35.0525	30.6429	62.7165	59.2245	52.1104	10.565	10.8443	19.5246	53.2205	31.1044	50.1609	22.2955	25.6086	22.7157	4.25731e-06	8.84086e-05	-2.75611		AT1G03160.1	A new plant-specific member of the dynamin superfamily; defines a new protein class within the dynamin superfamily of membrane remodeling GTPases that regulates organization of the thylakoid network in plants. Targeted to chloroplasts and associated with thylakoid and envelope membranes as punctate structures. Knockout mutants have abnormalities in chloroplast and thylakoid morphology, including …
Cotton_A_02781	0.241465	0.27486	0.323779	0.165221	0.194104	0.234959	0.23141	0	0.0493779	0.476394	0.133767	0.0379144	0	0.113422	2.14206	0.603098	0.0246971	1.5217	1.06282	2.00665	1.43201	3.52479	5.03319	0.716193	2.13337	1.46117	1.27111	1.60625	2.04286	8.21315e-05	0.000758921	-2.75053		AT5G60930.1	P-loop containing nucleoside triphosphate hydrolases superfamily protein; FUNCTIONS IN: microtubule motor activity, ATP binding; INVOLVED IN: microtubule-based movement; EXPRESSED IN: 21 plant structures; EXPRESSED DURING: 14 growth stages; CONTAINS InterPro DOMAIN/s: Kinesin, motor region, conserved site (InterPro:IPR019821), Kinesin, motor domain (InterPro:IPR001752); BEST Arabidopsis thaliana …
Cotton_A_01524	2.23003	2.83568	1.41178	2.79537	1.75695	2.82423	2.22695	3.09845	4.47428	6.25952	11.3236	2.37646	2.02415	1.46778	17.4533	19.1489	43.6659	19.6326	21.5755	26.9974	25.0581	37.3927	33.712	13.5234	16.1263	13.2016	18.3331	16.3101	17.4799	2.8205e-07	1.33486e-05	-2.75039		AT4G35800.1	Encodes the unique largest subunit of nuclear DNA-dependent RNA polymerase II; the ortholog of budding yeast RPB1 and a homolog of the E. coli RNA polymerase beta prime subunit.
Cotton_A_37570	0.196697	0.215903	0.593436	0	0	0	0	0	0	0.124736	0	0	0.682562	0	3.53922	2.16521	1.7306	0.507646	0.520024	1.22728	2.05627	1.68439	3.62732	0.650908	2.261	1.3295	3.47996	3.45125	1.6895	5.30057e-06	0.000102646	-2.74831		AT1G68390.1	Core-2/I-branching beta-1,6-N-acetylglucosaminyltransferase family protein; CONTAINS InterPro DOMAIN/s: Core-2/I-Branching enzyme (InterPro:IPR021141); BEST Arabidopsis thaliana protein match is: Core-2/I-branching beta-1,6-N-acetylglucosaminyltransferase family protein (TAIR:AT1G68380.1); Has 622 Blast hits to 618 proteins in 34 species: Archae - 0; Bacteria - 10; Metazoa - 12; Fungi - 1; Plants…
Cotton_A_23240	0	0	0	0	0	0.164016	0	0	0	0	0.65364	0.370531	0	0	2.56327	0.159666	0	1.80902	1.38985	0	1.249	2.37047	0.880918	1.27731	2.53272	2.4911	3.62011	3.70017	3.42632	4.75092e-05	0.000508997	-2.74436		AT3G62020.2	germin-like protein (GLP10)
Cotton_A_12077	2.99948	3.69303	3.3325	4.93548	3.59215	3.45474	3.07991	3.16611	4.38123	4.10621	4.68823	1.81661	1.97911	3.82698	31.6822	33.3879	26.3864	27.0122	26.1615	23.8955	6.30415	9.76217	9.92318	31.5382	29.1866	40.9387	14.9	21.1501	19.5839	8.03797e-07	2.75973e-05	-2.74289		AT3G09650.1	RNA binding protein involved in the processing of chloroplast psbB-psbT-psbH-petB-petD transcript unit.
Cotton_A_14794	15.3194	15.7224	11.5111	14.6355	10.7546	14.5851	12.1537	14.1334	17.289	15.0917	25.8801	14.024	4.89515	11.1075	136.464	158.007	145.206	161.673	148.01	140.415	16.9314	18.9218	23.8909	120.982	106.896	117.811	35.6948	42.2594	37.0357	4.34376e-05	0.000478214	-2.73934		AT5G26742.2	embryo defective 1138 (emb1138); FUNCTIONS IN: in 6 functions; INVOLVED IN: embryo development ending in seed dormancy; LOCATED IN: chloroplast, membrane; EXPRESSED IN: guard cell, leaf; CONTAINS InterPro DOMAIN/s: DNA/RNA helicase, DEAD/DEAH box type, N-terminal (InterPro:IPR011545), GUCT (InterPro:IPR012562), RNA helicase, DEAD-box type, Q motif (InterPro:IPR014014), DEAD-like helicase, N-termi…
Cotton_A_34202	0.289796	0.636186	0.816029	1.98291	2.0966	0.483407	0.624889	1.88935	1.60005	0.245035	0.120406	0.136509	0	0	3.97227	1.04386	0.178901	11.634	9.9598	11.4515	8.07987	3.03396	7.57884	2.71769	6.66374	2.61215	4.14352	5.77029	4.14959	7.52891e-05	0.000710759	-2.73733		AT3G51930.1	Transducin/WD40 repeat-like superfamily protein; CONTAINS InterPro DOMAIN/s: WD40 repeat-like-containing domain (InterPro:IPR011046), WD40 repeat 2 (InterPro:IPR019782), WD40-repeat-containing domain (InterPro:IPR017986), WD40 repeat (InterPro:IPR001680), WD40/YVTN repeat-like-containing domain (InterPro:IPR015943), WD40 repeat, subgroup (InterPro:IPR019781); BEST Arabidopsis thaliana protein mat…
Cotton_A_25933	11.699	9.51215	3.92179	8.00499	6.71743	6.9116	5.25557	10.5935	10.7657	11.9529	13.7722	3.21468	9.8507	6.24657	42.1647	26.5297	32.6857	28.6141	33.6225	39.6753	35.9454	53.0439	49.8255	74.4042	72.699	68.7367	82.1886	115.144	87.5318	2.50378e-06	6.11541e-05	-2.73178		AT3G06140.1	Paralog of LOG2 (At3g09770), a ubiquitin ligase that regulates amino acid export.
Cotton_A_28211	5.9701	7.3816	7.20474	0	0.638308	3.99206	0.443909	0	1.13665	1.04441	0.513203	7.56395	1.91213	0.437857	12.6842	15.8852	11.2569	14.1913	14.7191	8.36279	27.7977	28.3086	21.288	7.40175	8.3419	20.8475	32.4647	31.0954	20.9107	1.54198e-06	4.33213e-05	-2.7317		AT1G14730.1	Cytochrome b561/ferric reductase transmembrane protein family; LOCATED IN: endomembrane system, integral to membrane; EXPRESSED IN: 16 plant structures; EXPRESSED DURING: 7 growth stages; CONTAINS InterPro DOMAIN/s: Cytochrome b561, eukaryote (InterPro:IPR004877), Cytochrome b561/ferric reductase transmembrane (InterPro:IPR006593); BEST Arabidopsis thaliana protein match is: Cytochrome b561/ferri…
Cotton_A_27987	0.572617	0.478881	0	0.335837	0.169092	0.255852	5.02715	3.30657	7.52761	1.55627	3.5687	3.2368	0.37827	0.173239	17.1654	13.2755	1.66438	19.1368	20.9728	21.4316	2.06385	0.409712	0.712979	20.7483	7.26847	14.716	20.0178	12.9552	18.9359	6.584e-05	0.000645704	-2.72848		AT5G49690.1	UDP-Glycosyltransferase superfamily protein; FUNCTIONS IN: transferase activity, transferring glycosyl groups; INVOLVED IN: metabolic process; CONTAINS InterPro DOMAIN/s: UDP-glucuronosyl/UDP-glucosyltransferase (InterPro:IPR002213); BEST Arabidopsis thaliana protein match is: UDP-Glycosyltransferase superfamily protein (TAIR:AT5G65550.1); Has 1807 Blast hits to 1807 proteins in 277 species: Arch…
Cotton_A_37988	2.56801	2.75001	3.13688	2.79643	3.33384	3.54579	4.28812	2.5726	4.20752	3.3762	5.34784	2.30132	1.01195	2.05242	45.0636	20.9903	18.3993	35.4732	33.4984	27.6215	5.77236	4.29212	5.35082	27.521	20.6366	32.3913	10.3159	11.0604	7.84304	6.2995e-05	0.00062592	-2.72301		AT4G34830.1	Encodes MRL1, a conserved pentatricopeptide repeat protein, required for stabilization of rbcL mRNA.
Cotton_A_10761	2.64197	4.77638	4.03231	0.319015	2.2487	2.81922	1.17289	0.709246	1.00108	0.0985543	0.484278	0	0.718542	0.493615	24.5246	11.6746	0.86207	10.0241	9.24172	7.2703	4.3812	3.89444	3.49035	14.821	16.2463	15.4883	9.42641	10.5082	10.858	3.21135e-05	0.00038769	-2.70245		AT2G15490.3	UDP-glycosyltransferase 73B4 (UGT73B4); FUNCTIONS IN: quercetin 3-O-glucosyltransferase activity, UDP-glycosyltransferase activity, quercetin 7-O-glucosyltransferase activity, UDP-glucosyltransferase activity, transferase activity, transferring glycosyl groups; INVOLVED IN: response to other organism; LOCATED IN: endomembrane system; EXPRESSED IN: root; CONTAINS InterPro DOMAIN/s: UDP-glucuronosy…
Cotton_A_06606	44.9137	39.2736	40.9002	41.4458	34.8149	31.5748	20.88	33.4458	32.0405	40.3717	45.9675	30.2794	94.1486	71.3903	132.648	94.0734	89.048	430.549	418.351	363.499	149.055	212.365	311.704	442.919	296.369	343.007	342.318	266.313	291.606	9.5568e-07	3.11533e-05	-2.69878		AT3G12120.2	Major enzyme responsible for the synthesis of 18:2 fatty acids in the endoplasmic reticulum. Contains His-rich motifs, which contribute to the interaction with the electron donor cytochrome b5. Mutations in this gene suppress the low temperature-induced phenotype of Arabidopsis tocopherol-deficient mutant vte2.
Cotton_A_40424	14.6859	14.5625	14.8334	7.86424	5.00448	8.55416	2.18	2.91401	2.15445	3.30685	5.23956	1.87985	14.134	7.65511	60.631	19.7747	1.44818	72.6422	83.5044	82.4461	6.49848	16.2932	18.366	70.6253	35.6716	69.675	66.7013	77.6629	47.1127	4.37724e-05	0.000480791	-2.69653		AT1G70940.1	A regulator of auxin efflux and involved in differential growth. PIN3 is expressed in gravity-sensing tissues, with PIN3 protein accumulating predominantly at the lateral cell surface. PIN3 localizes to the plasma membrane and to vesicles. In roots, PIN3 is expressed without pronounced polarity in tiers two and three of the columella cells, at the basal side of vascular cells, and to the lateral …
Cotton_A_14286	4.50905	3.03559	2.72077	4.35025	2.98257	1.86158	4.18084	3.88042	5.975	10.6371	9.89175	5.73481	9.59408	4.39388	17.8946	20.3813	16.9428	26.3744	28.3684	26.1615	40.0565	50.9066	32.7133	60.6379	48.3248	44.9688	34.7305	31.1833	31.1909	1.49978e-07	8.58748e-06	-2.69265		AT1G65320.1	Cystathionine beta-synthase (CBS) family protein; FUNCTIONS IN: molecular_function unknown; INVOLVED IN: biological_process unknown; LOCATED IN: vacuole; EXPRESSED IN: cultured cell; CONTAINS InterPro DOMAIN/s: Cystathionine beta-synthase, core (InterPro:IPR000644); BEST Arabidopsis thaliana protein match is: CBS domain-containing protein (TAIR:AT5G53750.1); Has 145 Blast hits to 144 proteins in …
Cotton_A_33722	4.74741	5.8136	3.1569	11.9328	7.10959	5.15147	6.05856	4.54792	9.09392	8.47883	8.81575	6.43503	0.896504	2.46348	18.7381	19.6407	14.0859	10.8352	10.7579	10.2766	56.2585	68.9482	69.3872	59.3237	65.0828	56.888	42.5966	36.75	46.5193	3.4298e-05	0.000405316	-2.69112		AT4G33950.1	Encodes calcium-independent ABA-activated protein kinase, a member of SNF1-related protein kinases (SnRK2) whose activity is activated by ionic (salt) and non-ionic (mannitol) osmotic stress. Mutations disrupted ABA induction of stomatal closure as well as ABA inhibition of light-induced stomatal opening. However, regulation of stomatal opening/closing by light or CO(2) is not affected in these m…
Cotton_A_24698	0.0943602	0.207148	0.113874	0	0	0.354154	0	0.246076	0	0.119678	0.117616	0.266693	0.873058	0	0.424318	0.113275	0.0436806	2.43515	3.49235	2.64925	2.93496	1.0107	0.885832	2.03061	2.79047	2.91679	3.03602	2.18433	1.35156	2.21622e-05	0.000294553	-2.68991		AT4G31500.1	Encodes an oxime-metabolizing enzyme in the biosynthetic pathway of glucosinolates. Is required for phytochrome signal transduction in red light. Mutation confers auxin overproduction.
Cotton_A_15777	0.912061	1.41825	1.05482	1.52118	0.78554	0.85579	2.33544	1.48656	2.72771	4.33792	5.4	3.11482	1.05279	0.964309	18.4649	19.5228	13.9361	17.8995	21.6819	14.6878	12.0571	4.70987	9.72768	18.1731	5.97245	11.4443	10.5503	8.50038	5.92455	6.05494e-07	2.27319e-05	-2.68915		AT4G35290.1	Encodes a putative glutamate receptor like-protein, member of Putative ligand-gated ion channel subunit family
Cotton_A_17920	1.01609	1.48707	1.22622	0.26072	1.05016	1.589	0.54775	0.993671	0	0.96654	1.89976	8.61539	0.590845	1.08238	7.941	8.39866	4.29172	0.438094	0	2.38306	9.68654	14.6812	19.4565	8.67037	12.69	10.1444	15.9248	13.5879	19.7012	6.92174e-05	0.000668815	-2.68155		AT5G54660.1	HSP20-like chaperones superfamily protein; CONTAINS InterPro DOMAIN/s: Heat shock protein Hsp20 (InterPro:IPR002068), HSP20-like chaperone (InterPro:IPR008978); BEST Arabidopsis thaliana protein match is: HSP20-like chaperones superfamily protein (TAIR:AT1G53540.1); Has 30201 Blast hits to 17322 proteins in 780 species: Archae - 12; Bacteria - 1396; Metazoa - 17338; Fungi - 3422; Plants - 5037; V…
Cotton_A_31484	2.85144	2.96758	3.78524	2.69899	2.6851	2.35842	2.25448	3.01574	3.73183	2.49138	3.98858	2.32818	2.34004	1.74149	13.1995	4.45777	4.21601	16.0105	17.8234	16.5887	12.6865	13.8257	6.81437	11.8337	20.5618	23.8369	45.1205	36.081	25.664	6.67713e-05	0.000652157	-2.67623		AT2G29970.1	Double Clp-N motif-containing P-loop nucleoside triphosphate hydrolases superfamily protein; BEST Arabidopsis thaliana protein match is: Double Clp-N motif-containing P-loop nucleoside triphosphate hydrolases superfamily protein (TAIR:AT1G07200.2); Has 10913 Blast hits to 10488 proteins in 2533 species: Archae - 15; Bacteria - 9122; Metazoa - 6; Fungi - 149; Plants - 525; Viruses - 0; Other Eukar…
Cotton_A_01216	4.60934	6.61981	4.21092	1.37063	0.934975	1.18566	0.371557	0.954891	1.18923	0.491727	1.71823	0.426133	6.16695	1.45772	18.7358	6.8307	22.9319	8.14625	9.10352	11.2795	14.0562	34.7985	24.5955	12.0515	12.1074	8.53252	12.0021	10.6974	10.1495	1.09449e-05	0.000176668	-2.66871		AT4G32300.1	S-domain-2 5 (SD2-5); FUNCTIONS IN: carbohydrate binding, protein kinase activity, kinase activity; INVOLVED IN: protein amino acid autophosphorylation; LOCATED IN: plasma membrane; EXPRESSED IN: 25 plant structures; EXPRESSED DURING: 15 growth stages; CONTAINS InterPro DOMAIN/s: Curculin-like (mannose-binding) lectin (InterPro:IPR001480), Protein kinase, ATP binding site (InterPro:IPR017441), Pr…
Cotton_A_08238	2.00478	2.5356	1.04541	2.5911	1.79063	2.15203	2.16146	2.48497	3.1886	3.45303	5.05942	1.18919	0.856685	0.941623	18.6191	21.0396	30.5697	11.8679	16.2751	14.5002	11.0238	12.4748	18.738	9.21065	9.67872	7.55965	10.1016	11.0029	11.6208	7.17634e-07	2.53203e-05	-2.66864		AT3G63070.1	Tudor/PWWP/MBT domain-containing protein; FUNCTIONS IN: molecular_function unknown; INVOLVED IN: biological_process unknown; LOCATED IN: cellular_component unknown; EXPRESSED IN: 25 plant structures; EXPRESSED DURING: 14 growth stages; CONTAINS InterPro DOMAIN/s: RNA polymerase II, large subunit, CTD (InterPro:IPR006569), PWWP (InterPro:IPR000313); BEST Arabidopsis thaliana protein match is: Tudo…
Cotton_A_19519	0.504275	0.738021	0.214786	1.18737	0.337238	0.64944	0.351797	0.386784	0.8189	0.526712	3.1058	0.41919	0.616146	0.689777	4.6809	1.61133	0.136561	2.09038	2.35026	3.60538	6.44355	7.76921	3.7365	5.59052	4.47015	8.19055	5.90793	9.52241	5.48717	1.45848e-05	0.000216107	-2.66219		AT3G14470.1	NB-ARC domain-containing disease resistance protein; FUNCTIONS IN: protein binding; INVOLVED IN: apoptosis, defense response; LOCATED IN: endomembrane system; EXPRESSED IN: 23 plant structures; EXPRESSED DURING: 14 growth stages; CONTAINS InterPro DOMAIN/s: Leucine-rich repeat-containing protein (InterPro:IPR015766), NB-ARC (InterPro:IPR002182), Leucine-rich repeat (InterPro:IPR001611), Disease r…
Cotton_A_26725	1.17522	1.66938	0.750844	1.63192	1.35753	1.60001	0.521734	1.44225	2.79907	1.22751	2.92971	0.976927	1.4379	1.31705	10.5911	17.1554	27.7495	8.67908	9.49967	6.25165	8.91517	7.18676	12.0488	4.82039	5.69636	6.02521	5.19764	6.56136	4.30571	9.20148e-05	0.000828034	-2.6557		AT4G39850.2	Encodes a peroxisomal protein of the ATP binding cassette (ABC) transporter class (PMP subfamily) with significant identity to the human X-linked adrenoleukodystrophy protein (ALDP). The gene product promotes germination and represses embryo dormancy. ABI3, ABA1, FUS3 and LEC1 are epistatic to this gene. Mutants accumulate fatty acyl CoA suggesting a defect in uptake of fatty acyl CoA into the pe…
Cotton_A_19939	5.5373	6.59125	8.82082	2.42487	5.49408	5.81915	2.70643	2.59927	2.85349	3.74562	3.03687	3.02571	9.04479	2.18839	16.4764	14.0086	8.83642	40.5079	42.7314	41.2142	24.6273	41.6274	52.6627	13.1083	11.3091	8.57578	35.1996	35.2527	44.1873	1.26989e-05	0.000195895	-2.65227		AT3G48610.1	non-specific phospholipase C6 (NPC6); FUNCTIONS IN: hydrolase activity, acting on ester bonds; LOCATED IN: endomembrane system; EXPRESSED IN: 22 plant structures; EXPRESSED DURING: 13 growth stages; CONTAINS InterPro DOMAIN/s: Phosphoesterase (InterPro:IPR007312); BEST Arabidopsis thaliana protein match is: non-specific phospholipase C1 (TAIR:AT1G07230.1); Has 2244 Blast hits to 2129 proteins in …
Cotton_A_12148	0.448422	0.196883	0.108231	0	0	0.168302	0	0.233882	0	0	0	0.253477	0	0	0.921443	1.20174	0.539494	1.08002	0.474151	1.39878	1.34716	1.34587	1.02229	0.891243	1.91657	1.04008	4.71441	3.21507	2.9136	9.10883e-05	0.000821245	-2.64602		AT4G12980.1	Auxin-responsive family protein; CONTAINS InterPro DOMAIN/s: Uncharacterised conserved protein UCP037471 (InterPro:IPR017214), Cytochrome b561, eukaryote (InterPro:IPR004877), Protein of unknown function DUF568, DOMON-like (InterPro:IPR007613), DOMON related (InterPro:IPR005018), Cytochrome b561/ferric reductase transmembrane (InterPro:IPR006593); BEST Arabidopsis thaliana protein match is: Auxin…
Cotton_A_07383	0	0	0	0	0	0	0	0.368982	0	0	0	0	0	0	1.3689	1.22218	0.131524	1.21801	0.374313	0.883398	1.43634	0.601676	1.23411	0.698841	3.00464	1.63243	2.57259	3.79786	3.08751	4.17082e-05	0.000464583	-2.64442		AT5G24620.1	Pathogenesis-related thaumatin superfamily protein; INVOLVED IN: response to other organism; LOCATED IN: endomembrane system; EXPRESSED IN: 22 plant structures; EXPRESSED DURING: 13 growth stages; CONTAINS InterPro DOMAIN/s: Thaumatin, conserved site (InterPro:IPR017949), Thaumatin, pathogenesis-related (InterPro:IPR001938); BEST Arabidopsis thaliana protein match is: Pathogenesis-related thaumat…
Cotton_A_26764	4.98119	6.24866	5.68928	6.93842	4.59664	4.78515	14.2893	8.69873	12.1143	9.58938	10.0893	4.52522	8.63986	0.753689	60.8845	24.4947	8.19024	30.1454	43.4992	36.6248	15.2709	10.4257	15.0297	86.7811	34.8037	72.0425	87.7941	88.091	66.6406	8.97024e-05	0.000812477	-2.63981		AT3G46550.1	Isolated in a screen for salt hypersensitive mutants. Mutants have thinner cell walls, abnormal siliques and root growth is inhibited under salt stress. The gene has similarity to arabinogalactan proteins and domains associated with cell adhesion.
Cotton_A_27659	0.712472	1.09486	0.945796	0.51188	1.10455	1.5153	0.691339	1.30061	1.83576	0.722911	0.71045	0.503419	0.82335	1.05581	5.84692	6.08905	6.41869	11.7634	9.97913	11.3313	1.26316	1.9915	3.43883	9.10572	3.75632	7.31209	3.3667	4.52561	4.02675	1.75694e-05	0.000247073	-2.63783		AT2G02980.1	Encodes a chloroplast RNA editing factor.
Cotton_A_10174	0	0	0.0774044	0	0	0	0	0	0	0	0	0	0.592828	0	0.904145	2.87996	2.96149	3.19871	3.22022	2.79995	1.31018	0.598294	1.07483	0.852379	0.423069	0.12429	1.10259	1.10267	2.02957	2.92202e-05	0.000360937	-2.63427		AT3G52600.1	cell wall invertase 2 (CWINV2); FUNCTIONS IN: hydrolase activity, hydrolyzing O-glycosyl compounds; INVOLVED IN: sucrose catabolic process, using beta-fructofuranosidase, carbohydrate metabolic process; LOCATED IN: endomembrane system; EXPRESSED IN: 9 plant structures; EXPRESSED DURING: L mature pollen stage, M germinated pollen stage, 4 anthesis, C globular stage, petal differentiation and expan…
Cotton_A_16298	3.00896	1.80665	2.42082	3.40504	1.27584	2.31657	4.07595	5.43245	4.40184	8.3176	9.61674	16.7906	8.38273	28.7525	25.0421	17.5254	27.2107	23.7541	25.8967	21.4152	66.1654	100.214	62.1209	48.117	77.6111	66.593	31.8066	32.9152	33.6744	2.09656e-05	0.000282554	-2.623		AT1G44170.2	Encodes a protein similar to the aldehyde dehydrogenase cp-ADH from C.plantagineum. Constitutively expressed at low levels.
Cotton_A_27286	0	0	0.66285	0	0.14192	0.0858955	0	0	0	0	0	0	0	0.291362	1.94778	0.661786	0.0637988	1.8912	0.726492	1.28592	2.86222	1.36339	1.65827	0.452365	1.1221	3.16985	3.0849	3.17431	1.56424	1.44143e-05	0.000214532	-2.61716		AT3G49070.1	Protein of unknown function (DUF677); INVOLVED IN: N-terminal protein myristoylation; EXPRESSED IN: 13 plant structures; EXPRESSED DURING: LP.04 four leaves visible, 4 anthesis, LP.10 ten leaves visible, petal differentiation and expansion stage, D bilateral stage; CONTAINS InterPro DOMAIN/s: Protein of unknown function DUF677 (InterPro:IPR007749); BEST Arabidopsis thaliana protein match is: Prot…
Cotton_A_24661	0.993117	0.830546	0.941677	0.946494	0.586527	0.62123	3.97701	4.16231	4.69998	3.50884	1.59155	1.70417	3.77088	0.450516	14.3713	7.28051	4.26038	14.1522	19.3089	22.5637	21.0377	12.3552	8.79738	15.0714	7.12957	6.86837	11.7323	15.0552	9.10607	1.00099e-06	3.20365e-05	-2.61616		AT1G07710.1	Ankyrin repeat family protein; CONTAINS InterPro DOMAIN/s: Ankyrin repeat-containing domain (InterPro:IPR020683), Ankyrin repeat (InterPro:IPR002110); BEST Arabidopsis thaliana protein match is: ankyrin repeat family protein (TAIR:AT5G60070.1); Has 71061 Blast hits to 30444 proteins in 1217 species: Archae - 72; Bacteria - 7320; Metazoa - 31750; Fungi - 7301; Plants - 5738; Viruses - 586; Other E…
Cotton_A_23998	0	0.319458	0.790263	0	0	0.136542	0	0	0	0	0	0	0	0	0.708606	1.8097	0.204249	0.752495	0	0.682212	2.5504	1.06991	1.02614	1.06868	3.88596	2.91591	2.55658	2.75998	3.89403	0.000103281	0.000908856	-2.6135		AT3G17380.1	TRAF-like family protein; CONTAINS InterPro DOMAIN/s: TRAF-like (InterPro:IPR008974), MATH (InterPro:IPR002083); BEST Arabidopsis thaliana protein match is: TRAF-like family protein (TAIR:AT3G20370.1); Has 1739 Blast hits to 1291 proteins in 145 species: Archae - 0; Bacteria - 0; Metazoa - 259; Fungi - 101; Plants - 1336; Viruses - 0; Other Eukaryotes - 43 (source: NCBI BLink).
Cotton_A_38980	0.382642	0.342227	0.307849	0.567277	0.219708	0.132976	2.93367	1.55224	1.79969	2.42655	2.64969	4.38596	0.294501	0.359667	12.9977	10.5099	5.89792	4.67774	4.82924	4.10831	7.55482	13.7757	6.98029	11.2578	10.6146	12.715	5.39695	4.70655	4.98845	8.34206e-07	2.81265e-05	-2.61141		AT4G21380.1	encodes a putative receptor-like serine/threonine protein kinases that is similar to Brassica self-incompatibility (S) locus. Expressed in root. Shoot expression limited to limited to the root-hypocotyl transition zone and at the base of lateral roots as well as in axillary buds, and pedicels.
Cotton_A_04904	1.8271	2.24426	2.20495	0.803686	4.65348	4.85738	1.33671	2.21221	1.08085	4.22085	1.62671	0.553282	0.904713	7.59622	4.55782	3.68558	1.71751	15.2615	11.0355	13.2257	13.7139	15.027	7.17342	24.061	15.3852	19.0914	29.7239	37.994	24.6487	8.35197e-05	0.000768772	-2.61013		AT5G47800.1	Phototropic-responsive NPH3 family protein; FUNCTIONS IN: signal transducer activity; INVOLVED IN: response to light stimulus; EXPRESSED IN: 22 plant structures; EXPRESSED DURING: 13 growth stages; CONTAINS InterPro DOMAIN/s: NPH3 (InterPro:IPR004249), BTB/POZ (InterPro:IPR013069), BTB/POZ fold (InterPro:IPR011333), BTB/POZ-like (InterPro:IPR000210); BEST Arabidopsis thaliana protein match is: Ph…
Cotton_A_11341	32.1692	28.9931	39.2606	19.5866	21.414	20.464	14.1085	16.1148	27.763	26.2784	38.5116	15.4103	7.59014	25.8778	61.1682	32.936	41.1111	111.152	124.126	184.508	84.0227	162.553	125.175	221.3	228.672	152.117	224.377	228.991	194.816	3.87269e-06	8.27883e-05	-2.60688		AT1G28280.2	VQ motif-containing protein; FUNCTIONS IN: molecular_function unknown; INVOLVED IN: biological_process unknown; EXPRESSED IN: 22 plant structures; EXPRESSED DURING: 13 growth stages; CONTAINS InterPro DOMAIN/s: VQ (InterPro:IPR008889); BEST Arabidopsis thaliana protein match is: VQ motif-containing protein (TAIR:AT2G33780.1); Has 30201 Blast hits to 17322 proteins in 780 species: Archae - 12; Bac…
Cotton_A_11765	0.569838	0.383628	0.247566	0.561468	0.376927	0.470519	0.172025	0.326929	0.4195	0.636005	0.653454	0.547586	0	0.626252	1.22251	1.51393	1.83529	2.11535	1.80578	2.486	4.0689	4.05023	4.39801	1.33163	1.28446	1.72974	5.15526	4.35029	3.64889	6.64204e-06	0.000121539	-2.60261		AT1G06490.1	Encodes Callose Synthase 7 (CalS7), a phloem-specific callose synthase responsible for callose deposition in developing sieve elements during phloem formation and in mature phloem induced by wounding.
Cotton_A_18425	0.535381	1.09696	0.25844	0.109899	0.996003	0.401879	0.230889	0.83771	0.394133	0.135806	0.533861	0.302632	0.495573	0.453924	4.95794	1.75862	2.67952	2.9481	3.68061	4.34321	1.72094	2.8996	2.80065	1.59291	5.62063	4.13207	1.60654	2.71745	2.04137	6.43261e-07	2.36971e-05	-2.59546
Cotton_A_32561	5.43587	6.14747	5.15987	6.83617	6.15112	5.75234	5.55957	6.8638	7.19682	7.24865	13.1494	5.25275	3.91629	5.22181	32.5232	29.9907	83.2475	24.518	21.2766	26.9146	46.7137	73.7028	79.0541	22.5974	33.5149	23.039	26.868	26.6153	31.438	2.20943e-05	0.000293884	-2.59525		AT1G65440.2	Related to yeast Spt6 protein, which functions as part of a protein complex in transcription initiation and also plays a role in chromatin structure / assembly.
Cotton_A_23605	22.2482	18.6443	18.9894	10.4815	10.0163	12.0919	10.8419	8.89996	11.5072	17.9747	20.9771	6.99492	26.4758	17.9675	45.4574	36.1578	42.2976	56.8866	46.6649	49.8678	47.7995	156.501	122.639	131.918	182.762	171.343	91.0877	90.5442	110.796	2.04921e-05	0.000278039	-2.59155		AT4G22990.2	Major Facilitator Superfamily with SPX (SYG1/Pho81/XPR1) domain-containing protein; FUNCTIONS IN: molecular_function unknown; INVOLVED IN: transmembrane transport; LOCATED IN: cellular_component unknown; CONTAINS InterPro DOMAIN/s: SPX, N-terminal (InterPro:IPR004331), Major facilitator superfamily MFS-1 (InterPro:IPR011701), Major facilitator superfamily, general substrate transporter (InterPro:…
Cotton_A_04308	2.61995	2.64754	3.0112	2.3689	1.3539	1.09258	0.605294	0.976054	1.14806	1.97792	2.09934	1.23414	3.45913	1.98026	14.7865	11.3638	8.75452	2.68176	4.78004	3.30654	18.68	8.55148	22.0352	9.1207	5.35011	10.1556	17.092	17.4393	17.4101	1.46729e-05	0.000217161	-2.59064		AT3G08670.1	unknown protein; BEST Arabidopsis thaliana protein match is: unknown protein (TAIR:AT3G51540.1); Has 48380 Blast hits to 29827 proteins in 1356 species: Archae - 46; Bacteria - 5589; Metazoa - 17361; Fungi - 13192; Plants - 2237; Viruses - 905; Other Eukaryotes - 9050 (source: NCBI BLink).
Cotton_A_33902	0.300186	0.790795	0	0.616201	0.837682	0.638442	0.161823	0.587126	0.497225	1.02797	3.10559	0.339369	0.692816	0.888425	9.81945	5.48935	4.98906	4.02447	5.07398	4.30346	3.10657	2.85884	9.85546	2.50321	1.09359	3.32702	3.78104	5.6156	3.47039	9.80028e-06	0.000162348	-2.58228		AT1G27850.1	unknown protein; FUNCTIONS IN: molecular_function unknown; INVOLVED IN: biological_process unknown; LOCATED IN: plasma membrane; EXPRESSED IN: 22 plant structures; EXPRESSED DURING: 13 growth stages; BEST Arabidopsis thaliana protein match is: unknown protein (TAIR:AT2G40070.1); Has 9215 Blast hits to 5316 proteins in 473 species: Archae - 6; Bacteria - 773; Metazoa - 3392; Fungi - 1710; Plants -…
Cotton_A_14158	0.159501	0.700302	0	0.327413	0.3297	0	0.171967	1.24786	2.05486	0.809189	0.596431	0.225401	0	0.338698	7.31555	7.76592	2.74717	2.19749	2.11039	3.48643	5.10599	2.14174	2.03376	1.8344	0.519958	4.28623	3.91951	1.90171	2.86819	4.22876e-05	0.000468487	-2.5794		AT1G66940.3	protein kinase-related; FUNCTIONS IN: molecular_function unknown; INVOLVED IN: biological_process unknown; LOCATED IN: endomembrane system; EXPRESSED IN: 22 plant structures; EXPRESSED DURING: 13 growth stages; BEST Arabidopsis thaliana protein match is: Protein kinase superfamily protein (TAIR:AT1G67000.1); Has 35333 Blast hits to 34131 proteins in 2444 species: Archae - 798; Bacteria - 22429; M…
Cotton_A_30423	1.0311	1.52659	0.897082	1.55052	1.46221	1.73998	1.08583	1.15687	1.67702	2.25057	4.87188	0.982706	0.995962	1.16566	12.4182	11.6459	21.0528	8.07745	10.8918	15.0944	7.57753	11.0139	15.1497	4.48223	4.68901	4.33881	5.62963	5.63525	5.66461	9.02034e-06	0.000151837	-2.57894		AT5G23150.1	Putative transcription factor. Member of the floral homeotic AGAMOUS pathway.Mutations in HUA enhance the phenotype of mild ag-4 allele. Single hua mutants are early flowering and have reduced levels of FLC mRNA. Other MADS box flowering time genes such as FLM and MAF2 also appear to be regulated by HUA2. HUA2 normally activates FLC expression and enhances AG function.
Cotton_A_29733	0.121502	0.311188	0.293259	0.124706	0.502307	0.38002	0.130998	1.26743	0.447234	0.770514	1.51447	0	0.14036	0.514254	6.22637	3.44209	7.15072	1.88041	3.692	2.46246	1.86193	1.87543	4.35705	1.21149	2.00441	2.00196	2.93777	2.2707	2.62258	1.48197e-05	0.000218715	-2.57581		AT2G36810.1	ARM repeat superfamily protein; FUNCTIONS IN: binding; INVOLVED IN: biological_process unknown; LOCATED IN: chloroplast; EXPRESSED IN: 23 plant structures; EXPRESSED DURING: 14 growth stages; CONTAINS InterPro DOMAIN/s: Armadillo-like helical (InterPro:IPR011989), Armadillo-type fold (InterPro:IPR016024); Has 392 Blast hits to 295 proteins in 82 species: Archae - 0; Bacteria - 2; Metazoa - 305; F…
Cotton_A_13056	0.986244	1.35087	0.30518	0.700786	0.836364	0.99658	0.4635	0.923267	1.39624	1.34709	2.64774	0.60752	0.350128	0.320702	14.4542	8.19876	11.3817	3.47698	4.94196	6.38327	4.06338	3.87091	6.15023	4.30424	2.30451	2.80409	4.46601	3.93654	3.48616	4.63334e-05	0.000500888	-2.57062		AT3G17850.1	Protein kinase superfamily protein; FUNCTIONS IN: kinase activity; INVOLVED IN: protein amino acid phosphorylation; LOCATED IN: cytosol, plasma membrane; EXPRESSED IN: cultured cell; CONTAINS InterPro DOMAIN/s: Serine/threonine-protein kinase domain (InterPro:IPR002290), Serine/threonine-protein kinase-like domain (InterPro:IPR017442), AGC-kinase, C-terminal (InterPro:IPR000961), Serine/threonine…
Cotton_A_22212	0.0593132	0	0	0	0	0	0	0	0	0	0	0	0	0	2.50728	0.307625	0.027375	1.52988	0.940314	3.51372	1.43532	1.36295	1.15291	0.591507	1.76158	2.7598	1.52986	0.35473	1.19514	3.07494e-05	0.00037521	-2.55681		AT1G19390.1	Wall-associated kinase family protein; FUNCTIONS IN: kinase activity; INVOLVED IN: protein amino acid phosphorylation; LOCATED IN: endomembrane system, integral to membrane; CONTAINS InterPro DOMAIN/s: Wall-associated kinase (InterPro:IPR013695), EGF-like calcium-binding, conserved site (InterPro:IPR018097), Protein kinase, catalytic domain (InterPro:IPR000719), Serine/threonine-protein kinase-li…
Cotton_A_32293	1.14704	1.88221	1.55204	2.17619	0.96996	1.45677	1.16174	2.03952	1.27943	1.89566	3.46602	0.442078	1.12329	2.05777	12.0633	12.7036	13.3354	5.31753	4.95756	5.63338	13.7464	16.7392	21.1479	6.25728	5.86752	7.02558	5.34953	5.87723	6.65947	1.42501e-05	0.000212824	-2.55569		AT1G76390.2	ARM repeat superfamily protein; FUNCTIONS IN: ubiquitin-protein ligase activity, binding; INVOLVED IN: protein ubiquitination; LOCATED IN: plasma membrane; EXPRESSED IN: 23 plant structures; EXPRESSED DURING: 13 growth stages; CONTAINS InterPro DOMAIN/s: U box domain (InterPro:IPR003613), Armadillo-like helical (InterPro:IPR011989), Armadillo (InterPro:IPR000225), Armadillo-type fold (InterPro:IP…
Cotton_A_35866	5.77185	8.8882	5.47289	5.92403	4.09713	5.95137	3.4192	4.38328	3.96893	5.38983	8.41975	1.83747	8.41772	6.57049	44.3993	37.3	22.9698	61.4332	47.1565	72.053	22.3041	7.8917	16.8082	29.8775	8.55823	13.009	42.6382	37.1602	30.3318	2.92053e-05	0.000360886	-2.55367		AT4G39350.1	Encodes a cellulose synthase isomer, related to CESA6. As inferred from the null role of secondary wall-type CesAs, included in a set of five primary wall-type CesAs that may support trichome cell wall thickening.
Cotton_A_19177	2.14906	1.00075	1.02168	0.13368	0.0673069	0.0814735	0.0702126	0	0.119855	0.165193	0.162345	0	2.55822	0.413509	0.459039	0.0129971	0	4.36771	2.92545	5.07662	2.66032	5.18599	8.68691	5.19206	4.50976	6.43529	4.19784	3.40728	4.87002	4.87702e-05	0.000518637	-2.55197		AT5G36930.1	Disease resistance protein (TIR-NBS-LRR class) family; FUNCTIONS IN: transmembrane receptor activity, ATP binding; INVOLVED IN: signal transduction, defense response, apoptosis, innate immune response; LOCATED IN: intrinsic to membrane; EXPRESSED IN: 19 plant structures; EXPRESSED DURING: 13 growth stages; CONTAINS InterPro DOMAIN/s: NB-ARC (InterPro:IPR002182), Disease resistance protein (InterP…
Cotton_A_16262	0.180278	0.197881	0	0.370061	0.341593	0.545055	0.129578	0.430956	0.165895	0.762162	0.674122	0.0424602	0.208037	1.20683	2.6107	1.24955	1.61845	0.981225	0.872895	1.12368	2.08915	2.51462	5.55636	2.4554	3.08478	3.27166	2.6524	4.06944	3.58936	6.34298e-06	0.000117625	-2.55092		AT4G30790.1	INVOLVED IN: autophagy; EXPRESSED IN: 24 plant structures; EXPRESSED DURING: 15 growth stages; CONTAINS InterPro DOMAIN/s: Autophagy-related protein 17 (InterPro:IPR007240), Autophagy-related protein 11 (InterPro:IPR019460); Has 8793 Blast hits to 6268 proteins in 570 species: Archae - 89; Bacteria - 657; Metazoa - 4844; Fungi - 808; Plants - 441; Viruses - 15; Other Eukaryotes - 1939 (source: NC…
Cotton_A_16256	5.83598	13.7669	2.96542	10.7187	9.99991	12.3929	3.97395	11.6147	6.35965	17.9203	21.3442	7.05351	19.3489	27.8036	144.713	106.126	71.2709	50.5859	50.7371	50.0522	90.68	34.0371	90.5023	55.5345	32.1132	39.9769	71.9709	92.2569	92.54	1.35226e-06	3.9437e-05	-2.54934		AT4G32410.1	Encodes a cellulose synthase isomer. CESA1 mutants have cellulose defect in the primary cell wall. Multiple lines of evidence suggest that CESA1, along with CESA3 and CESA6 are present in the same plasma membrane complex for cellulose biosynthesis. lasma membrane complex for cellulose biosynthesis. As inferred from the null role of secondary wall-type CesAs, included in a set of five primary wall…
Cotton_A_12003	8.70134	12.8863	4.25033	10.2066	15.6309	14.7738	7.81782	17.8291	19.0646	26.8018	26.8563	9.95423	4.81095	10.1352	49.0496	68.3885	83.7632	38.918	41.1471	42.7281	74.3342	92.8597	180.154	82.2633	76.8856	98.1581	75.7119	84.6266	92.3419	1.3612e-06	3.95838e-05	-2.53894		AT3G13670.1	Protein kinase family protein; FUNCTIONS IN: protein serine/threonine kinase activity, protein kinase activity, kinase activity, ATP binding; INVOLVED IN: protein amino acid phosphorylation; EXPRESSED IN: 24 plant structures; EXPRESSED DURING: 15 growth stages; CONTAINS InterPro DOMAIN/s: Protein kinase, ATP binding site (InterPro:IPR017441), Protein kinase, catalytic domain (InterPro:IPR000719),…
Cotton_A_15683	2.19656	4.25952	1.39168	4.11442	4.25667	3.40072	2.48664	2.86413	3.73943	5.7808	5.54427	2.01766	3.4249	5.69319	21.9388	22.3053	20.3695	17.2791	14.9438	34.4122	14.4158	21.0328	22.3038	11.9628	42.5177	17.8937	14.2856	21.8841	20.9308	2.23498e-07	1.11701e-05	-2.53826		AT3G62200.1	Putative endonuclease or glycosyl hydrolase; BEST Arabidopsis thaliana protein match is: putative endonuclease or glycosyl hydrolase with C2H2-type zinc finger domain (TAIR:AT5G61190.1); Has 3997 Blast hits to 3396 proteins in 338 species: Archae - 0; Bacteria - 122; Metazoa - 1660; Fungi - 937; Plants - 691; Viruses - 43; Other Eukaryotes - 544 (source: NCBI BLink).
Cotton_A_16889	11.8152	8.64597	9.69922	8.81305	4.6858	7.82056	8.29494	5.01594	5.81558	7.49272	13.2716	5.33911	4.60384	9.1609	74.8105	80.9525	58.541	76.672	65.169	51.6244	12.3289	11.7224	19.0639	77.2124	40.9829	72.9127	13.5763	17.5576	13.6261	6.81061e-05	0.000661318	-2.53654		AT2G18710.1	Encodes a component of the thylakoid-localized Sec system involved in the translocation of cytoplasmic proteins into plastid.
Cotton_A_05625	5.13776	8.54461	5.82449	2.71651	4.66641	5.64859	1.67857	2.63908	2.86537	2.56702	1.35842	1.76012	19.4882	9.25572	35.9937	25.9902	16.591	39.948	45.7284	49.5855	16.452	6.49564	18.1791	27.3821	28.9428	30.1946	36.7696	37.3619	44.0805	3.40245e-07	1.5138e-05	-2.53261		AT5G11890.1	FUNCTIONS IN: molecular_function unknown; LOCATED IN: plasma membrane; EXPRESSED IN: 12 plant structures; EXPRESSED DURING: 6 growth stages; BEST Arabidopsis thaliana protein match is: Late embryogenesis abundant (LEA) hydroxyproline-rich glycoprotein family (TAIR:AT1G17620.1); Has 1807 Blast hits to 1807 proteins in 277 species: Archae - 0; Bacteria - 0; Metazoa - 736; Fungi - 347; Plants - 385;…
Cotton_A_03891	1.59239	1.05428	1.00661	3.03527	2.66462	2.06335	1.92123	1.82916	3.34937	3.02948	3.68613	2.57178	1.31292	2.24481	13.2589	7.54176	21.4318	11.4707	9.81425	8.74488	3.79867	8.4964	6.45308	18.9522	26.4688	24.7507	8.5675	14.6354	9.81489	1.52435e-05	0.000222804	-2.53095		AT1G65070.2	DNA mismatch repair protein MutS, type 2; FUNCTIONS IN: damaged DNA binding, mismatched DNA binding, ATP binding; INVOLVED IN: mismatch repair, maintenance of fidelity involved in DNA-dependent DNA replication; EXPRESSED IN: 22 plant structures; EXPRESSED DURING: 13 growth stages; CONTAINS InterPro DOMAIN/s: DNA mismatch repair protein MutS, core (InterPro:IPR007696), DNA mismatch repair protein …
Cotton_A_12796	0.429933	0.928846	0.148241	1.40786	0.888702	1.43434	0.772556	1.33475	2.18539	2.96014	5.84376	0.810086	0.141705	1.21143	19.761	12.0608	13.6464	4.92573	6.59564	8.35718	7.33274	8.89102	12.3716	3.69169	5.02339	5.25971	5.8219	7.20241	6.77418	6.25789e-06	0.000116711	-2.52655		AT1G21580.1	Zinc finger C-x8-C-x5-C-x3-H type family protein; FUNCTIONS IN: zinc ion binding, nucleic acid binding; INVOLVED IN: biological_process unknown; LOCATED IN: cellular_component unknown; EXPRESSED IN: 23 plant structures; EXPRESSED DURING: 13 growth stages; CONTAINS InterPro DOMAIN/s: Zinc finger, CCCH-type (InterPro:IPR000571); Has 6412 Blast hits to 4180 proteins in 441 species: Archae - 2; Bacte…
Cotton_A_39355	5.07218	7.56074	4.15632	39.205	19.0275	20.0946	9.65442	10.4513	11.8704	15.9636	22.2449	18.9372	2.31497	7.28893	55.0018	46.3681	45.8209	144.295	122.277	128.085	53.7296	35.3698	64.3872	214.53	86.1348	69.4189	59.6138	38.3357	26.4849	0.000111275	0.00095974	-2.51829		AT2G15620.1	Involved in the second step of nitrate assimilation. Its expression is induced by nitrate.
Cotton_A_05086	0.670375	1.23268	0.477109	1.09382	0.852746	1.18276	0.852495	1.25514	2.08794	1.41708	4.52076	0.850184	0.317233	0.581143	8.51274	7.51655	14.7191	6.55761	7.57991	13.015	5.75937	8.88557	10.3868	2.52652	3.53512	3.94898	4.35195	4.0919	4.16395	8.28828e-06	0.000142972	-2.50195		AT3G24870.1	Helicase/SANT-associated, DNA binding protein; FUNCTIONS IN: DNA binding; LOCATED IN: apoplast; EXPRESSED IN: male gametophyte, cultured cell, pollen tube; EXPRESSED DURING: M germinated pollen stage; CONTAINS InterPro DOMAIN/s: SANT, DNA-binding (InterPro:IPR001005), HSA (InterPro:IPR006562), Homeodomain-like (InterPro:IPR009057), HAS subgroup (InterPro:IPR013999), Helicase/SANT-associated, DNA …
Cotton_A_33436	4.66681	6.1295	1.87731	8.59718	8.03886	9.65601	7.74084	8.42557	8.8092	12.7486	11.0373	5.41125	6.09471	6.34374	47.7629	34.6701	39.1921	53.7537	39.5578	47.4261	23.1198	20.7652	34.1126	72.4846	42.9216	85.3216	25.5012	42.1418	28.3534	1.00387e-06	3.20979e-05	-2.49366		AT2G41790.1	Insulinase (Peptidase family M16) family protein; FUNCTIONS IN: metalloendopeptidase activity, zinc ion binding, catalytic activity, metal ion binding; INVOLVED IN: proteolysis; LOCATED IN: cellular_component unknown; EXPRESSED IN: 23 plant structures; EXPRESSED DURING: 13 growth stages; CONTAINS InterPro DOMAIN/s: Peptidase M16, zinc-binding site (InterPro:IPR001431), Peptidase M16, C-terminal (…
Cotton_A_40043	12.6232	15.2501	14.1199	12.2532	11.6311	11.1739	8.02462	6.71582	10.1367	9.93084	16.5135	5.09074	8.52018	7.23769	36.5574	36.0708	57.3466	72.612	70.7657	92.6909	75.7271	120.313	104.107	33.1191	38.7016	34.5604	47.1474	42.7066	37.9763	4.01607e-06	8.49835e-05	-2.49358		AT1G67230.1	Encodes a nuclear coiled-coil protein related to the carrot peripheral nuclear protein NMCP1 that is involved in the determination of plant nuclear structure.
Cotton_A_35313	6.58341	5.38426	5.37448	2.18608	1.80111	2.66469	2.92268	3.02972	4.63272	0.736749	2.17215	1.91541	7.19086	3.70492	16.1831	9.80693	0.0903994	28.6925	32.2972	24.8027	18.0309	5.58044	2.07997	37.076	21.0586	34.8191	28.4923	27.2408	16.5994	4.03004e-05	0.000453234	-2.49117		AT1G01200.1	RAB GTPase homolog A3 (RABA3); FUNCTIONS IN: GTP binding; INVOLVED IN: protein transport, small GTPase mediated signal transduction; LOCATED IN: endosome, nucleus, cell plate; EXPRESSED IN: lateral root cap, hypocotyl, root, flower, epidermis; EXPRESSED DURING: petal differentiation and expansion stage; CONTAINS InterPro DOMAIN/s: Ras GTPase (InterPro:IPR001806), Small GTP-binding protein (InterP…
Cotton_A_37190	1.23616	1.58301	0.7459	0.528645	4.15224	2.83529	4.22043	3.76097	1.89589	2.61306	1.28401	0.727871	0.476702	0.654957	11.9204	10.6016	6.39466	8.50818	6.8091	7.39212	12.8077	4.70127	6.42475	13.1172	7.60786	7.75494	24.6248	19.5332	11.2988	8.30087e-06	0.000143115	-2.47826		AT3G30380.2	alpha/beta-Hydrolases superfamily protein; INVOLVED IN: biological_process unknown; LOCATED IN: cellular_component unknown; EXPRESSED IN: 21 plant structures; EXPRESSED DURING: 12 growth stages; CONTAINS InterPro DOMAIN/s: Alpha/beta hydrolase fold-1 (InterPro:IPR000073); BEST Arabidopsis thaliana protein match is: alpha/beta-Hydrolases superfamily protein (TAIR:AT3G01690.1); Has 4039 Blast hits …
Cotton_A_00578	5.56314	5.55124	6.10329	1.90327	1.91657	3.26904	3.45335	4.6161	5.89495	6.62818	4.20254	2.62054	5.47326	0.35809	10.7896	8.41803	10.9164	39.7796	47.2934	32.1155	8.26896	11.7779	15.0484	11.0674	14.2727	15.5182	43.5644	34.7873	38.4041	9.63188e-05	0.000857985	-2.47158		AT2G01080.1	Late embryogenesis abundant (LEA) hydroxyproline-rich glycoprotein family; FUNCTIONS IN: molecular_function unknown; INVOLVED IN: biological_process unknown; LOCATED IN: plasma membrane; EXPRESSED IN: 14 plant structures; EXPRESSED DURING: 6 growth stages; CONTAINS InterPro DOMAIN/s: Late embryogenesis abundant protein, group 2 (InterPro:IPR004864); BEST Arabidopsis thaliana protein match is: Lat…
Cotton_A_16369	2.26878	2.34537	1.6732	2.9015	2.6054	2.73703	2.77612	2.34785	3.41333	3.42562	5.31918	1.78119	0.955424	1.14147	10.6763	8.44349	15.6931	14.6671	14.6919	16.7197	16.9616	25.6292	27.5393	8.81118	15.0799	8.76346	10.3199	9.05782	8.89653	1.15346e-06	3.52255e-05	-2.47054		AT1G32750.1	This gene is predicted to encode a histone acetyltransferase. Five lines with RNAi constructs directed against HAF1 grow normally and can produce root calli, but have defects in agrobacterium-mediated transformation.
Cotton_A_09437	1.44745	1.64763	0.921917	2.55856	3.44909	2.43964	2.73101	3.66986	4.21791	5.50746	6.61532	1.36366	0.742629	2.55081	22.3421	16.7755	33.1999	11.6119	11.364	9.39938	9.26797	27.7157	24.5451	9.97952	18.9516	19.2125	5.19108	7.54916	8.2777	1.57241e-05	0.000226754	-2.46235		AT5G13950.2	unknown protein; FUNCTIONS IN: molecular_function unknown; INVOLVED IN: biological_process unknown; LOCATED IN: cellular_component unknown; EXPRESSED IN: 23 plant structures; EXPRESSED DURING: 13 growth stages; BEST Arabidopsis thaliana protein match is: unknown protein (TAIR:AT1G02290.1); Has 147 Blast hits to 145 proteins in 44 species: Archae - 0; Bacteria - 2; Metazoa - 56; Fungi - 6; Plants …
Cotton_A_28734	4.74279	5.24823	3.97861	5.10529	2.5107	1.80901	2.86853	2.03626	4.1515	1.68723	7.49772	2.61554	2.40512	2.32538	5.22267	4.02613	10.5697	31.7261	26.4379	38.591	19.5039	23.472	21.0503	25.8645	22.6218	19.402	13.3655	12.2372	14.8762	7.00825e-06	0.000126782	-2.46105		AT1G67900.3	Phototropic-responsive NPH3 family protein; FUNCTIONS IN: signal transducer activity; INVOLVED IN: response to light stimulus; LOCATED IN: cellular_component unknown; CONTAINS InterPro DOMAIN/s: NPH3 (InterPro:IPR004249), BTB/POZ fold (InterPro:IPR011333); BEST Arabidopsis thaliana protein match is: Phototropic-responsive NPH3 family protein (TAIR:AT3G26490.1).
Cotton_A_38948	2.24045	1.79199	1.76061	2.353	3.60801	1.85778	5.67374	6.52211	5.08234	3.96502	3.37712	2.20892	0.361033	1.32276	15.1747	11.0831	15.8616	17.5587	18.4457	19.1674	15.3912	15.3205	28.6694	23.4019	7.83019	15.9718	21.5675	14.3375	8.00697	3.07565e-08	2.91695e-06	-2.45683		AT1G18670.1	Encodes a cyclin-dependent kinase-like protein with a ser/thr protein kinase domain and an N-terminal myristoylation sequence. Mutants in this gene are unable to express female sterility in response to beta-aminobutyric acid, as wild type plants do.
Cotton_A_07841	2.75287	2.69188	1.11719	1.2252	1.28411	3.01734	0.630375	0.730609	0.762214	1.20503	1.85231	0.895102	0.730791	6.74522	18.2484	20.723	6.97286	6.28037	6.49785	6.90846	8.03974	3.39537	5.94113	9.71692	5.36913	8.57873	19.5978	13.1823	11.0631	1.90477e-05	0.000262558	-2.45389		AT1G19720.1	Pentatricopeptide repeat (PPR-like) superfamily protein; INVOLVED IN: biological_process unknown; LOCATED IN: nucleus, chloroplast, cytoplasm; CONTAINS InterPro DOMAIN/s: Pentatricopeptide repeat (InterPro:IPR002885); BEST Arabidopsis thaliana protein match is: Tetratricopeptide repeat (TPR)-like superfamily protein (TAIR:AT3G57430.1); Has 61333 Blast hits to 15549 proteins in 316 species: Archae…
Cotton_A_01905	8.53004	8.63515	6.87629	6.50565	4.25124	5.50457	1.67213	2.54981	6.01898	3.46372	9.95989	1.81053	4.82509	2.92262	33.0752	25.119	32.2496	34.9459	31.6127	27.5312	26.4881	26.2799	17.7568	40.5243	32.2555	34.0772	18.5073	21.6437	29.4782	2.43471e-11	2.80521e-08	-2.45365		AT3G57330.1	Lesion mimic phenotype when mutation in the gene is combined with a mutation in ACA4. Lesion mimic phenotype of double knockout can be suppressed by nutritional supplements that increase anion levels (e.g. 15 mM Nitrate, Chloride, or Phosphate)
Cotton_A_11604	8.95576	5.32886	8.46069	0.278542	0.560976	0.905398	4.24265	1.88728	5.99364	6.59723	6.65266	4.4104	5.11787	0.191337	25.3182	24.8457	6.56796	10.6532	12.1875	8.17777	26.5175	11.9472	36.1011	41.7925	30.5767	58.3087	14.0113	25.3042	17.3502	6.66106e-05	0.00065154	-2.45226		AT5G40890.1	Encodes a member of the voltage-dependent chloride channel. Also functions as a NO3-/H+ exchanger that serves to accumulate nitrate nutrient in vacuoles. Mutants homozygous for the T-DNA insertion mutation have reduced nitrate uptake capacity in high nitrate environment and exhibit hypersensitivity to chlorate.
Cotton_A_14924	7.53477	10.2889	10.8791	11.3239	8.76088	10.3524	11.3876	8.85978	14.734	17.4917	23.2278	8.17603	6.68509	10.8225	46.2651	36.7954	31.5055	28.577	26.4887	25.1737	81.2033	91.5258	139.618	56.3039	115.884	87.1863	52.8991	57.2189	64.0931	2.25809e-05	0.000299166	-2.45146		AT4G28300.1	Encodes a protein with 13.6% proline amino acids that is predicted to localize to the cell wall.
Cotton_A_03824	1.25348	2.06068	0.787436	1.97385	0.993822	1.97635	1.27739	1.36576	1.95933	2.0907	6.57066	1.23753	0.198061	0.725662	10.9804	11.3244	15.4774	7.84904	7.8893	14.4459	8.18062	13.0971	16.6566	4.44544	5.80972	5.68322	7.65877	6.69696	7.09282	4.00573e-07	1.71374e-05	-2.44778		AT3G24870.1	Helicase/SANT-associated, DNA binding protein; FUNCTIONS IN: DNA binding; LOCATED IN: apoplast; EXPRESSED IN: male gametophyte, cultured cell, pollen tube; EXPRESSED DURING: M germinated pollen stage; CONTAINS InterPro DOMAIN/s: SANT, DNA-binding (InterPro:IPR001005), HSA (InterPro:IPR006562), Homeodomain-like (InterPro:IPR009057), HAS subgroup (InterPro:IPR013999), Helicase/SANT-associated, DNA …
Cotton_A_39918	1.06568	1.99635	0.668752	2.01254	1.40981	2.05318	0.689378	1.88979	1.72595	2.4329	3.24109	0.662628	1.47636	3.24548	16.2216	13.9679	17.1705	5.86249	5.96791	9.56687	10.9257	9.57599	16.1681	5.67904	4.65156	5.38072	6.09888	8.00292	8.28106	2.86901e-06	6.71992e-05	-2.44677		AT5G64070.1	Encodes a phosphatidylinositol 4-OH kinase, PI-4Kbeta1. Arabidopsis contains 12 PI-4Ks in three separate families: PI-4Kalphs, PI-4kbeta, and PI-4Kgamma. PI-4Kbeta1 is 83% identical to PI-4kbeta2 encoded by At5g09350. Interacts with the RabA4b GTPase. Important for polarized root hair growth as the loss of this gene and its close relative PI-4kbeta2, leads to the formation of abnormal root hairs.
Cotton_A_25073	9.93843	8.37304	7.89062	7.44902	22.7735	27.6077	2.81978	6.05316	3.97108	5.0586	4.72692	2.67956	1.20871	4.29012	69.1338	53.3987	66.3634	16.1917	18.8326	12.8445	16.6231	19.0439	33.3094	65.8109	56.8121	76.0112	59.8476	58.0581	47.5148	8.45472e-06	0.000144945	-2.44456		AT5G09760.1	Plant invertase/pectin methylesterase inhibitor superfamily; FUNCTIONS IN: enzyme inhibitor activity, pectinesterase activity; INVOLVED IN: cell wall modification; LOCATED IN: cell wall, chloroplast, plant-type cell wall; EXPRESSED IN: 23 plant structures; EXPRESSED DURING: 13 growth stages; CONTAINS InterPro DOMAIN/s: Pectin lyase fold/virulence factor (InterPro:IPR011050), Pectinesterase, catal…
Cotton_A_36345	39.004	38.6517	42.6467	19.4856	14.6677	17.1083	12.7677	12.3162	23.1785	7.03298	16.5765	10.8246	50.5707	38.2691	260.617	362.218	150.73	72.7124	78.2098	68.1184	126.147	59.509	144.174	85.1018	90.0017	111.104	134.082	149.505	97.5149	6.74372e-05	0.000656956	-2.43635		AT5G67360.1	Encodes a subtilisin-like serine protease essential for mucilage release from seed coats.
Cotton_A_20354	1.40917	2.17091	0.716039	1.90306	3.98601	4.08267	1.11949	3.28805	3.00299	3.76267	4.34494	1.57215	1.54292	3.76866	29.8694	26.279	35.3362	10.7153	9.21247	10.1771	12.947	10.8389	16.6067	7.50669	7.32909	6.17376	8.68052	8.58996	10.8658	0.000110846	0.000956533	-2.42592		AT3G10380.1	Subunit of the Putative Arabidopsis Exocyst Complex
Cotton_A_16142	18.8644	25.429	17.6733	1.78332	2.30886	1.55268	16.8597	8.09132	4.56825	3.77779	8.6629	7.36616	43.2917	1.05742	28.2756	26.2684	1.74646	89.0329	80.2419	82.2694	33.8005	30.9661	27.5151	94.0629	72.8504	75.095	105.533	84.2897	96.0975	1.59174e-05	0.000229047	-2.42503
Cotton_A_04139	0.277159	0.236617	0.111492	0	0	0.0577909	0.348623	0	0.255047	0.0585874	1.26671	0.130557	0.426685	0	1.15257	2.39311	0.0851835	1.82657	1.83043	2.87994	0.969787	1.52908	1.57879	1.07653	1.37413	1.25543	2.63315	2.79835	3.64105	3.6896e-06	8.01044e-05	-2.42175		AT4G26330.1	UNFERTILIZED EMBRYO SAC 17 (UNE17); FUNCTIONS IN: identical protein binding, serine-type endopeptidase activity; INVOLVED IN: proteolysis, double fertilization forming a zygote and endosperm; LOCATED IN: peroxisome, cytoplasm; EXPRESSED IN: male gametophyte, leaf, pollen tube; EXPRESSED DURING: L mature pollen stage, M germinated pollen stage; CONTAINS InterPro DOMAIN/s: Protease-associated PA (I…
Cotton_A_38639	3.50147	4.709	2.51251	3.98231	4.40136	4.73577	1.83655	4.31883	5.05088	2.52055	6.36969	0.936135	5.47251	4.61158	40.0027	44.5906	35.3973	23.9339	20.5147	23.3222	20.198	9.9332	13.8972	18.9546	11.3494	17.3683	13.8031	12.1546	9.48805	1.46819e-05	0.000217161	-2.41896		AT5G65620.1	Zincin-like metalloproteases family protein; FUNCTIONS IN: metalloendopeptidase activity; INVOLVED IN: proteolysis; LOCATED IN: cytosol, chloroplast, chloroplast stroma; EXPRESSED IN: 26 plant structures; EXPRESSED DURING: 15 growth stages; CONTAINS InterPro DOMAIN/s: Peptidase M3A/M3B, thimet/oligopeptidase F (InterPro:IPR001567); BEST Arabidopsis thaliana protein match is: Zincin-like metallopr…
Cotton_A_39721	1.00299	1.75019	1.58284	5.78066	4.46546	2.70267	25.1212	10.0601	18.7433	13.0146	9.03974	9.26751	0	0.653465	24.2502	37.5479	107.166	53.7453	55.2598	37.296	9.03197	41.8201	48.3105	49.3967	25.0235	49.4222	10.0224	14.1806	27.4712	8.06314e-05	0.000748508	-2.41246		AT5G65380.1	MATE efflux family protein; FUNCTIONS IN: antiporter activity, drug transmembrane transporter activity, transporter activity; INVOLVED IN: drug transmembrane transport, ripening, transmembrane transport; LOCATED IN: membrane; EXPRESSED IN: 22 plant structures; EXPRESSED DURING: 13 growth stages; CONTAINS InterPro DOMAIN/s: Multi antimicrobial extrusion protein MatE (InterPro:IPR002528); BEST Arab…
Cotton_A_10105	1.54964	4.80391	0.816049	5.87038	4.68834	6.34487	3.40226	2.86558	2.12605	4.35968	12.7834	4.26034	0.715255	10.0654	14.6505	67.5353	11.7114	18.4504	16.7424	14.4002	32.7469	33.9375	33.5834	29.7981	25.2935	36.0002	11.0421	7.88554	13.9828	8.67715e-05	0.000791666	-2.40848		AT3G60160.1	member of MRP subfamily
Cotton_A_02821	9.65764	9.19692	6.22658	10.1838	4.64892	7.19978	8.55815	5.52011	16.8003	8.05408	27.7034	7.10434	2.75775	8.41994	29.501	10.9142	28.8771	21.18	27.9955	31.3836	22.494	50.2367	37.8977	63.8863	67.7175	54.2355	109.86	111.004	83.1968	9.50314e-05	0.000849234	-2.4072		AT1G78310.1	VQ motif-containing protein; LOCATED IN: chloroplast; EXPRESSED IN: 17 plant structures; EXPRESSED DURING: 10 growth stages; CONTAINS InterPro DOMAIN/s: VQ (InterPro:IPR008889); BEST Arabidopsis thaliana protein match is: VQ motif-containing protein (TAIR:AT2G35230.1); Has 2188 Blast hits to 1760 proteins in 229 species: Archae - 0; Bacteria - 55; Metazoa - 822; Fungi - 398; Plants - 644; Viruses…
Cotton_A_20275	0.17586	0	1.27337	0.360994	0.181758	0.440027	0.379209	0.458614	1.29464	8.92184	2.41122	2.98223	0	0	11.3764	9.9563	5.00067	2.42348	1.39645	3.84497	14.0562	10.165	10.2697	2.01876	7.43799	1.34806	9.94878	12.0501	10.7946	5.06003e-05	0.000532842	-2.4072		AT3G10680.1	HSP20-like chaperones superfamily protein; CONTAINS InterPro DOMAIN/s: Heat shock protein Hsp20 (InterPro:IPR002068), HSP20-like chaperone (InterPro:IPR008978); BEST Arabidopsis thaliana protein match is: HSP20-like chaperones superfamily protein (TAIR:AT5G04890.1); Has 10151 Blast hits to 7022 proteins in 776 species: Archae - 41; Bacteria - 1142; Metazoa - 3661; Fungi - 700; Plants - 785; Virus…
Cotton_A_27221	4.28002	2.7964	4.2428	2.58865	0.552944	2.58169	6.50977	4.28525	9.56505	2.90807	9.33597	9.18054	4.94698	3.56024	25.8841	50.7514	32.4292	15.512	19.3915	8.10421	9.44026	8.48353	8.24939	21.2991	22.3999	35.3532	35.284	55.392	34.0933	5.02644e-05	0.000530475	-2.40488		AT4G39010.1	glycosyl hydrolase 9B18 (GH9B18); FUNCTIONS IN: hydrolase activity, hydrolyzing O-glycosyl compounds, catalytic activity; INVOLVED IN: carbohydrate metabolic process; LOCATED IN: endomembrane system; EXPRESSED IN: 16 plant structures; EXPRESSED DURING: 8 growth stages; CONTAINS InterPro DOMAIN/s: Six-hairpin glycosidase (InterPro:IPR012341), Glycoside hydrolase, family 9, active site (InterPro:IP…
Cotton_A_32018	0.874215	1.16429	0.443103	1.84836	0.758967	1.57494	1.1876	1.27669	2.44558	2.61672	5.09964	1.68015	0.201678	0.960586	14.2943	16.8834	19.5074	4.77735	5.58637	9.31605	6.25435	8.34253	9.85072	5.08124	5.27756	5.61655	4.76568	5.2223	3.93157	4.52894e-05	0.000491636	-2.39228		AT3G24880.1	Helicase/SANT-associated, DNA binding protein; FUNCTIONS IN: DNA binding; EXPRESSED IN: cultured cell; CONTAINS InterPro DOMAIN/s: SANT, DNA-binding (InterPro:IPR001005), HSA (InterPro:IPR006562), Homeodomain-like (InterPro:IPR009057), HAS subgroup (InterPro:IPR013999), Helicase/SANT-associated, DNA binding (InterPro:IPR014012), MYB-like (InterPro:IPR017877); BEST Arabidopsis thaliana protein mat…
Cotton_A_15716	1.76647	2.08811	1.74915	0.464882	0.421317	0.538327	3.56488	2.53956	3.83459	2.98724	4.34718	3.58444	0.522959	0	11.5323	8.85296	12.4235	19.0001	18.546	12.5661	9.4854	6.48711	5.55474	4.07192	5.39014	7.8263	17.0999	12.7035	9.40555	1.6888e-06	4.62952e-05	-2.39047		AT3G52490.1	Double Clp-N motif-containing P-loop nucleoside triphosphate hydrolases superfamily protein; INVOLVED IN: protein metabolic process; LOCATED IN: cellular_component unknown; EXPRESSED IN: 21 plant structures; EXPRESSED DURING: 10 growth stages; CONTAINS InterPro DOMAIN/s: Clp, N-terminal (InterPro:IPR004176); BEST Arabidopsis thaliana protein match is: Double Clp-N motif-containing P-loop nucleosi…
Cotton_A_09807	10.9617	11.4256	6.0013	16.2999	10.1688	11.3391	20.1202	20.2894	30.0155	33.0957	45.3888	19.1178	18.6501	12.4444	74.2125	71.2488	48.7169	116.855	148.76	151.868	90.4755	37.9725	57.5197	65.279	35.9344	47.9223	189.531	164.206	188.961	3.03864e-05	0.000372178	-2.38946		AT2G22795.1	unknown protein; BEST Arabidopsis thaliana protein match is: unknown protein (TAIR:AT4G37820.1); Has 799854 Blast hits to 188815 proteins in 4452 species: Archae - 4529; Bacteria - 144236; Metazoa - 287749; Fungi - 87083; Plants - 43826; Viruses - 3662; Other Eukaryotes - 228769 (source: NCBI BLink).
Cotton_A_02694	0.637125	0.959875	0.723656	0.19233	0.309878	0.281325	0.161628	0.293209	0.206927	0.76054	0.934289	0.529624	0.605638	0.95098	2.82722	5.23099	3.43578	2.06157	2.37582	2.92035	4.28001	4.15911	3.18941	1.18656	0.558036	1.31073	4.19425	3.2243	2.20021	2.45316e-06	6.01817e-05	-2.38589		AT1G74720.1	Encodes a putative transmembrane protein carrying four C(2) domains, suggesting that QKY may function in membrane trafficking in a Ca(2+)-dependent fashion. Mutant analysis shows that this gene is involved in organ development.
Cotton_A_15789	28.7496	23.7906	25.9403	40.5385	13.6072	20.0008	27.5203	22.0718	58.3513	39.5305	64.9719	30.376	4.37693	12.6	187.826	130.257	123.732	105.212	126.769	151.272	57.2826	102.854	98.0427	139.079	272.305	130.107	140.059	255.389	262.352	1.16044e-06	3.53775e-05	-2.3689		AT5G64080.1	Bifunctional inhibitor/lipid-transfer protein/seed storage 2S albumin superfamily protein; FUNCTIONS IN: lipid binding; INVOLVED IN: lipid transport; LOCATED IN: anchored to plasma membrane, anchored to membrane; EXPRESSED IN: 25 plant structures; EXPRESSED DURING: 14 growth stages; CONTAINS InterPro DOMAIN/s: Bifunctional inhibitor/plant lipid transfer protein/seed storage (InterPro:IPR016140), …
Cotton_A_18092	20.1654	13.1443	18.8141	7.13092	6.12989	8.0561	2.92321	4.64011	4.98999	3.86864	3.80196	3.35258	27.5095	6.11939	48.3164	25.9674	4.81593	85.8116	73.5525	65.0953	34.3297	42.926	41.2859	70.0805	62.3475	63.0401	37.4557	36.2296	31.0716	1.91013e-06	5.02149e-05	-2.36745		AT4G29260.1	HAD superfamily, subfamily IIIB acid phosphatase ; FUNCTIONS IN: acid phosphatase activity; INVOLVED IN: biological_process unknown; LOCATED IN: plasma membrane, vacuole; EXPRESSED IN: 26 plant structures; EXPRESSED DURING: 15 growth stages; CONTAINS InterPro DOMAIN/s: Acid phosphatase (Class B) (InterPro:IPR005519), Vegetative storage protein/acid phosphatase (InterPro:IPR014403), Acid phosphata…
Cotton_A_05278	7.10194	11.4816	12.1584	2.54274	5.46241	11.0546	12.2868	10.3371	3.34366	2.72319	9.88156	46.68	4.59568	7.36653	50.4901	80.3213	53.4594	21.6189	15.2983	21.6628	46.771	34.6358	28.3767	54.2363	100.614	69.7063	101.784	69.1555	64.352	8.69469e-06	0.000147877	-2.36683		AT4G19840.1	encodes a phloem lectin, similar to phloem lectin in cucumber and celery. Gene is expressed in the phloem, predominantly in the companion cells.
Cotton_A_12438	3.85154	5.13231	2.58226	6.68609	3.1944	5.42831	4.89592	4.37108	11.0266	11.1872	26.256	5.57725	2.52355	3.41694	45.1348	33.7033	35.6749	29.2152	30.4508	39.0444	39.9248	73.3354	68.5407	13.1738	21.0396	17.3928	24.401	31.8868	27.991	4.18529e-06	8.75113e-05	-2.36588		AT3G22380.2	Encodes a nucleus-acting plant-specific clock regulator working close to the central oscillator and affecting the circadian gating of light responses. Circadian gating is the alteration of circadian phase according to the photoperiod of the entraining day/light cycle and the rhythmic antagonism of light responses in the early subjective night. TIC differentially regulates CCA1 and PRR9 from LHY, …
Cotton_A_03640	2.48758	2.66047	2.4478	2.4746	2.13591	2.94456	1.98055	2.09586	5.07127	4.70827	5.58116	1.67655	0.618461	2.42779	16.687	11.3926	10.1734	11.5785	10.9174	12.2864	12.2449	12.8223	22.6699	13.5182	18.233	18.4394	14.7425	17.8934	12.816	3.10845e-10	1.42278e-07	-2.36127		AT5G61960.2	A member of mei2-like gene family, predominantly plant-based family of genes encoding RNA binding proteins with characteristic presence of a highly conserved RNA binding motif first described in the mei2 gene of the fission yeast S. pombe. In silico analyses reveal nine mei2 -like genes in A. thaliana. They were grouped into four distinct clades, based on overall sequence similarity and subfamily…
Cotton_A_15075	16.0935	16.0162	12.2079	19.3494	17.3936	18.7535	15.2691	20.385	17.9407	18.3121	21.8938	10.9165	4.46673	5.06546	81.8638	97.7549	30.6873	62.0196	75.8494	61.1038	61.0168	35.4744	51.9831	59.6915	39.5966	57.4004	139.778	137.973	177.093	2.65822e-05	0.000337715	-2.34998		AT1G51630.1	O-fucosyltransferase family protein; CONTAINS InterPro DOMAIN/s: GDP-fucose protein O-fucosyltransferase (InterPro:IPR019378); BEST Arabidopsis thaliana protein match is: O-fucosyltransferase family protein (TAIR:AT3G21190.1); Has 751 Blast hits to 749 proteins in 27 species: Archae - 0; Bacteria - 0; Metazoa - 0; Fungi - 0; Plants - 751; Viruses - 0; Other Eukaryotes - 0 (source: NCBI BLink).
Cotton_A_20416	0.324763	0.594125	1.17578	0.333326	0.755223	1.11733	2.10087	2.43492	1.34484	1.23571	1.61921	1.49157	0.750867	2.06329	8.02315	7.12323	9.57324	5.44667	5.57949	4.81134	2.57155	13.1883	3.48378	7.80711	9.08514	8.79552	2.70146	2.60812	3.88345	8.22144e-06	0.000142186	-2.34929		AT3G23550.1	MATE efflux family protein; FUNCTIONS IN: antiporter activity, drug transmembrane transporter activity, transporter activity; INVOLVED IN: drug transmembrane transport, transmembrane transport; LOCATED IN: membrane; EXPRESSED IN: 10 plant structures; EXPRESSED DURING: 6 growth stages; CONTAINS InterPro DOMAIN/s: Multi antimicrobial extrusion protein MatE (InterPro:IPR002528); BEST Arabidopsis tha…
Cotton_A_16634	2.50457	1.61713	1.60016	0.907271	1.29428	0.69119	0.397105	0.576308	0.271147	0.560573	0.275455	0.312297	1.70269	0	2.03124	0.9563	0.510597	6.33482	7.59248	6.43232	4.23381	5.22479	6.56794	2.81136	9.5851	7.9861	3.164	4.34848	2.68058	3.83989e-05	0.000438946	-2.3443		AT1G12580.1	phosphoenolpyruvate carboxylase-related kinase 1 (PEPKR1); FUNCTIONS IN: protein serine/threonine kinase activity, protein kinase activity, kinase activity, ATP binding; INVOLVED IN: protein amino acid phosphorylation; LOCATED IN: cellular_component unknown; EXPRESSED IN: 22 plant structures; EXPRESSED DURING: 13 growth stages; CONTAINS InterPro DOMAIN/s: Protein kinase, ATP binding site (InterPr…
Cotton_A_14915	0.15963	0.350434	0.642139	0.382289	0.824914	0.49927	0.114737	0.416287	0.391717	1.28225	1.32647	0.225582	1.22904	0.675451	5.27967	4.89062	1.44818	0.8234	0.702899	5.14252	3.14904	2.48605	6.77579	1.15054	2.19653	1.13544	5.26288	4.05821	2.86151	8.65809e-05	0.000790633	-2.33849		AT4G28350.1	Concanavalin A-like lectin protein kinase family protein; FUNCTIONS IN: in 6 functions; INVOLVED IN: protein amino acid phosphorylation; LOCATED IN: plasma membrane; EXPRESSED IN: stem, cotyledon, leaf, stamen; EXPRESSED DURING: LP.04 four leaves visible, 4 anthesis; CONTAINS InterPro DOMAIN/s: Legume lectin, beta chain (InterPro:IPR001220), Protein kinase, ATP binding site (InterPro:IPR017441), …
Cotton_A_09115	1.06666	2.05544	0.858169	13.3199	6.21038	6.09409	8.47187	8.34504	6.21656	18.1284	20.9182	21.8568	1.96983	6.76604	53.4079	58.1337	10.6122	17.9686	14.4624	18.3959	34.251	59.3842	37.5	42.7859	41.951	50.2331	75.9941	70.7847	72.5632	7.64418e-06	0.000134772	-2.32933		AT2G24520.1	H(+)-ATPase 5 (HA5); FUNCTIONS IN: ATPase activity; INVOLVED IN: cation transport, metabolic process, ATP biosynthetic process; LOCATED IN: plasma membrane; EXPRESSED IN: 23 plant structures; EXPRESSED DURING: 14 growth stages; CONTAINS InterPro DOMAIN/s: ATPase, P-type, ATPase-associated domain (InterPro:IPR008250), ATPase, P-type, H+ transporting proton pump (InterPro:IPR000695), ATPase, P-type…
Cotton_A_06279	7.38613	8.62211	6.15464	3.79044	11.996	8.0305	7.96339	7.79644	10.6808	4.01483	8.11046	3.97631	21.2125	5.60474	104.89	25.3691	11.9688	34.8375	34.9112	25.8162	52.4766	79.4609	34.8225	32.3001	17.4507	22.243	66.2626	38.2458	39.6909	7.27338e-05	0.000692972	-2.32858		AT1G28280.2	VQ motif-containing protein; FUNCTIONS IN: molecular_function unknown; INVOLVED IN: biological_process unknown; EXPRESSED IN: 22 plant structures; EXPRESSED DURING: 13 growth stages; CONTAINS InterPro DOMAIN/s: VQ (InterPro:IPR008889); BEST Arabidopsis thaliana protein match is: VQ motif-containing protein (TAIR:AT2G33780.1); Has 30201 Blast hits to 17322 proteins in 780 species: Archae - 12; Bac…
Cotton_A_22059	15.5705	14.1081	15.1504	14.5586	10.3633	11.6012	17.6663	12.8087	19.3543	12.8208	17.3248	16.4739	12.9869	12.9298	65.8146	100.574	58.2824	94.8748	96.3629	78.7716	26.4293	40.0137	55.4748	95.3911	87.8317	117.884	49.817	61.6502	67.1671	1.75976e-07	9.50872e-06	-2.32852		AT2G31400.1	Encodes a a chloroplast-localized pentatricopeptide-repeat protein involved in regulation of nuclear gene expression.
Cotton_A_32873	45.9479	46.5456	61.9143	47.2453	58.6474	54.4476	51.5241	35.6854	58.0705	27.9175	84.2909	46.0082	112.242	89.3373	221.847	177.52	310.088	209.043	182.285	197.611	304.74	743.049	688.35	183.52	339.385	204.597	184.305	214.439	248.832	7.94212e-05	0.000739839	-2.32773		AT4G05320.4	One of five polyubiquitin genes in A. thaliana. These genes encode the highly conserved 76-amino acid protein ubiquitin that is covalently attached to substrate proteins targeting most for degradation. Polyubiquitin genes are characterized by the presence of tandem repeats of the 228 bp that encode a ubiquitin monomer. Induced by salicylic acid. Independent of NPR1 for their induction by salicyli…
Cotton_A_24054	4.05874	3.15961	2.91802	2.39309	3.39158	3.88935	2.42074	1.91422	1.27146	3.94296	2.90625	2.80681	1.79725	2.74368	11.919	15.2976	11.3053	7.87341	9.35891	7.27271	12.7434	19.5727	25.129	18.7439	16.8998	19.7023	13.621	12.6424	10.4841	1.7987e-07	9.64686e-06	-2.3243		AT2G37035.1	unknown protein; Has 26 Blast hits to 26 proteins in 11 species: Archae - 0; Bacteria - 0; Metazoa - 2; Fungi - 0; Plants - 23; Viruses - 0; Other Eukaryotes - 1 (source: NCBI BLink).
Cotton_A_25849	7.30035	7.31872	7.31238	12.5879	7.92243	7.8546	16.5289	7.23447	13.4358	19.4442	20.565	24.6566	8.26823	10.6645	42.833	109.668	57.818	46.5826	46.1107	45.7605	23.3333	72.8129	38.7605	116.301	109.55	83.3906	39.9809	35.2405	41.39	1.02809e-05	0.000168143	-2.3108		AT2G01450.4	member of MAP Kinase
Cotton_A_03754	11.1819	10.91	6.05516	7.504	11.7051	9.50558	3.09123	10.094	6.85985	6.90925	16.2606	4.65951	13.9509	13.0826	30.8881	17.7713	36.8523	18.5119	15.9291	16.5591	59.2757	96.3929	108.211	42.2389	39.0987	55.1226	54.2718	48.9521	58.0623	6.17599e-05	0.000616731	-2.30596		AT5G48380.1	Encodes a BAK1-interacting receptor-like kinase named BIR1. Negatively regulates multiple plant resistance signaling pathways, one of which is the SOBIR1(AT2G31880)-dependent pathway.
Cotton_A_11264	2.55783	1.92232	2.1691	1.70288	1.92912	1.94596	1.3416	0.721124	1.78123	2.5427	2.75738	2.05155	1.11836	1.46339	14.7566	15.72	6.03528	11.0569	9.86505	7.76067	2.22879	11.8458	2.91951	9.41123	20.0512	13.3894	3.63835	4.80477	4.23947	5.07181e-05	0.000533578	-2.3054		AT2G21860.1	violaxanthin de-epoxidase-related; BEST Arabidopsis thaliana protein match is: non-photochemical quenching 1 (TAIR:AT1G08550.2); Has 151 Blast hits to 151 proteins in 39 species: Archae - 0; Bacteria - 0; Metazoa - 0; Fungi - 0; Plants - 126; Viruses - 0; Other Eukaryotes - 25 (source: NCBI BLink).
Cotton_A_27038	1.77081	1.09255	1.13136	1.92441	1.0407	0.369235	4.45481	2.35426	5.81519	0.440381	6.23218	3.48379	0.561045	0.44048	13.2932	25.3041	20.4695	12.7723	12.7475	13.7438	13.7879	14.2683	13.7268	3.81984	1.72391	1.88949	6.87598	6.00086	4.14522	9.6829e-05	0.000861381	-2.30365		AT5G65700.2	Encodes a CLAVATA1-related receptor kinase-like protein required for both shoot and flower meristem function. Very similar to BAM2,with more than 85% a.a. identity. It has a broad expression pattern and is involved in vascular strand development in the leaf, control of leaf shape, size and symmetry, male gametophyte development and ovule specification and function. Anthers of double mutants (bam1…
Cotton_A_05796	6.07409	6.55264	4.76087	5.59153	4.9834	5.60141	4.72594	4.49078	5.30136	5.00353	9.05405	6.10591	7.52367	3.71073	9.94927	20.7288	45.0692	37.1506	35.2437	46.2744	28.4134	33.8867	36.223	15.71	24.8903	14.5634	22.6075	23.404	25.524	6.2533e-07	2.32934e-05	-2.30095		AT3G24080.2	KRR1 family protein; FUNCTIONS IN: molecular_function unknown; INVOLVED IN: response to salt stress; LOCATED IN: cytosol; EXPRESSED IN: 23 plant structures; EXPRESSED DURING: 13 growth stages; CONTAINS InterPro DOMAIN/s: KRR1 interacting protein 1, subgroup (InterPro:IPR007851), KRR1 interacting protein 1 (InterPro:IPR018034); Has 30201 Blast hits to 17322 proteins in 780 species: Archae - 12; Ba…
Cotton_A_28798	5.23211	3.1108	3.94634	2.3494	1.52088	1.22733	2.29167	1.70556	2.10642	2.28111	3.05699	1.84846	3.79107	0.694492	11.4111	10.6619	3.19776	10.9823	18.6059	10.2118	9.24405	9.46924	9.7661	6.98127	10.9213	13.1761	9.78035	24.3648	26.7564	1.20962e-05	0.00018984	-2.3		AT2G04550.1	Encodes a protein phosphatase that interacts with MPK12, but not with other MAP kinases. It can dephosphorylate a dually phosphorylated MPK12 in vitro and can inactivate MPK12 in vivo. ibr5 mutants have reduced sensitivity to auxin and abscisic acid. IBR5 promotes auxin responses, including auxin-inducible transcription, differently than the TIR1 auxin receptor and without destabilizing Aux/IAA r…
Cotton_A_23319	21.1013	23.3193	17.9815	26.166	21.809	21.8737	4.36438	7.52433	3.48728	11.5791	6.44125	5.59878	12.5474	32.472	104.221	97.6543	71.9143	40.8926	40.2961	40.8343	42.1045	30.7296	26.9681	149.131	72.8048	127.063	127.165	85.111	79.3719	1.42951e-05	0.000213138	-2.29388		AT4G39840.1	unknown protein; FUNCTIONS IN: molecular_function unknown; INVOLVED IN: biological_process unknown; LOCATED IN: endomembrane system; EXPRESSED IN: 23 plant structures; EXPRESSED DURING: 13 growth stages; Has 20719 Blast hits to 6096 proteins in 607 species: Archae - 22; Bacteria - 3243; Metazoa - 4364; Fungi - 2270; Plants - 237; Viruses - 128; Other Eukaryotes - 10455 (source: NCBI BLink).
Cotton_A_10345	5.71042	7.68877	5.78874	5.15766	3.65919	2.0718	12.3134	13.8494	9.87907	4.78011	14.0932	4.19627	5.55149	2.17925	20.2102	25.9333	7.7319	51.2997	42.8862	34.213	38.4642	89.0998	26.4276	15.2785	18.9053	15.6348	50.7734	37.2452	33.9333	6.39167e-05	0.000631102	-2.29055		AT4G29100.1	basic helix-loop-helix (bHLH) DNA-binding superfamily protein; FUNCTIONS IN: sequence-specific DNA binding transcription factor activity; INVOLVED IN: regulation of transcription; LOCATED IN: nucleus; EXPRESSED IN: 22 plant structures; EXPRESSED DURING: 10 growth stages; CONTAINS InterPro DOMAIN/s: Helix-loop-helix DNA-binding domain (InterPro:IPR001092), Helix-loop-helix DNA-binding (InterPro:IP…
Cotton_A_30872	0.496423	0.617549	0.239634	0.662364	0.974834	0.683166	0.588742	0.776752	1.09636	1.88886	2.28944	0.56122	0.458599	0.525072	4.92418	4.46239	4.12068	4.60891	7.21309	5.26173	2.45785	4.7128	8.4172	3.13892	4.26432	3.56443	1.33452	1.22506	2.33709	5.45178e-06	0.00010463	-2.28771		AT4G35440.1	Enclodes a choride channel protein that is localized to the thlakoid membrane.
Cotton_A_31852	4.45511	2.35451	4.33102	1.90524	2.04645	1.47083	0.933973	1.29091	4.55519	5.33655	2.00528	2.27348	3.72508	1.83724	28.4524	27.1058	22.1109	11.7154	10.1464	11.2005	8.27652	6.42077	9.21446	9.18729	9.72427	10.9657	13.7796	14.2179	8.00335	1.56896e-05	0.000226648	-2.28051		AT5G27710.1	unknown protein; Has 49 Blast hits to 49 proteins in 17 species: Archae - 0; Bacteria - 0; Metazoa - 0; Fungi - 0; Plants - 48; Viruses - 0; Other Eukaryotes - 1 (source: NCBI BLink).
Cotton_A_25726	8.55431	9.94603	5.62051	7.80431	5.17373	6.30232	4.44064	6.48591	9.91268	11.4121	12.7161	4.61159	8.26327	3.75091	78.5289	56.6458	20.0005	46.6155	37.9898	56.3817	30.8369	10.7178	70.585	20.0751	16.3655	16.692	30.0121	30.9604	23.4974	4.90135e-05	0.000520458	-2.2788		AT4G39350.1	Encodes a cellulose synthase isomer, related to CESA6. As inferred from the null role of secondary wall-type CesAs, included in a set of five primary wall-type CesAs that may support trichome cell wall thickening.
Cotton_A_00365	3.8722	4.68401	4.57762	9.97628	5.55387	5.58588	6.21964	3.60644	7.56285	7.81776	12.3125	5.58372	1.09617	4.85286	38.8353	31.4066	16.0748	16.3113	15.0381	12.3232	21.6816	49.0442	47.2054	49.0114	51.3794	32.7217	17.39	17.6528	16.4094	1.39221e-05	0.000208975	-2.2767		AT2G37570.1	encodes a protein that can complement the salt-sensitive phenotype of a calcineurin (CaN)-deficient yeast mutant. This gene occurs in a single-copy and is 75% identical to tobacco SLT1 gene.
Cotton_A_19307	4.77421	3.01553	4.60923	7.58224	4.10328	2.76639	3.35932	3.80063	5.087	3.37816	6.8278	3.69295	3.83022	0.318938	36.183	11.5196	11.426	8.98604	6.10727	10.9668	32.2907	14.1669	29.6387	22.4093	7.72011	9.26428	26.6946	36.8288	28.3406	4.92756e-05	0.000522847	-2.25639		AT1G27210.1	ARM repeat superfamily protein; FUNCTIONS IN: binding; LOCATED IN: chloroplast; EXPRESSED IN: 23 plant structures; EXPRESSED DURING: 13 growth stages; CONTAINS InterPro DOMAIN/s: HEAT (InterPro:IPR000357), Armadillo-like helical (InterPro:IPR011989), HEAT, type 2 (InterPro:IPR021133), Armadillo-type fold (InterPro:IPR016024); BEST Arabidopsis thaliana protein match is: ARM repeat superfamily prot…
Cotton_A_17891	7.45717	7.39917	7.3215	8.95103	5.5736	6.90484	3.2705	2.91156	8.14161	2.67176	11.7107	2.50059	9.33858	4.90058	58.3354	39.6771	41.7647	37.3002	40.1759	32.3061	22.097	15.1384	16.7421	37.258	25.2177	31.8283	18.1295	22.7843	15.398	1.06917e-06	3.33559e-05	-2.2509		AT1G60160.1	Potassium transporter family protein; FUNCTIONS IN: potassium ion transmembrane transporter activity; INVOLVED IN: potassium ion transport; LOCATED IN: chloroplast; EXPRESSED IN: 21 plant structures; EXPRESSED DURING: 13 growth stages; CONTAINS InterPro DOMAIN/s: Potassium uptake protein, kup (InterPro:IPR018519), K+ potassium transporter (InterPro:IPR003855); BEST Arabidopsis thaliana protein ma…
Cotton_A_40722	0.840377	1.26835	0.4437	0.6469	1.35712	1.01852	0.453028	1.57519	0.386665	1.73202	4.5173	1.03914	1.09185	3.44474	5.68196	3.47647	1.7686	2.79955	2.63654	2.29245	7.34759	5.05955	8.80045	6.55262	6.41841	10.4955	12.988	12.6462	12.0057	5.20234e-05	0.000543707	-2.24973		AT2G28260.1	member of Cyclic nucleotide gated channel family
Cotton_A_29269	1.87449	2.6209	1.37345	3.29814	3.39037	3.37112	2.74278	2.88064	2.71062	2.84444	4.63121	1.84481	0.695372	1.69848	14.1187	20.1808	15.9391	25.8914	17.4166	22.1169	3.03023	2.53437	4.57546	12.8347	9.69599	11.2559	8.25047	8.21461	7.25233	5.30467e-05	0.000550963	-2.24959		AT3G01370.1	Encodes a protein containing a CRM domain that is involved in group I and group II intron splicing.
Cotton_A_25917	4.2501	3.99867	1.92339	6.38745	5.72611	6.17173	1.96383	4.45322	5.02846	7.79692	6.43274	6.32784	5.78951	14.9447	18.5463	24.1056	18.2052	32.3734	38.7122	32.19	28.2871	32.1235	69.6039	16.2414	27.3686	16.5992	20.0453	21.492	17.4373	9.72125e-06	0.000161199	-2.2483		AT3G13050.1	Encodes a plant nicotinate transporter than can also transport trigonelline (N-methylnicotinate).
Cotton_A_25447	0.1779	0.195271	0.21469	1.09554	1.19513	1.11282	0.767212	1.27581	0.818532	0.451265	0.776102	0	0.205711	0	2.34171	0.533653	0.123471	3.51952	4.46749	4.43937	6.29925	3.62357	3.93635	1.17869	1.46234	2.57909	3.62628	3.12238	3.99504	2.61246e-05	0.000333168	-2.24491		AT5G63800.1	Involved in mucilage formation. Mutants form columella and outer cell wall architecture of the mucilage cells resembles wild-type. However, mum2 seeds completely lack seed coat mucilage. This mutation appears to represent a later step in the development of this cell-type. Encodes a beta-galactosidase involved in seed coat mucilage biosynthesis. Member of Glycoside Hydrolase Family 35
Cotton_A_08321	1.65763	0.821705	1.54872	1.26228	0.773711	0.367934	0.230604	0.0697229	0.295235	0.0678191	0.0666502	0.226693	6.42256	0.339392	6.16155	1.53521	0.0493335	3.58565	2.26036	3.83422	9.0907	10.6846	4.5514	7.82636	1.76582	4.66775	8.33547	4.6379	5.28886	0.000114802	0.000980291	-2.24229		AT1G31710.1	Copper amine oxidase family protein; FUNCTIONS IN: primary amine oxidase activity, quinone binding, copper ion binding; INVOLVED IN: oxidation reduction, amine metabolic process; LOCATED IN: endomembrane system; EXPRESSED IN: 13 plant structures; EXPRESSED DURING: 8 growth stages; CONTAINS InterPro DOMAIN/s: Copper amine oxidase, N-terminal (InterPro:IPR016182), Copper amine oxidase, N2-terminal …
Cotton_A_08664	1.04788	0.3834	0.451637	0.38411	0.54151	1.17051	0.88768	0.585577	1.37754	0.854382	0.746361	0.846184	0.173015	0.316948	2.73615	2.60138	4.70434	2.05978	1.58251	1.63397	1.80904	2.19818	2.55908	4.47054	3.45139	6.80961	4.90236	4.69788	3.58322	4.15283e-06	8.72147e-05	-2.24078		AT1G26500.1	Pentatricopeptide repeat (PPR) superfamily protein; CONTAINS InterPro DOMAIN/s: Pentatricopeptide repeat (InterPro:IPR002885); BEST Arabidopsis thaliana protein match is: Pentatricopeptide repeat (PPR) superfamily protein (TAIR:AT3G62470.1); Has 19147 Blast hits to 7603 proteins in 190 species: Archae - 0; Bacteria - 0; Metazoa - 20; Fungi - 126; Plants - 18834; Viruses - 0; Other Eukaryotes - 16…
Cotton_A_08755	3.55421	4.03815	3.12287	5.02389	3.99563	4.07602	2.8908	4.22787	4.76252	4.82419	10.5313	2.37916	1.87093	3.42737	18.7854	31.7105	47.0987	14.3617	19.0211	20.3078	16.3326	20.9604	35.6172	8.5263	10.7886	9.21345	12.7199	13.6705	17.9888	2.66799e-05	0.000338442	-2.23938		AT3G06480.1	DEAD box RNA helicase family protein; FUNCTIONS IN: helicase activity, nucleic acid binding, ATP binding, ATP-dependent helicase activity; INVOLVED IN: biological_process unknown; LOCATED IN: vacuole; EXPRESSED IN: 24 plant structures; EXPRESSED DURING: 15 growth stages; CONTAINS InterPro DOMAIN/s: DNA/RNA helicase, DEAD/DEAH box type, N-terminal (InterPro:IPR011545), RNA helicase, ATP-dependent,…
Cotton_A_21189	4.54624	6.39764	3.69278	7.04401	5.01495	6.508	3.62903	2.67896	4.26398	2.88303	7.24679	2.77986	2.01875	2.49626	11.2962	5.91301	6.42741	23.7476	24.9425	23.846	17.3462	15.0738	9.93075	32.0998	8.59957	16.0426	51.5835	38.9735	22.8666	0.000114636	0.000979625	-2.23501		AT3G60320.1	Protein of unknown function (DUF630 and DUF632); CONTAINS InterPro DOMAIN/s: Protein of unknown function DUF630 (InterPro:IPR006868), Protein of unknown function DUF632 (InterPro:IPR006867); BEST Arabidopsis thaliana protein match is: Protein of unknown function (DUF630 and DUF632) (TAIR:AT1G02110.1); Has 6322 Blast hits to 3163 proteins in 311 species: Archae - 2; Bacteria - 139; Metazoa - 1165;…
Cotton_A_23235	33.254	27.7057	31.6697	33.8223	21.7395	17.5435	20.3023	24.0311	32.0756	17.4041	41.9489	15.9947	53.9937	9.12705	328.512	153.563	44.7659	135.116	150.945	165.619	102.87	73.1007	47.8917	94.28	35.5196	41.387	205.969	183.214	153.961	0.000104734	0.000915854	-2.23271		AT4G01850.2	S-adenosylmethionine synthetase 2 (SAM-2); FUNCTIONS IN: methionine adenosyltransferase activity; INVOLVED IN: one-carbon metabolic process, S-adenosylmethionine biosynthetic process; EXPRESSED IN: 27 plant structures; EXPRESSED DURING: 16 growth stages; CONTAINS InterPro DOMAIN/s: S-adenosylmethionine synthetase (InterPro:IPR002133), S-adenosylmethionine synthetase superfamily (InterPro:IPR02263…
Cotton_A_23104	0.161879	0.473828	0.390712	0	0	0.101261	0	0	0	0.205313	0	1.37256	0.375319	0	1.67349	1.85681	0.82907	0.557583	0.428384	0	2.59057	1.60104	2.06414	1.06357	1.31889	2.17455	3.80446	3.61858	1.37842	6.92585e-05	0.000668825	-2.23028		AT5G46700.1	Encodes a transmembrane protein of the tetraspanin (TET) family, one of 17 members found in Arabidopsis. Double mutant analysis showed that TRN1 and TRN2 act in the same pathway. Required for the maintenance of both the radial pattern of tissue differentiation in the root and for the subsequent circumferential pattern within the epidermis.
Cotton_A_05741	1.11293	1.65275	0.711045	1.61262	1.28557	1.41283	1.02345	1.40848	0.903649	0.788802	2.20322	0.555087	0.679984	0.968856	8.47169	7.25101	11.4557	6.92046	4.66851	3.87667	1.69338	1.51079	2.74159	5.40285	6.123	8.9718	5.10884	4.6289	3.21538	1.59026e-05	0.000228933	-2.23023		AT5G27270.1	EMBRYO DEFECTIVE 976 (EMB976); INVOLVED IN: biological_process unknown; LOCATED IN: chloroplast; EXPRESSED IN: 21 plant structures; EXPRESSED DURING: 13 growth stages; CONTAINS InterPro DOMAIN/s: Pentatricopeptide repeat (InterPro:IPR002885); BEST Arabidopsis thaliana protein match is: proton gradient regulation 3 (TAIR:AT4G31850.1); Has 1807 Blast hits to 1807 proteins in 277 species: Archae - 0…
Cotton_A_28664	3.40266	3.28345	2.79773	10.6306	5.21719	6.97021	3.6686	3.65669	4.88603	5.26414	13.2365	2.43068	9.40897	10.5158	46.4939	14.8304	3.29006	26.0961	25.0864	21.9106	36.9011	56.3432	42.7451	51.5285	21.6518	51.1469	11.0652	12.3921	7.41325	0.000104824	0.000916401	-2.2293		AT3G51480.1	member of Putative ligand-gated ion channel subunit family
Cotton_A_23255	4.87335	7.10718	6.00543	11.5535	8.54835	9.53179	7.0303	7.38369	10.3587	11.3172	19.4638	7.46882	2.77268	4.86162	28.7998	26.7383	53.0605	30.3808	31.7259	38.0792	45.3421	71.7815	54.4546	25.8582	44.418	32.084	38.4517	35.2803	37.7358	2.70911e-08	2.71016e-06	-2.22923		AT3G25840.1	Protein kinase superfamily protein; FUNCTIONS IN: protein serine/threonine kinase activity, protein kinase activity, ATP binding; INVOLVED IN: protein amino acid phosphorylation; LOCATED IN: nucleus; EXPRESSED IN: 25 plant structures; EXPRESSED DURING: 15 growth stages; CONTAINS InterPro DOMAIN/s: Protein kinase, catalytic domain (InterPro:IPR000719), Serine/threonine-protein kinase domain (Inter…
Cotton_A_19693	1.28139	0.937679	0.64433	2.04583	0.809336	0.912886	3.10847	1.90289	2.68587	0.677171	3.50496	2.51503	0.246498	0.451562	7.50805	9.70783	8.08266	12.4816	14.8543	11.4268	8.16936	4.43877	1.62185	3.32218	2.00265	3.94279	9.53834	7.80254	3.59784	3.37845e-05	0.000401348	-2.22077		AT5G65700.2	Encodes a CLAVATA1-related receptor kinase-like protein required for both shoot and flower meristem function. Very similar to BAM2,with more than 85% a.a. identity. It has a broad expression pattern and is involved in vascular strand development in the leaf, control of leaf shape, size and symmetry, male gametophyte development and ovule specification and function. Anthers of double mutants (bam1…
Cotton_A_13852	0.324763	0.71295	0.195963	1.16664	1.42653	0.558665	1.75072	1.16453	2.8391	5.35472	1.72041	6.53994	2.06488	0.17194	16.5673	13.6623	13.0271	4.05009	4.50651	5.57102	9.63241	17.72	8.81832	1.48066	4.14175	2.19888	10.6316	12.0701	6.29119	7.30238e-05	0.000694576	-2.22073		AT5G05690.1	Encodes a member of the CP90A family, a cytochrome P450 monooxygenase which converts 6-deoxocathasterone to 6-deoxoteasterone in the late C6 oxidation pathway and cathasterone to teasterone in the early C6 oxidation pathway of brassinolide biosynthesis. Expressed in cotyledons and leaves. Mutants display de-etiolation and derepression of light-induced genes in the dark, dwarfism, male sterility a…
Cotton_A_12502	1.80003	2.95371	1.25071	5.15056	5.07379	3.99211	2.41118	5.26316	4.5175	5.46536	2.03968	1.54165	0.503988	0.807855	11.8734	19.5231	30.8016	13.1304	19.1671	19.0464	9.74206	9.87818	14.0384	7.8919	11.5268	9.52205	10.7306	14.2743	12.3598	1.07359e-06	3.34055e-05	-2.22003		AT3G30300.1	O-fucosyltransferase family protein; FUNCTIONS IN: molecular_function unknown; INVOLVED IN: biological_process unknown; LOCATED IN: endomembrane system; EXPRESSED IN: 22 plant structures; EXPRESSED DURING: 13 growth stages; CONTAINS InterPro DOMAIN/s: GDP-fucose protein O-fucosyltransferase (InterPro:IPR019378); BEST Arabidopsis thaliana protein match is: O-fucosyltransferase family protein (TAIR…
Cotton_A_40033	0	0	0	0	0.0541105	0	4.28993	2.45758	8.672	0.132804	4.89433	12.8735	0.483703	0.110763	16.4211	12.6815	12.7507	12.4224	14.1085	11.7518	0.0845085	0.6022	0.105266	7.75094	16.0812	12.3918	19.0819	21.6097	19.2584	8.06461e-05	0.000748508	-2.21782		AT1G17840.1	Encodes a plasma membrane-localized ATP-binding cassette transporter, that is required for cutin transport to the extracellular matrix.
Cotton_A_38984	14.5099	17.0698	12.6512	19.1678	16.5033	14.7221	25.9733	22.9933	23.1269	9.68582	19.0378	7.94684	39.7913	3.23321	155.364	98.7996	6.28564	140.174	135.214	138.556	39.3184	29.3162	36.5332	62.2384	39.1277	59.297	90.0025	103.197	93.263	5.35128e-05	0.000554254	-2.21608		AT5G22740.1	encodes a beta-mannan synthase based on in vitro enzyme assays from heterologously expressed protein
Cotton_A_09044	3.30135	4.63029	1.54936	3.67075	4.35985	4.07285	1.68081	4.1851	3.71306	2.79143	5.94385	4.27656	4.45412	4.46833	24.1479	28.6159	47.3221	12.1481	9.45445	14.3032	18.2982	10.1542	13.5894	13.211	9.04268	13.6455	16.4274	19.2442	14.3663	4.17631e-05	0.000464834	-2.21412		AT5G11560.1	catalytics; FUNCTIONS IN: catalytic activity; LOCATED IN: endoplasmic reticulum, plasma membrane, vacuole; EXPRESSED IN: 25 plant structures; EXPRESSED DURING: 14 growth stages; CONTAINS InterPro DOMAIN/s: Protein of unknown function DUF1620 (InterPro:IPR011678), Quinonprotein alcohol dehydrogenase-like (InterPro:IPR011047); Has 475 Blast hits to 428 proteins in 206 species: Archae - 4; Bacteria …
Cotton_A_34264	0.689678	0.897211	0.416153	0.865164	0.752407	0.982674	0.33048	1.249	0.423102	0.777536	0.955167	0.27073	0.973012	0.567151	4.65436	3.73845	3.35394	4.80812	6.07237	3.34392	0.742986	1.38035	1.46347	5.23486	4.56358	6.32735	1.56668	1.20385	1.91728	4.21713e-05	0.000467872	-2.21167		AT4G30825.1	Tetratricopeptide repeat (TPR)-like superfamily protein; FUNCTIONS IN: molecular_function unknown; INVOLVED IN: cell cycle; LOCATED IN: nucleus; EXPRESSED IN: 21 plant structures; EXPRESSED DURING: 13 growth stages; CONTAINS InterPro DOMAIN/s: Pentatricopeptide repeat (InterPro:IPR002885), Cdk-activating kinase assembly factor (MAT1) (InterPro:IPR004575); BEST Arabidopsis thaliana protein match i…
Cotton_A_35595	3.5866	5.59903	1.15422	2.2087	2.96551	5.23494	3.35132	3.7413	4.40061	3.03262	4.47053	2.02738	2.22345	2.54574	17.263	18.0672	24.6554	7.83327	7.60195	4.48525	7.86053	11.6818	8.83413	17.5181	16.9844	30.9652	23.1399	19.0165	14.328	9.11033e-06	0.000153198	-2.20697
Cotton_A_27844	5.84462	4.9897	3.52666	4.99893	1.00677	1.82801	0	1.27015	0	2.47094	12.1417	0	11.6093	4.25344	35.0899	7.77622	8.2665	20.3742	18.2621	6.15708	7.57909	26.4313	34.931	15.1213	13.4347	26.826	15.4233	24.1816	8.56953	3.17972e-05	0.000385221	-2.19641
Cotton_A_07708	1.62969	2.29094	1.13862	1.58462	1.06379	2.22664	1.10972	1.48189	2.01271	2.23013	4.78431	1.72726	0.544229	1.08762	7.68006	9.23524	13.7814	9.21294	10.9854	12.4284	6.83537	7.52929	16.1761	4.0452	4.47881	4.25652	5.2198	5.08786	5.35689	4.89506e-06	9.72835e-05	-2.19608		AT4G00060.1	maternal effect embryo arrest 44 (MEE44); FUNCTIONS IN: nucleotidyltransferase activity; INVOLVED IN: embryo development ending in seed dormancy; CONTAINS InterPro DOMAIN/s: Nucleotidyl transferase domain (InterPro:IPR002934), PAP/25A-associated (InterPro:IPR002058); BEST Arabidopsis thaliana protein match is: Nucleotidyltransferase family protein (TAIR:AT5G53770.1); Has 30201 Blast hits to 17322…
Cotton_A_39525	3.32824	4.30894	7.41514	2.10215	5.55669	2.08193	12.1452	8.6795	6.5966	6.49424	4.78672	5.06514	8.33742	1.09096	13.1746	20.0486	9.61376	17.2205	18.3189	12.8099	18.7089	22.0988	13.4173	31.6179	32.9979	38.4548	49.5044	50.4008	33.9615	1.91097e-05	0.000263304	-2.19401		AT1G15760.1	Sterile alpha motif (SAM) domain-containing protein; CONTAINS InterPro DOMAIN/s: Sterile alpha motif homology (InterPro:IPR010993), Sterile alpha motif, type 2 (InterPro:IPR011510); BEST Arabidopsis thaliana protein match is: Sterile alpha motif (SAM) domain-containing protein (TAIR:AT1G80520.1); Has 64 Blast hits to 64 proteins in 13 species: Archae - 0; Bacteria - 0; Metazoa - 0; Fungi - 0; Pla…
Cotton_A_15122	0.836769	1.7192	0.42723	1.84979	2.26187	1.93266	0.763371	2.0143	2.31003	3.22468	5.65623	0.909608	0.817118	1.83709	9.64522	11.2922	16.7016	5.80845	6.37509	6.51973	9.60853	9.60965	12.2054	5.5271	8.41815	6.06877	8.62605	6.2128	7.16013	9.83515e-08	6.53324e-06	-2.1892		AT4G01290.2	unknown protein; FUNCTIONS IN: molecular_function unknown; INVOLVED IN: biological_process unknown; LOCATED IN: cellular_component unknown; EXPRESSED IN: 24 plant structures; EXPRESSED DURING: 15 growth stages; Has 1797 Blast hits to 1352 proteins in 216 species: Archae - 0; Bacteria - 202; Metazoa - 850; Fungi - 267; Plants - 109; Viruses - 0; Other Eukaryotes - 369 (source: NCBI BLink).
Cotton_A_05773	2.06929	1.47439	1.44577	0.558908	0.45025	0.510954	2.58328	1.84613	3.30729	2.00292	1.15389	2.53948	0.62893	0	4.32303	3.33345	2.66298	3.93253	7.04974	3.39546	7.2358	5.00917	3.9052	8.15048	3.41633	9.50622	15.3959	14.4541	9.77733	7.96706e-05	0.000740894	-2.18717		AT3G01680.1	Encodes a protein localized to phloem filaments that is required for phloem filament formation.
Cotton_A_07594	5.74495	6.0347	3.69016	3.04331	4.59686	3.07201	3.69638	4.10793	3.92232	3.76072	3.23391	5.49966	19.9318	2.552	19.4618	16.9422	16.6832	7.81134	4.40916	5.20292	26.7375	34.4158	56.0436	29.3026	39.2844	22.0226	21.3684	28.1631	27.347	5.26756e-05	0.000548687	-2.18535		AT1G15030.1	Encodes a Cysteine-rich peptide (CRP) family protein
Cotton_A_00910	4.65258	2.9544	3.48022	3.15719	2.14599	2.42931	1.90699	1.50411	1.6984	3.21869	5.84715	2.49953	8.43308	4.95984	20.0603	14.2872	16.0321	9.98079	9.54708	9.5879	27.7118	35.0735	30.8417	10.1222	13.2301	12.3258	10.0539	9.14711	9.36116	3.32732e-05	0.000398194	-2.18002		AT5G20660.1	Zn-dependent exopeptidases superfamily protein; FUNCTIONS IN: peptidase activity; INVOLVED IN: proteolysis; EXPRESSED IN: 23 plant structures; EXPRESSED DURING: 13 growth stages; CONTAINS InterPro DOMAIN/s: Peptidase M28 (InterPro:IPR007484); BEST Arabidopsis thaliana protein match is: Zn-dependent exopeptidases superfamily protein (TAIR:AT1G67420.2); Has 1349 Blast hits to 1339 proteins in 371 s…
Cotton_A_13748	24.7897	22.7358	19.4456	6.70007	4.95341	10.4413	9.53268	7.43446	10.0373	3.35372	23.2774	4.20383	7.26025	14.7002	34.9467	19.1918	5.61737	33.4032	41.0612	29.1235	47.9915	54.8598	76.6204	33.0104	81.3	51.1451	105.622	87.592	117.205	7.78624e-05	0.000729153	-2.17791		AT2G16230.1	O-Glycosyl hydrolases family 17 protein; FUNCTIONS IN: cation binding, hydrolase activity, hydrolyzing O-glycosyl compounds, catalytic activity; INVOLVED IN: carbohydrate metabolic process; LOCATED IN: endomembrane system; EXPRESSED IN: root; CONTAINS InterPro DOMAIN/s: X8 (InterPro:IPR012946), Glycoside hydrolase, catalytic core (InterPro:IPR017853), Glycoside hydrolase, family 17 (InterPro:IPR0…
Cotton_A_08065	2.82205	1.82213	3.20533	8.85975	3.60297	2.59602	2.50568	1.73163	4.27725	1.47381	0.827659	0.469178	1.15481	11.6353	11.2661	4.6116	0.463906	15.1533	18.0124	17.6261	18.5015	6.91466	3.67661	28.8889	17.0329	13.0558	22.1616	28.8166	21.3482	5.0379e-05	0.000531181	-2.17629		AT4G24805.1	S-adenosyl-L-methionine-dependent methyltransferases superfamily protein; FUNCTIONS IN: methyltransferase activity; INVOLVED IN: metabolic process; LOCATED IN: endomembrane system; CONTAINS InterPro DOMAIN/s: Methyltransferase type 11 (InterPro:IPR013216); BEST Arabidopsis thaliana protein match is: S-adenosyl-L-methionine-dependent methyltransferases superfamily protein (TAIR:AT1G24480.1); Has 3…
Cotton_A_10238	4.81609	6.03743	4.85928	6.36116	5.0184	5.30915	3.83052	3.86052	3.92328	5.55756	8.31567	5.46705	3.09873	4.92528	16.1796	12.3974	31.3212	17.0331	13.8684	17.7186	22.5375	35.8888	30.3946	28.4104	20.1105	31.5178	23.2336	23.1518	20.5101	4.74692e-08	3.9357e-06	-2.17042		AT2G34730.1	myosin heavy chain-related; BEST Arabidopsis thaliana protein match is: unknown protein (TAIR:AT5G14990.1); Has 79454 Blast hits to 45133 proteins in 2455 species: Archae - 1380; Bacteria - 12637; Metazoa - 37354; Fungi - 6686; Plants - 3988; Viruses - 410; Other Eukaryotes - 16999 (source: NCBI BLink).
Cotton_A_37042	2.15552	2.26562	1.41888	1.24696	1.21517	1.47093	2.45074	1.12425	2.38025	2.08768	3.85915	2.38149	2.53345	1.49177	11.5269	13.5563	16.9376	6.53499	8.59222	10.5055	10.3433	11.9148	13.9189	4.17871	4.86186	6.09074	4.76506	4.66148	5.69405	4.88691e-06	9.71942e-05	-2.15587		AT3G09560.3	The PAH1 gene encodes a phosphatidate phosphohydrolase. Mutant analysis revealed that it involvement in galactolipid synthesis pathway, and the membrane lipid remodeling.
Cotton_A_12961	0.544508	0.796902	0.477901	0.990713	0.383706	0.6967	0.266847	0.322724	0.819926	0.941736	3.08501	0.384739	0.114225	0.523124	7.09677	4.36643	5.33034	3.27538	2.61448	1.23406	3.92373	4.98633	6.74898	1.73474	1.64046	1.34822	2.18557	2.01905	1.43171	8.34879e-05	0.000768772	-2.15367		AT3G14470.1	NB-ARC domain-containing disease resistance protein; FUNCTIONS IN: protein binding; INVOLVED IN: apoptosis, defense response; LOCATED IN: endomembrane system; EXPRESSED IN: 23 plant structures; EXPRESSED DURING: 14 growth stages; CONTAINS InterPro DOMAIN/s: Leucine-rich repeat-containing protein (InterPro:IPR015766), NB-ARC (InterPro:IPR002182), Leucine-rich repeat (InterPro:IPR001611), Disease r…
Cotton_A_06899	3.13122	1.83305	2.39322	7.98088	3.23623	1.56695	3.37594	1.83728	4.89839	1.05903	3.83787	1.32748	4.33935	0.220814	8.25095	6.93939	2.14236	17.6766	19.0268	16.7577	8.5362	12.6435	17.4181	22.6579	7.49792	14.4785	16.7205	11.8629	12.8315	1.75721e-06	4.74578e-05	-2.1515		AT5G56790.1	Protein kinase superfamily protein; FUNCTIONS IN: protein tyrosine kinase activity, protein kinase activity, kinase activity, ATP binding; INVOLVED IN: protein amino acid phosphorylation; EXPRESSED IN: 22 plant structures; EXPRESSED DURING: 13 growth stages; CONTAINS InterPro DOMAIN/s: Protein kinase, catalytic domain (InterPro:IPR000719), Tyrosine-protein kinase, active site (InterPro:IPR008266)…
Cotton_A_24770	1.43764	2.43377	1.55369	2.26838	2.28423	2.56367	1.24925	1.76265	2.40894	2.01389	4.65373	1.15226	1.43573	1.40576	15.4935	14.7836	19.6048	7.41208	7.59283	12.3698	8.25181	8.15434	10.8678	4.22697	4.33947	4.50987	6.70237	5.84606	5.65016	1.85308e-05	0.00025681	-2.14673		AT3G47910.1	Ubiquitin carboxyl-terminal hydrolase-related protein; FUNCTIONS IN: ubiquitin thiolesterase activity, zinc ion binding; INVOLVED IN: ubiquitin-dependent protein catabolic process; LOCATED IN: intracellular; EXPRESSED IN: cultured cell; CONTAINS InterPro DOMAIN/s: Protein of unknown function DUF627 (InterPro:IPR006866), Peptidase C19, ubiquitin carboxyl-terminal hydrolase 2 (InterPro:IPR001394), …
Cotton_A_18985	0	0.309103	0.509764	0	0.654861	0.528463	0	1.65235	0.777415	1.07149	1.05302	0	0	0.449295	5.48175	2.51825	3.45638	1.82006	2.79667	2.64011	1.90793	1.48053	3.68753	2.4147	0.684218	1.21001	3.14965	4.08524	1.58796	4.78613e-06	9.61629e-05	-2.1463		AT3G14470.1	NB-ARC domain-containing disease resistance protein; FUNCTIONS IN: protein binding; INVOLVED IN: apoptosis, defense response; LOCATED IN: endomembrane system; EXPRESSED IN: 23 plant structures; EXPRESSED DURING: 14 growth stages; CONTAINS InterPro DOMAIN/s: Leucine-rich repeat-containing protein (InterPro:IPR015766), NB-ARC (InterPro:IPR002182), Leucine-rich repeat (InterPro:IPR001611), Disease r…
Cotton_A_05445	8.11258	8.00136	7.3782	3.29841	2.83539	3.35862	1.64791	1.32865	1.44258	3.38006	6.2528	1.43997	11.8529	7.04446	19.9966	19.8545	7.67428	27.0158	27.0189	25.5308	12.6442	10.136	7.98366	19.653	25.8651	21.1653	34.494	33.0701	27.0373	7.90063e-07	2.72148e-05	-2.14439		AT5G56890.1	Protein kinase superfamily protein; FUNCTIONS IN: protein serine/threonine kinase activity, protein kinase activity, kinase activity, ATP binding; INVOLVED IN: protein amino acid phosphorylation; LOCATED IN: plasma membrane; CONTAINS InterPro DOMAIN/s: Protein kinase, ATP binding site (InterPro:IPR017441), Serine/threonine-protein kinase domain (InterPro:IPR002290), Serine-threonine/tyrosine-prot…
Cotton_A_37189	0.641083	0.71932	0.618929	0.394791	0.795099	0.507959	0.829424	0.557279	0.86524	0.596269	1.06544	0.181191	0.394731	0.542335	3.14353	2.70729	6.06687	2.57157	2.93534	2.398	2.55446	3.47726	4.84026	0.782906	2.82648	0.663972	2.62065	1.95003	1.97291	1.1981e-05	0.000188891	-2.14367		AT1G13630.2	Tetratricopeptide repeat (TPR)-like superfamily protein; FUNCTIONS IN: molecular_function unknown; INVOLVED IN: biological_process unknown; LOCATED IN: cellular_component unknown; CONTAINS InterPro DOMAIN/s: Pentatricopeptide repeat (InterPro:IPR002885); BEST Arabidopsis thaliana protein match is: Pentatricopeptide repeat (PPR) superfamily protein (TAIR:AT3G22470.1).
Cotton_A_30796	2.77302	3.96474	2.36829	3.98458	3.21875	3.56265	4.02465	3.94955	5.14282	6.14132	11.2733	3.04455	2.11629	1.80319	32.3838	33.7315	45.8081	15.5066	14.9272	15.8197	18.4085	19.0332	19.2782	7.9413	7.70857	7.38923	12.1541	11.0485	10.2875	0.000112649	0.000968264	-2.14271		AT3G50590.1	Transducin/WD40 repeat-like superfamily protein; FUNCTIONS IN: nucleotide binding; INVOLVED IN: biological_process unknown; LOCATED IN: plasma membrane; EXPRESSED IN: 23 plant structures; EXPRESSED DURING: 13 growth stages; CONTAINS InterPro DOMAIN/s: WD40 repeat 2 (InterPro:IPR019782), WD40 repeat-like-containing domain (InterPro:IPR011046), WD40-repeat-containing domain (InterPro:IPR017986), WD…
Cotton_A_35429	4.15572	4.3443	1.31349	0.507772	3.88603	5.44668	2.24025	3.22542	1.63893	4.64329	2.34329	2.23722	2.28907	4.19339	6.29516	1.68337	0	18.3864	17.2652	14.5083	28.59	21.6044	9.55473	20.9541	14.2973	20.6356	8.91158	10.6381	7.2706	9.32122e-05	0.000836107	-2.14213		AT1G16310.1	Cation efflux family protein; FUNCTIONS IN: cation transmembrane transporter activity; INVOLVED IN: cation transport, transmembrane transport; LOCATED IN: membrane; EXPRESSED IN: 20 plant structures; EXPRESSED DURING: 7 growth stages; CONTAINS InterPro DOMAIN/s: Cation efflux protein (InterPro:IPR002524); BEST Arabidopsis thaliana protein match is: Cation efflux family protein (TAIR:AT1G79520.1);…
Cotton_A_27580	4.31772	3.94944	2.67769	2.33888	3.53282	4.23889	1.875	4.30065	6.40133	3.27052	7.32526	1.52541	2.6324	2.79188	24.4293	21.8924	20.2886	14.8493	17.1128	28.2335	18.1871	13.4341	20.821	10.2656	9.39917	7.20777	12.6958	14.4353	8.74531	5.43247e-07	2.09119e-05	-2.14186		AT5G49980.1	auxin F-box protein 5 (AFB5); CONTAINS InterPro DOMAIN/s: F-box domain, Skp2-like (InterPro:IPR022364); BEST Arabidopsis thaliana protein match is: RNI-like superfamily protein (TAIR:AT4G24390.1); Has 30201 Blast hits to 17322 proteins in 780 species: Archae - 12; Bacteria - 1396; Metazoa - 17338; Fungi - 3422; Plants - 5037; Viruses - 0; Other Eukaryotes - 2996 (source: NCBI BLink).
Cotton_A_21234	0.238448	0.174488	0.43164	0	0	0.0745788	0	0	0	0	0	0	0	0	1.15128	1.91236	0.442461	0.820792	0.945908	0.372065	2.61628	1.61116	0.799707	0	0.585847	0	1.53217	2.22395	1.24805	8.51104e-05	0.000779762	-2.13738		AT3G17380.1	TRAF-like family protein; CONTAINS InterPro DOMAIN/s: TRAF-like (InterPro:IPR008974), MATH (InterPro:IPR002083); BEST Arabidopsis thaliana protein match is: TRAF-like family protein (TAIR:AT3G20370.1); Has 1739 Blast hits to 1291 proteins in 145 species: Archae - 0; Bacteria - 0; Metazoa - 259; Fungi - 101; Plants - 1336; Viruses - 0; Other Eukaryotes - 43 (source: NCBI BLink).
Cotton_A_04397	1.34641	1.4912	0.746555	1.15782	0.902636	1.20643	0.90237	1.42347	1.33945	2.35382	2.22253	0.925636	0.504023	1.61582	8.25783	5.86829	9.35334	3.25271	4.03688	5.33071	5.35192	6.58309	8.43678	4.24511	4.63627	6.36402	4.34682	4.27417	4.9738	4.14949e-08	3.58261e-06	-2.13418		AT4G27190.1	NB-ARC domain-containing disease resistance protein; FUNCTIONS IN: nucleoside-triphosphatase activity, nucleotide binding, ATP binding; INVOLVED IN: apoptosis, defense response; LOCATED IN: cellular_component unknown; CONTAINS InterPro DOMAIN/s: ATPase, AAA+ type, core (InterPro:IPR003593), NB-ARC (InterPro:IPR002182), Disease resistance protein (InterPro:IPR000767); BEST Arabidopsis thaliana pro…
Cotton_A_05463	9.67715	8.85174	5.83921	8.23929	7.95588	11.3501	4.26823	6.3091	7.69076	10.6	13.7069	5.90528	8.39861	13.7537	46.6866	43.2471	51.7889	21.3842	21.8087	25.7348	27.0941	31.0185	30.9765	46.5173	46.3433	49.0001	45.9545	44.4851	44.0089	7.92505e-09	1.26785e-06	-2.13333		AT1G08370.1	Encodes DCP1 involved in mRNA decapping. DCP1 forms a mRNA decapping complex with DCP2 (At5g13570) and VCS (VARICOSE) (At3g13300). However, unlike DCP2, DCP1 itself does not have mRNA decapping activity in vitro. DCP1, DCP2 and VCS colocalize in cytoplasmic loci, which are putative Arabidopsis mRNA processing bodies. Null mutants of DCP1, DCP2, and VCS accumulate capped mRNAs with a reduced degra…
Cotton_A_10903	0.799458	1.2536	1.10262	0.234439	0.472154	0.642972	1.23134	1.04243	0.840772	1.15882	1.99297	0.64558	0.528713	0.726418	5.58538	5.35603	4.23666	1.76896	2.71814	2.85108	3.42447	5.3655	6.35794	2.82935	4.30517	2.64251	4.0374	3.92055	3.80663	5.71653e-08	4.4317e-06	-2.12389		AT5G09810.1	Member of Actin gene family.Mutants are defective in germination and root growth.
Cotton_A_17190	6.90194	7.55431	5.76643	6.17572	5.91402	5.94105	3.68888	6.61506	6.29701	7.856	9.63236	5.83546	10.0851	7.11537	44.998	23.3813	15.6002	19.5775	16.9895	14.1624	16.6231	23.6809	25.3053	38.8288	37.5724	63.4758	25.2328	33.252	46.416	9.97736e-06	0.000164955	-2.12284		AT5G64440.1	AtFAAH (fatty acid amide hydrolase) modulates endogenous NAEs (N-Acylethanolamines) levels in plants by hydrolyzing NAEs to ethanolamine and their corresponding free fatty acids. NAE depletion likely participates in the regulation of plant growth.
Cotton_A_09737	4.39252	3.90756	1.87091	4.95032	2.40344	1.93954	1.11431	2.02146	2.69472	3.16787	6.3339	2.9211	1.79249	2.37155	13.3248	22.4376	28.7657	19.1128	15.0257	15.8501	3.18904	3.01754	4.7353	12.5584	16.8556	17.8188	6.00705	7.78415	8.48061	6.75196e-05	0.000657544	-2.11927		AT1G32200.2	Encodes a chloroplast glycerol-3-phosphate acyltransferase.Involved in the biosynthesis of chloroplast phosphatidylglycerol.
Cotton_A_14844	3.87801	3.74733	4.37999	3.31688	2.98035	2.67463	1.92973	1.49105	3.1111	2.33315	5.51543	1.40519	14.6976	1.89315	19.5042	23.9317	23.1341	10.5996	10.5078	14.2594	30.4487	27.0324	32.7872	6.86647	8.45945	8.29746	8.82126	12.7898	10.7956	2.81793e-05	0.000350803	-2.11851		AT1G27770.1	Encodes a chloroplast envelope Ca2+-ATPase with an N-terminal autoinhibitor.
Cotton_A_11129	2.58671	1.8308	1.58641	3.65594	3.28704	3.81973	2.92603	3.15168	3.82415	2.74293	4.38704	2.09738	0.685377	2.24206	20.0151	17.4341	12.7226	18.0061	17.8104	9.64921	6.07385	6.01511	10.3437	12.641	10.7273	15.9761	7.52699	8.91286	6.77	1.03706e-06	3.27476e-05	-2.11846		AT5G55740.1	Encodes a member of the E+ subgroup of the PPR protein family, containing the E and E+ motifs following a tandem array of PPR motifs. It also contains an unknown motif consisting of 15 aa, which is highly conserved in some PPR proteins, including CRR4. CRR21 is involved in RNA editing of the site 2 of ndhD (ndhD-2),which encodes a subunit of the NDH complex. The RNA editing changes aa 128 from Se…
Cotton_A_18649	2.62982	3.00997	2.07509	3.8757	2.89224	4.40787	3.12615	2.37396	3.59898	4.06238	8.19485	2.42992	1.24518	1.21182	13.898	14.0661	30.2932	15.2417	13.5356	14.9215	13.9707	16.823	17.9375	9.83601	8.25919	5.96351	10.8866	12.6381	11.6225	7.5304e-07	2.6101e-05	-2.11784		AT1G70620.3	cyclin-related; FUNCTIONS IN: molecular_function unknown; INVOLVED IN: biological_process unknown; LOCATED IN: cellular_component unknown; EXPRESSED IN: 23 plant structures; EXPRESSED DURING: 13 growth stages.
Cotton_A_23647	2.04611	2.75256	1.37181	2.86372	2.99053	3.10283	2.33972	2.04813	2.77676	2.9621	4.86891	1.92766	0.76296	1.70342	22.3111	15.4755	17.7697	6.89063	7.36793	13.0093	7.93753	9.00521	21.3511	4.17533	5.27665	6.55663	7.59143	7.51843	8.19419	3.99846e-05	0.000450896	-2.11703		AT3G62900.1	CW-type Zinc Finger; FUNCTIONS IN: zinc ion binding; INVOLVED IN: biological_process unknown; LOCATED IN: cellular_component unknown; EXPRESSED IN: trichome; CONTAINS InterPro DOMAIN/s: Zinc finger, CW-type (InterPro:IPR011124); BEST Arabidopsis thaliana protein match is: unknown protein (TAIR:AT1G02990.2); Has 30201 Blast hits to 17322 proteins in 780 species: Archae - 12; Bacteria - 1396; Metaz…
Cotton_A_34590	4.9774	5.71636	4.75534	5.4634	3.42955	4.36761	2.83227	4.32674	6.74321	4.91004	8.01362	3.51694	2.39649	4.53651	9.08437	12.2282	11.6554	17.3582	10.4131	10.3476	29.16	46.1935	44.8585	13.3134	25.7475	15.6655	19.3798	18.3408	22.6547	6.81447e-05	0.000661318	-2.11566		AT5G43490.1	unknown protein; Has 1807 Blast hits to 1807 proteins in 277 species: Archae - 0; Bacteria - 0; Metazoa - 736; Fungi - 347; Plants - 385; Viruses - 0; Other Eukaryotes - 339 (source: NCBI BLink).
Cotton_A_18253	1.16797	3.17453	2.41631	4.28131	2.24183	1.98308	5.03702	4.56882	6.44873	9.73462	4.78342	9.90321	0.773838	1.77201	21.4628	27.6454	41.2689	14.0816	12.8059	11.9848	9.16405	23.2031	24.0766	9.86062	30.4327	16.322	5.70215	9.69589	12.9362	3.44929e-05	0.000406386	-2.11562
Cotton_A_13159	0.479672	1.63803	0.836146	1.91457	1.21185	1.73363	1.26417	2.36282	2.35415	3.58265	5.44743	2.33483	0.861741	2.48071	13.272	8.18214	10.7194	3.48227	4.2243	4.81862	10.4948	14.9022	15.9313	4.87557	4.4002	4.75595	11.8608	11.2779	8.75201	8.44778e-06	0.000144945	-2.11129		AT5G47020.1	unknown protein; FUNCTIONS IN: molecular_function unknown; INVOLVED IN: biological_process unknown; LOCATED IN: endomembrane system; EXPRESSED IN: 23 plant structures; EXPRESSED DURING: 13 growth stages; BEST Arabidopsis thaliana protein match is: unknown protein (TAIR:AT5G11700.2); Has 1807 Blast hits to 1807 proteins in 277 species: Archae - 0; Bacteria - 0; Metazoa - 736; Fungi - 347; Plants -…
Cotton_A_20585	8.44394	5.12307	5.03059	4.7721	9.55563	7.75582	3.39954	4.66888	3.73759	4.94809	3.86359	3.54959	21.6025	11.8722	31.133	22.7279	21.2511	11.5781	11.2956	12.496	55.2045	50.1288	47.7815	16.2664	17.2074	19.6976	50.1005	45.3147	41.2615	3.29734e-05	0.000396167	-2.10579		AT5G41130.1	Esterase/lipase/thioesterase family protein; FUNCTIONS IN: transferase activity, transferring acyl groups other than amino-acyl groups, catalytic activity, acyltransferase activity; INVOLVED IN: metabolic process; LOCATED IN: cellular_component unknown; CONTAINS InterPro DOMAIN/s: Diacylglycerol acyltransferase (InterPro:IPR007130), Phospholipid/glycerol acyltransferase (InterPro:IPR002123); BEST…
Cotton_A_15780	8.53259	6.83661	6.2565	6.15246	3.96285	4.49291	4.83262	2.88707	4.47257	5.13702	10.4335	3.05264	4.86492	8.11231	9.92242	7.76353	7.47397	19.0353	21.2591	20.3721	27.3969	42.9268	45.3879	20.6574	48.7723	29.7501	16.4298	25.9233	25.7201	2.6906e-05	0.000340534	-2.10472		AT1G20670.1	DNA-binding bromodomain-containing protein; CONTAINS InterPro DOMAIN/s: Bromodomain, conserved site (InterPro:IPR018359), Bromodomain (InterPro:IPR001487); BEST Arabidopsis thaliana protein match is: DNA-binding bromodomain-containing protein (TAIR:AT1G76380.2); Has 11096 Blast hits to 8233 proteins in 323 species: Archae - 0; Bacteria - 121; Metazoa - 4363; Fungi - 1457; Plants - 677; Viruses - …
Cotton_A_32496	1.49717	1.69032	1.29057	1.66836	1.94528	2.19416	1.01463	1.6733	1.33836	2.06164	1.17301	2.53889	1.284	1.62843	3.09157	2.28362	5.83562	10.5159	9.8307	15.2006	2.74095	4.52745	4.21385	9.47429	10.3256	12.4603	4.87774	5.1513	4.81315	5.71345e-05	0.000582556	-2.09597		AT2G27950.1	Ring/U-Box superfamily protein; FUNCTIONS IN: zinc ion binding; INVOLVED IN: biological_process unknown; LOCATED IN: chloroplast; CONTAINS InterPro DOMAIN/s: Zinc finger, RING-type (InterPro:IPR001841); BEST Arabidopsis thaliana protein match is: RING/U-box superfamily protein (TAIR:AT5G04460.3); Has 608 Blast hits to 493 proteins in 135 species: Archae - 2; Bacteria - 207; Metazoa - 113; Fungi -…
Cotton_A_23617	0.870894	0.910413	0.900856	1.04709	0.977251	1.02729	0.375583	0.843568	1.51123	2.6194	2.35715	0.386796	0.516761	1.05185	8.6126	6.9188	9.046	2.95078	3.48272	2.55886	5.08513	5.71361	10.0192	2.03465	2.51504	3.2917	2.73315	2.75611	2.75874	7.07049e-05	0.000679542	-2.09505		AT4G30100.1	P-loop containing nucleoside triphosphate hydrolases superfamily protein; BEST Arabidopsis thaliana protein match is: P-loop containing nucleoside triphosphate hydrolases superfamily protein (TAIR:AT2G19120.1); Has 5876 Blast hits to 5615 proteins in 1104 species: Archae - 176; Bacteria - 1754; Metazoa - 1255; Fungi - 973; Plants - 640; Viruses - 179; Other Eukaryotes - 899 (source: NCBI BLink).
Cotton_A_07637	6.67041	4.99739	4.12077	5.86824	7.71484	5.31507	4.96572	4.14174	4.5306	4.12937	4.15718	3.92766	2.38663	6.39001	22.7227	14.0905	7.04888	27.1816	29.1737	27.7386	25.1549	20.9739	22.0408	11.0611	19.344	18.13	15.3434	17.9166	39.1316	6.97826e-07	2.48576e-05	-2.09393		AT5G62790.1	1-Deoxy-d-xylulose 5-phosphate reductoisomerase (DXR) catalyzes the first committed step of the 2-C-methyl-d-erythritol 4-phosphate pathway for isoprenoid biosynthesis. In Arabidopsis, DXR is encoded by a single-copy gene. Arabidopsis DXR is targeted to plastids and localizes into chloroplasts of leaf cells. DXR knockout or strongly silenced lines have a seedling lethal, albino phenotype. Transge…
Cotton_A_02104	6.67686	6.09363	5.70374	4.54293	6.43555	6.47609	5.50012	4.98887	5.2467	7.0411	6.91973	4.77075	4.33536	3.65332	11.836	22.6874	20.4905	17.4195	17.8442	21.9925	20.7911	23.2141	26.555	45.8032	28.786	53.004	15.3852	13.6776	18.5315	1.09178e-05	0.000176315	-2.09185		AT4G35230.1	Encodes BR-signaling kinase 1 (BSK1), one of the three homologous BR-signaling kinases (BSK1, AT4G35230; BSK2, AT5G46570; BSK3, AT4G00710). Mediates signal transduction from receptor kinase BRI1 by functioning as the substrate of BRI1. Plasma membrane localized.
Cotton_A_02687	19.2204	17.4235	12.5496	15.6786	13.268	19.6496	11.7531	11.9698	18.7429	21.2848	27.4436	9.32409	7.95649	11.6908	54.9032	70.475	92.8445	48.1049	65.767	60.8329	39.993	69.0268	72.4525	67.4904	90.151	62.6297	60.0749	66.8844	72.8181	3.32725e-11	3.53859e-08	-2.09033		AT5G62640.1	nuclear targeted protein involved in flowering time regulation that affects flowering time independent of FLC
Cotton_A_29867	1.36829	1.43236	1.23844	0.799708	0.491033	0.760812	0.84006	0.322135	0.874392	0.843607	2.55826	0.993663	0.306906	0.562226	7.3994	5.54224	8.2515	3.55978	3.7135	5.15184	6.66387	4.09318	5.75461	0.602968	0.976876	1.0358	2.74326	3.00156	2.54877	7.45056e-05	0.000705115	-2.08884		AT1G06490.1	Encodes Callose Synthase 7 (CalS7), a phloem-specific callose synthase responsible for callose deposition in developing sieve elements during phloem formation and in mature phloem induced by wounding.
Cotton_A_08920	0	0.128688	0.636687	0	0.181758	0.880055	0	0.229307	0	0.223046	0	0	0	0	0.568818	0.248022	0.491869	0.60587	0.465483	0.549281	1.21821	2.85117	1.06238	1.44197	2.86077	2.02209	1.31399	2.4886	1.82678	7.86401e-05	0.000734788	-2.08706		AT5G08240.1	unknown protein; BEST Arabidopsis thaliana protein match is: unknown protein (TAIR:AT5G23160.1); Has 69 Blast hits to 69 proteins in 10 species: Archae - 0; Bacteria - 1; Metazoa - 0; Fungi - 0; Plants - 68; Viruses - 0; Other Eukaryotes - 0 (source: NCBI BLink).
Cotton_A_07805	0.456111	0.834414	0.770611	1.12353	1.83849	1.94013	2.01621	1.90314	1.09128	2.19827	3.24057	0.966838	0.842601	1.73652	9.22061	14.6042	9.54603	4.07756	3.85568	5.97161	9.01137	7.25434	11.065	3.34096	1.58307	2.21372	5.10201	3.92298	4.38471	7.45933e-05	0.000705659	-2.08318		AT3G57630.1	exostosin family protein; FUNCTIONS IN: catalytic activity; LOCATED IN: endomembrane system, membrane; EXPRESSED IN: 21 plant structures; EXPRESSED DURING: 13 growth stages; CONTAINS InterPro DOMAIN/s: EGF, extracellular (InterPro:IPR013111), Exostosin-like (InterPro:IPR004263), EGF-like (InterPro:IPR006210), EGF-like, type 3 (InterPro:IPR000742), EGF-like region, conserved site (InterPro:IPR0130…
Cotton_A_15123	1.22297	2.33152	0.699104	1.94889	2.96038	2.95939	1.04096	1.67858	2.19157	2.77567	4.93416	1.09153	1.41139	2.04121	11.1465	8.67254	10.922	6.5829	4.33506	5.91791	12.5223	14.9251	19.4078	5.47344	3.40988	7.57032	8.17569	8.01885	5.82729	1.14134e-05	0.000182205	-2.08254		AT4G01290.2	unknown protein; FUNCTIONS IN: molecular_function unknown; INVOLVED IN: biological_process unknown; LOCATED IN: cellular_component unknown; EXPRESSED IN: 24 plant structures; EXPRESSED DURING: 15 growth stages; Has 1797 Blast hits to 1352 proteins in 216 species: Archae - 0; Bacteria - 202; Metazoa - 850; Fungi - 267; Plants - 109; Viruses - 0; Other Eukaryotes - 369 (source: NCBI BLink).
Cotton_A_06027	0.292068	0.641174	0.469958	0.149884	0.352173	0.0913494	0.419859	0.380832	0.627121	0.926084	1.39552	0.481529	0.786933	2.67725	1.74436	0.941039	0.920293	5.10515	5.01531	4.40071	3.53684	5.42732	4.40409	2.59225	1.68888	3.40105	2.30327	2.07497	1.21616	2.96102e-05	0.000364945	-2.07311		AT5G05190.1	Protein of unknown function (DUF3133); CONTAINS InterPro DOMAIN/s: Protein of unknown function DUF3133 (InterPro:IPR021480); BEST Arabidopsis thaliana protein match is: Protein of unknown function (DUF3133) (TAIR:AT3G56410.1); Has 1807 Blast hits to 1807 proteins in 277 species: Archae - 0; Bacteria - 0; Metazoa - 736; Fungi - 347; Plants - 385; Viruses - 0; Other Eukaryotes - 339 (source: NCBI B…
Cotton_A_14159	0.754493	1.97182	1.0406	0.442506	0.222799	0	3.48625	0.843253	1.78534	3.55432	1.34348	1.98012	0.748297	0.228469	8.2491	7.10303	2.44765	3.70955	3.99001	4.372	8.19921	3.07206	4.77097	6.59141	2.82867	6.44664	10.2802	6.75798	5.23942	1.12734e-06	3.46718e-05	-2.07109		AT5G38280.1	putative receptor serine/threonine kinase PR5K (PR5K) mRNA, PR5-like receptor kinase
Cotton_A_18658	8.98721	5.56475	8.76007	2.12865	1.07176	1.08112	3.35409	0.450714	4.45318	0	3.44681	7.81562	1.61314	0	5.44605	18.3752	15.5342	19.103	11.9247	7.57695	25.4485	16.1369	21.3904	3.33621	8.81573	11.7266	14.979	19.4601	21.0585	2.94143e-06	6.83939e-05	-2.06307
Cotton_A_10391	12.9523	23.3242	6.38829	3.93035	2.44453	3.0295	0.607157	1.46859	0.829145	1.42849	0.84232	0.954978	10.6882	2.38778	17.8266	4.44618	0.261094	17.0569	15.4872	20.384	14.053	18.7648	10.8023	34.6051	31.0176	48.0007	32.0968	30.1757	23.7088	0.000107974	0.000936588	-2.06112		AT1G71695.1	Peroxidase superfamily protein; FUNCTIONS IN: peroxidase activity, heme binding; INVOLVED IN: response to oxidative stress, oxidation reduction; LOCATED IN: cell wall, vacuole, membrane, plant-type cell wall; EXPRESSED IN: 23 plant structures; EXPRESSED DURING: 13 growth stages; CONTAINS InterPro DOMAIN/s: Haem peroxidase (InterPro:IPR010255), Plant peroxidase (InterPro:IPR000823), Peroxidases he…
Cotton_A_12312	3.1451	4.39372	1.9717	4.61147	3.71495	3.34709	3.12668	4.10095	6.61527	8.18518	11.7607	3.40556	4.43233	2.85051	21.5228	19.6217	29.9269	14.3944	17.8024	14.1321	17.9935	30.8006	43.0822	14.2874	19.6563	15.3116	11.1619	12.1297	11.316	5.15779e-06	0.000100547	-2.05894		AT3G22270.1	Topoisomerase II-associated protein PAT1; BEST Arabidopsis thaliana protein match is: Topoisomerase II-associated protein PAT1 (TAIR:AT4G14990.1); Has 263 Blast hits to 260 proteins in 68 species: Archae - 0; Bacteria - 0; Metazoa - 98; Fungi - 15; Plants - 121; Viruses - 0; Other Eukaryotes - 29 (source: NCBI BLink).
Cotton_A_28655	1.20472	1.35174	0.581546	2.63784	2.61476	1.15551	0.389663	0.994876	0.812978	0.305593	0.900977	0.113498	0.46357	1.27383	4.98159	2.99107	1.22125	4.48714	5.19765	5.63267	3.63343	4.25206	5.35505	6.28808	3.38717	7.80036	3.62929	3.60472	4.13378	1.14234e-07	7.10782e-06	-2.0579		AT2G17550.1	unknown protein; Has 264 Blast hits to 258 proteins in 65 species: Archae - 5; Bacteria - 5; Metazoa - 66; Fungi - 16; Plants - 107; Viruses - 0; Other Eukaryotes - 65 (source: NCBI BLink).
Cotton_A_10165	8.39829	11.1325	7.31056	1.41307	1.56523	3.70324	2.15233	1.52591	5.44779	5.06391	4.80501	6.61503	0.636358	1.74863	27.402	13.3581	9.22112	5.91943	4.36592	3.00527	15.6839	15.2019	23.9956	29.3725	19.0595	35.8662	25.8788	24.3856	21.7023	3.67954e-05	0.000427336	-2.05776		AT2G24280.1	alpha/beta-Hydrolases superfamily protein; FUNCTIONS IN: serine-type peptidase activity, serine-type carboxypeptidase activity; INVOLVED IN: proteolysis; LOCATED IN: endomembrane system, lysosome; EXPRESSED IN: 22 plant structures; EXPRESSED DURING: 13 growth stages; CONTAINS InterPro DOMAIN/s: Peptidase S28 (InterPro:IPR008758); BEST Arabidopsis thaliana protein match is: Serine carboxypeptidase…
Cotton_A_15022	3.83034	4.37954	2.50384	11.1388	16.2475	11.8802	8.00128	9.46863	13.2178	6.27501	21.9818	6.4278	1.84489	13.5187	27.2379	44.5848	22.4316	21.4127	16.8729	22.8971	65.8067	79.104	55.3723	48.6933	38.4816	32.5765	36.8324	38.4527	32.2205	4.72179e-06	9.53609e-05	-2.05747		AT1G64760.2	O-Glycosyl hydrolases family 17 protein; FUNCTIONS IN: cation binding, hydrolase activity, hydrolyzing O-glycosyl compounds, catalytic activity; INVOLVED IN: carbohydrate metabolic process; LOCATED IN: anchored to plasma membrane, plasma membrane, anchored to membrane; EXPRESSED IN: guard cell, cultured cell; CONTAINS InterPro DOMAIN/s: X8 (InterPro:IPR012946), Glycoside hydrolase, catalytic core…
Cotton_A_03545	2.09555	3.11156	2.60257	3.54986	3.46952	3.24528	3.1806	3.34257	3.6695	3.14809	5.93406	2.04132	1.78372	2.06376	14.2475	13.5953	23.4815	10.4193	11.0136	12.8695	14.6509	20.0824	23.4983	5.80876	9.17466	7.8404	8.30582	8.51281	8.94982	3.93275e-06	8.38577e-05	-2.05458		AT4G32620.1	Enhancer of polycomb-like transcription factor protein; FUNCTIONS IN: nucleic acid binding; INVOLVED IN: biological_process unknown; LOCATED IN: cellular_component unknown; EXPRESSED IN: 25 plant structures; EXPRESSED DURING: 14 growth stages; CONTAINS InterPro DOMAIN/s: Tudor domain (InterPro:IPR002999), Enhancer of polycomb-like (InterPro:IPR019542); BEST Arabidopsis thaliana protein match is: …
Cotton_A_12367	12.7142	11.2115	10.7938	14.0786	11.2338	11.0642	8.08636	7.79232	13.0655	12.6665	20.297	6.2347	8.14877	10.9414	49.4723	78.5025	130.365	51.4351	55.4086	54.7571	34.0648	37.8173	46.5504	28.5957	22.5535	20.2561	35.7305	28.2622	30.9075	9.75615e-05	0.000866974	-2.05451		AT1G29370.1	Kinase-related protein of unknown function (DUF1296); CONTAINS InterPro DOMAIN/s: Protein of unknown function DUF1296 (InterPro:IPR009719); BEST Arabidopsis thaliana protein match is: Kinase-related protein of unknown function (DUF1296) (TAIR:AT1G29350.1); Has 14234 Blast hits to 8102 proteins in 480 species: Archae - 0; Bacteria - 599; Metazoa - 5712; Fungi - 1715; Plants - 1064; Viruses - 60; O…
Cotton_A_35037	2.24065	1.55333	2.13476	1.45246	1.09696	1.03276	1.6529	0.922619	2.17041	0.448714	1.61692	2.8331	0.546009	0.750181	2.58095	4.04283	9.90088	8.11862	8.73242	7.36034	1.95688	4.19471	1.74022	6.22992	10.6256	7.50087	6.1889	6.42368	5.38785	5.8816e-06	0.00011147	-2.05386		AT4G10960.1	Encodes a protein with UDP-D-glucose 4-epimerase activity.
Cotton_A_33784	20.0668	9.93867	17.1289	2.38611	3.03509	3.6739	1.31921	2.23363	2.25193	2.94859	1.22011	1.3833	16.9981	10.1202	15.4431	15.4599	11.2986	37.2767	43.0398	42.7689	44.5218	55.4088	47.9326	23.0159	18.0306	15.7941	15.7217	17.8924	17.3425	3.93339e-05	0.000445967	-2.0526		AT4G08690.1	Sec14p-like phosphatidylinositol transfer family protein; CONTAINS InterPro DOMAIN/s: Cellular retinaldehyde-binding/triple function, C-terminal (InterPro:IPR001251), Cellular retinaldehyde-binding/triple function, N-terminal (InterPro:IPR008273), Phosphatidylinositol transfer protein-like, N-terminal (InterPro:IPR011074); BEST Arabidopsis thaliana protein match is: Sec14p-like phosphatidylinosit…
Cotton_A_14641	3.98195	8.3416	2.92095	1.36231	2.09809	2.00245	2.69374	3.05419	3.01763	4.65425	4.57403	1.54471	1.44399	2.64527	8.21432	11.8714	4.51162	11.4152	14.8577	15.5844	2.80894	3.46569	4.4493	28.4879	11.3107	23.4185	18.6913	23.6252	14.272	0.000116596	0.000992313	-2.05202		AT3G50660.1	Encodes a 22&#945; hydroxylase whose reaction is a rate-limiting step in brassinosteroid biosynthetic pathway. The protein is a member of CYP90B gene family. CLM is an epi-allele with small, compressed rosette, reduced internode length, and reduced fertility, appears in selfed ddm mutant plants possibly due to loss of cytosine methylation. Transcripts accumulate in actively growing tissues, and G…
Cotton_A_15963	5.89208	6.48413	5.89793	1.1251	1.03855	2.68571	3.64411	2.85871	3.19435	4.05512	4.38375	2.96913	1.68757	1.73896	10.8991	14.4427	32.9107	12.878	11.2213	4.69856	14.5072	24.3901	15.0904	4.86636	3.548	6.82776	21.8612	14.7916	18.0024	6.7803e-05	0.000659119	-2.04656		AT3G52490.1	Double Clp-N motif-containing P-loop nucleoside triphosphate hydrolases superfamily protein; INVOLVED IN: protein metabolic process; LOCATED IN: cellular_component unknown; EXPRESSED IN: 21 plant structures; EXPRESSED DURING: 10 growth stages; CONTAINS InterPro DOMAIN/s: Clp, N-terminal (InterPro:IPR004176); BEST Arabidopsis thaliana protein match is: Double Clp-N motif-containing P-loop nucleosi…
Cotton_A_28342	1.46331	2.8247	1.37012	4.40211	3.57236	4.32426	2.74734	3.12524	4.64334	5.75982	7.17001	2.49574	0.989724	1.38648	25.3126	19.571	31.1396	9.45276	11.1269	11.4789	11.7538	15.5936	21.9575	6.56771	11.2032	6.77311	7.14534	8.19468	7.46694	5.05084e-05	0.00053221	-2.04595		AT3G61690.1	nucleotidyltransferases; FUNCTIONS IN: nucleotidyltransferase activity; EXPRESSED IN: 26 plant structures; EXPRESSED DURING: 15 growth stages; CONTAINS InterPro DOMAIN/s: Nucleotidyl transferase domain (InterPro:IPR002934); BEST Arabidopsis thaliana protein match is: PAP/OAS1 substrate-binding domain superfamily (TAIR:AT3G51620.2); Has 793 Blast hits to 566 proteins in 156 species: Archae - 0; Ba…
Cotton_A_03527	3.65622	3.46683	3.10728	3.48835	2.7942	3.0763	1.69338	2.75301	2.22721	2.4819	4.65358	2.00124	2.31724	2.23134	21.1308	19.4465	10.7714	8.09824	9.65567	12.9185	14.3688	12.2133	16.5436	8.16301	5.28977	7.4128	12.449	10.7523	7.19789	1.1158e-06	3.44568e-05	-2.04321		AT3G33530.1	Transducin family protein / WD-40 repeat family protein; FUNCTIONS IN: nucleotide binding; INVOLVED IN: biological_process unknown; LOCATED IN: chloroplast; EXPRESSED IN: 23 plant structures; EXPRESSED DURING: 14 growth stages; CONTAINS InterPro DOMAIN/s: WD40 repeat-like-containing domain (InterPro:IPR011046), WD40/YVTN repeat-like-containing domain (InterPro:IPR015943); BEST Arabidopsis thalian…
Cotton_A_29186	0.924203	1.62312	0.669199	1.13828	0.573118	0.80937	0.398573	0.482033	0.340187	1.40661	0.46079	0	0	0	4.06862	2.72069	3.96662	3.50292	1.95728	0.577409	1.18109	3.25275	4.59111	1.21124	2.10251	2.47737	3.9439	2.89018	3.66111	1.84862e-06	4.91001e-05	-2.04156		AT5G04460.3	RING/U-box superfamily protein; FUNCTIONS IN: zinc ion binding; INVOLVED IN: biological_process unknown; LOCATED IN: cellular_component unknown; EXPRESSED IN: 23 plant structures; EXPRESSED DURING: 12 growth stages; CONTAINS InterPro DOMAIN/s: Zinc finger, RING-type (InterPro:IPR001841); BEST Arabidopsis thaliana protein match is: Ring/U-Box superfamily protein (TAIR:AT2G27950.1).
Cotton_A_38486	24.9082	30.2667	28.9562	54.1202	32.3565	42.9549	41.7606	37.3201	65.3984	53.6909	93.9239	37.3791	28.5065	83.1675	259.595	308.934	419.524	39.3915	40.7545	32.239	152.404	302.451	225.952	222.913	196.871	241.282	154.371	184.769	105.771	7.18986e-05	0.000687564	-2.04122		AT1G58030.1	Encodes a member of the cationic amino acid transporter (CAT) subfamily of amino acid polyamine choline transporters. Localized to the tonoplast.
Cotton_A_14028	5.5415	4.62089	5.36555	5.95214	6.06032	3.58732	4.93251	8.48594	6.87824	4.65833	2.40949	3.46022	16.8249	3.2731	17.0107	11.6504	4.76037	29.0322	26.3915	20.4939	28.9564	23.625	26.6495	28.1503	30.4942	32.8381	29.5606	27.8864	24.0955	3.43157e-08	3.11574e-06	-2.04026		AT1G72770.3	mutant has ABA hypersensitive inhibition of seed germination; Protein Phosphatase 2C; regulates the activation of the Snf1-related kinase OST1 by abscisic acid.
Cotton_A_03987	95.6063	103.195	79.9226	58.738	58.2627	84.2326	44.5441	48.6839	51.4805	65.132	79.0389	55.0981	69.7185	68.7814	214.002	133.802	171.981	170.299	163.185	270.618	367.8	472.567	264.251	398.91	370.856	256.149	429.495	320.283	237.146	7.18846e-07	2.53254e-05	-2.04023		AT4G09160.1	SEC14 cytosolic factor family protein / phosphoglyceride transfer family protein; FUNCTIONS IN: transporter activity; INVOLVED IN: transport; LOCATED IN: chloroplast; CONTAINS InterPro DOMAIN/s: Cellular retinaldehyde-binding/triple function, C-terminal (InterPro:IPR001251), Cellular retinaldehyde-binding/triple function, N-terminal (InterPro:IPR008273), GOLD (InterPro:IPR009038), Phosphatidylino…
Cotton_A_07295	10.6669	11.0095	10.9515	14.7065	16.2901	18.5735	10.814	16.6075	13.4785	25.2406	18.753	13.3867	25.9492	27.4769	101.789	70.8007	56.7874	56.9608	49.2326	43.4477	51.1157	91.6761	101.935	82.367	93.1543	107.196	41.1862	41.7488	41.2827	4.5664e-07	1.87903e-05	-2.04007		AT5G34850.1	Encodes a dual-targeted purple acid phosphatase isozyme AtPAP26. Involved in phosphate metabolism.
Cotton_A_36987	4.11654	5.0884	3.35666	4.31071	6.09441	5.58505	3.77852	5.00494	5.32383	4.62134	8.42466	2.79075	1.8615	3.23372	31.3234	21.022	29.5749	17.6881	20.1273	24.6175	15.4744	18.79	20.6112	10.904	12.0707	11.1436	15.3631	16.4435	13.7508	1.28023e-07	7.74698e-06	-2.03334		AT1G22310.2	Protein containing methyl-CpG-binding domain.Has sequence similarity to human MBD proteins.
Cotton_A_04142	1.59054	2.06651	1.33188	2.39874	2.04646	2.58887	2.04732	1.65068	3.25586	2.67601	5.11816	1.72017	1.01089	0.994515	12.4492	14.5899	23.4124	7.66981	7.54256	9.30497	7.80295	9.96367	9.93759	3.68716	3.95746	4.64545	6.2777	6.0021	6.10969	6.84589e-05	0.000663505	-2.02899		AT1G55350.4	Similar to maize DEK1, a gene encoding a membrane protein of the calpain gene superfamily required for aleurone cell development in the endosperm of maize grains. A key component of the embryonic L1 cell-layer specification pathway. It localizes to membranes and undergoes intramolecular autolytic cleavage events that release the calpain domain into the cytoplasm.
Cotton_A_18026	4.04484	4.04515	3.66099	1.86817	3.76243	2.86755	2.76194	4.3072	5.33505	4.4461	7.05837	1.23847	3.42737	2.42584	9.80806	23.0113	28.4576	26.7813	27.078	23.7543	4.89092	4.39952	5.91986	17.1273	11.4455	13.7121	11.2968	10.1272	6.26738	9.19728e-05	0.000827879	-2.02885		AT4G15820.1	BEST Arabidopsis thaliana protein match is: embryo defective 1703 (TAIR:AT3G61780.1); Has 524 Blast hits to 443 proteins in 102 species: Archae - 0; Bacteria - 13; Metazoa - 196; Fungi - 37; Plants - 43; Viruses - 3; Other Eukaryotes - 232 (source: NCBI BLink).
Cotton_A_09795	1.07697	0.788085	0.259938	0	0.66785	0.673681	0.232227	0.56171	0	0.273186	0.805433	0.304386	0.500323	0.458274	2.237	1.13216	0.90674	1.48502	2.85232	2.01948	1.94514	2.26336	3.32692	0	2.09231	1.2335	1.60567	2.24308	5.26026	8.35156e-05	0.000768772	-2.02158		AT2G14520.1	FUNCTIONS IN: molecular_function unknown; INVOLVED IN: biological_process unknown; LOCATED IN: endomembrane system; EXPRESSED IN: 22 plant structures; EXPRESSED DURING: 13 growth stages; CONTAINS InterPro DOMAIN/s: Protein of unknown function DUF21 (InterPro:IPR002550), Cystathionine beta-synthase, core (InterPro:IPR000644); BEST Arabidopsis thaliana protein match is: CBS domain-containing protei…
Cotton_A_23117	9.69261	8.93155	5.92075	12.036	11.2544	10.2548	7.86985	12.3263	11.6722	12.5968	18.495	6.59496	3.60142	7.86624	36.7466	28.5759	53.7365	25.9501	29.7475	23.1529	32.5343	59.7426	68.3054	36.3411	45.2735	35.051	43.5699	44.8203	41.4484	5.69496e-08	4.4317e-06	-2.02113		AT2G35230.1	Contains a plant-specific VQ motif. Involved in endosperm growth and seed size determination. IKU1 is expressed in the early endosperm and its progenitor, the central cell.IKU1 interacts with MINI3 in the yeast two-hybrid system.
Cotton_A_34082	0.0478643	0.105076	0.0577629	0.0245631	0.0494695	0.0149704	0.154815	0.0624111	0.176182	0.424949	0.0894909	0.3382	0.220891	1.16338	2.1395	3.03188	1.97121	1.52184	1.26401	1.11867	0.645283	0.795047	0.929968	0.359476	0.158639	1.44344	1.57218	0.716461	2.09989	3.03004e-05	0.00037126	-2.02035		AT3G16340.1	Encodes a p-coumaryl alcohol exporter involved in lignin biosynthesis.
Cotton_A_06177	4.64322	4.88883	5.03908	5.03992	5.48942	5.64183	3.42144	3.44097	5.22569	4.91461	7.95268	2.92676	3.39262	1.695	16.2031	11.2033	12.1221	11.6559	12.793	11.7645	27.4683	39.7445	38.0954	13.5324	12.8279	15.3885	18.3728	18.0951	17.3379	2.17509e-05	0.000290357	-2.01865		AT1G69360.1	Plant protein of unknown function (DUF863); CONTAINS InterPro DOMAIN/s: Protein of unknown function DUF863, plant (InterPro:IPR008581); BEST Arabidopsis thaliana protein match is: Plant protein of unknown function (DUF863) (TAIR:AT1G26620.1); Has 257 Blast hits to 226 proteins in 21 species: Archae - 0; Bacteria - 0; Metazoa - 4; Fungi - 2; Plants - 245; Viruses - 0; Other Eukaryotes - 6 (source:…
Cotton_A_27614	1.12177	2.87306	0.451253	1.91891	2.89848	1.87122	5.4425	9.01997	8.94639	2.84552	6.29206	2.11366	0.867706	0	23.1226	27.4111	8.46194	11.274	12.8687	20.4419	22.2964	3.28899	11.6726	7.96148	5.77084	14.6738	12.5643	11.275	10.2248	2.06656e-05	0.000279328	-2.0164		AT3G18215.1	Protein of unknown function, DUF599; CONTAINS InterPro DOMAIN/s: Protein of unknown function DUF599 (InterPro:IPR006747); BEST Arabidopsis thaliana protein match is: Protein of unknown function, DUF599 (TAIR:AT5G24600.2); Has 303 Blast hits to 303 proteins in 73 species: Archae - 0; Bacteria - 107; Metazoa - 0; Fungi - 0; Plants - 182; Viruses - 0; Other Eukaryotes - 14 (source: NCBI BLink).
Cotton_A_23362	10.903	10.2143	9.81982	18.7828	11.5346	14.2842	11.2697	9.18418	15.2125	13.2981	25.6969	8.86284	6.75534	6.45958	26.4092	35.8386	65.9477	41.351	39.5845	41.9995	59.0346	102.946	82.7307	33.7844	51.2745	37.5141	40.4708	43.1241	44.7602	1.86101e-06	4.93899e-05	-2.01639		AT1G20920.1	P-loop containing nucleoside triphosphate hydrolases superfamily protein; FUNCTIONS IN: helicase activity, nucleic acid binding, ATP-dependent helicase activity, ATP binding; EXPRESSED IN: 25 plant structures; EXPRESSED DURING: 14 growth stages; CONTAINS InterPro DOMAIN/s: DNA/RNA helicase, DEAD/DEAH box type, N-terminal (InterPro:IPR011545), RNA helicase, DEAD-box type, Q motif (InterPro:IPR0140…
Cotton_A_20491	1.69157	2.1662	1.89558	4.1544	3.74635	2.98545	3.387	3.15095	3.22441	2.6818	4.96994	3.07345	1.2562	3.32402	25.5402	11.1363	16.8985	8.41472	7.34289	5.27422	9.58297	18.5209	13.5653	10.8432	17.2424	18.6207	5.58328	6.18718	5.73786	2.46084e-05	0.00031759	-2.01402		AT4G32760.1	ENTH/VHS/GAT family protein; FUNCTIONS IN: protein transporter activity; INVOLVED IN: intracellular protein transport, intra-Golgi vesicle-mediated transport; LOCATED IN: Golgi stack, plasma membrane; EXPRESSED IN: 24 plant structures; EXPRESSED DURING: 15 growth stages; CONTAINS InterPro DOMAIN/s: VHS (InterPro:IPR002014), GAT (InterPro:IPR004152), VHS subgroup (InterPro:IPR018205), ENTH/VHS (In…
Cotton_A_08241	3.21542	3.44857	2.72516	4.40867	3.06957	3.48534	3.94307	3.61656	7.90543	5.85264	14.2876	3.71144	1.07613	2.28265	27.3519	23.667	28.4409	17.2536	18.6034	16.8277	18.3975	27.934	31.6727	9.99473	9.59875	9.83702	11.3132	11.0771	9.96289	3.42763e-06	7.61992e-05	-2.00964		AT2G48160.1	Tudor/PWWP/MBT domain-containing protein; CONTAINS InterPro DOMAIN/s: RNA polymerase II, large subunit, CTD (InterPro:IPR006569), PWWP (InterPro:IPR000313); BEST Arabidopsis thaliana protein match is: Tudor/PWWP/MBT domain-containing protein (TAIR:AT3G63070.1); Has 30201 Blast hits to 17322 proteins in 780 species: Archae - 12; Bacteria - 1396; Metazoa - 17338; Fungi - 3422; Plants - 5037; Viruse…
Cotton_A_36847	9.68599	8.40313	7.10986	6.25179	5.57303	6.55864	2.79915	5.85915	6.616	3.92609	10.2061	3.24558	6.46855	3.17406	20.6651	21.3472	29.2276	26.4591	33.0004	31.4646	18.7343	16.7418	18.0801	29.5694	21.1489	24.2941	27.9427	30.5666	21.1521	7.5625e-11	5.81769e-08	-2.00918		AT1G73840.1	Resembles the CstF64 family of RNA processing factors that are conserved between yeast and mammals. In mammals, CstF64 is a component of the CstF complex which is required for mRNA 3'end formation along with other factors.
Cotton_A_30118	6.78332	10.3978	7.32444	15.1702	12.6932	10.943	11.8555	14.7104	14.5869	20.467	13.2611	14.7321	7.09637	4.83718	33.9686	69.6794	86.2991	50.3499	57.7418	56.7806	26.6609	29.8861	26.0872	58.427	45.1737	60.8362	31.7467	33.7228	41.7913	6.35135e-07	2.35275e-05	-2.00533		AT1G24490.1	Homologue of the Alb3/Oxa1/YidC family. ALB4 is almost identical to the Alb3/Oxa1/YidC domain of the previously described 110 kDa inner envelope protein ARTEMIS. However, ALB4 is expressed as a separate 55 kDa protein and is located in the thylakoid membrane of chloroplasts. Analysis of a T-DNA insertion line with a reduced level of Alb4 revealed chloroplasts with an altered ultrastructure. Mutan…
Cotton_A_20737	6.3339	5.88453	5.54549	7.64811	6.45004	7.12786	4.95432	5.91076	9.82857	8.89971	13.1582	4.38766	4.01303	5.11981	30.5908	30.7203	37.8832	28.0176	28.3728	32.1259	24.264	34.895	41.1286	20.6585	24.3159	22.8181	16.3106	18.7949	18.2139	5.56676e-09	1.00001e-06	-2.00298		AT5G27650.1	Tudor/PWWP/MBT superfamily protein; CONTAINS InterPro DOMAIN/s: PWWP (InterPro:IPR000313); BEST Arabidopsis thaliana protein match is: Tudor/PWWP/MBT superfamily protein (TAIR:AT3G05430.1); Has 6717 Blast hits to 4764 proteins in 372 species: Archae - 18; Bacteria - 431; Metazoa - 2974; Fungi - 702; Plants - 445; Viruses - 136; Other Eukaryotes - 2011 (source: NCBI BLink).
Cotton_A_09493	9.73295	10.2277	7.4594	10.463	7.67562	10.5031	3.6305	5.83423	5.94266	6.66951	14.949	3.38967	31.8495	19.3184	40.253	24.0166	16.0343	16.733	14.0134	12.51	42.2628	76.8777	89.5854	59.9703	64.4934	49.7882	45.9407	40.122	40.882	5.77478e-05	0.000587733	-2.00163		AT5G49890.1	member of Anion channel protein family
Cotton_A_23794	2.71287	3.55964	4.28995	5.18474	2.5138	1.52145	6.45494	4.39121	9.6414	4.03401	6.99614	4.62691	1.08189	0.396386	6.06915	7.93525	6.6251	11.266	6.67714	9.63012	21.6233	22.3808	28.1021	24.3145	11.528	15.1824	22.3744	29.7591	21.6198	2.37162e-05	0.000310513	-1.9945		AT1G10750.1	Protein of Unknown Function (DUF239); INVOLVED IN: N-terminal protein myristoylation; EXPRESSED IN: 13 plant structures; EXPRESSED DURING: 6 growth stages; CONTAINS InterPro DOMAIN/s: Protein of unknown function DUF239, plant (InterPro:IPR004314); BEST Arabidopsis thaliana protein match is: Protein of Unknown Function (DUF239) (TAIR:AT1G23340.2); Has 789 Blast hits to 744 proteins in 31 species: …
Cotton_A_18240	1.2458	1.1721	0.730241	2.1189	2.28085	1.46952	0.882651	2.08854	2.35832	2.84412	3.3275	1.96172	0.246498	1.05365	5.89268	6.19317	13.1159	5.62897	5.17081	7.32202	8.09265	9.10846	15.1452	3.26286	4.88881	3.87361	3.98389	4.63359	5.1055	2.14762e-05	0.000287494	-1.99293		AT4G24200.1	Transcription elongation factor (TFIIS) family protein; CONTAINS InterPro DOMAIN/s: Transcription factor IIS, N-terminal (InterPro:IPR017923); Has 1174 Blast hits to 562 proteins in 174 species: Archae - 0; Bacteria - 342; Metazoa - 163; Fungi - 176; Plants - 109; Viruses - 0; Other Eukaryotes - 384 (source: NCBI BLink).
Cotton_A_24808	6.29934	5.35186	3.73661	1.80813	4.91053	3.70671	5.58298	4.31573	8.05652	4.73956	3.19396	5.12996	0.986464	1.0165	34.6188	21.3937	7.3386	20.9279	21.4382	21.969	8.12807	6.52311	3.50634	20.7771	10.3132	14.2911	16.7585	25.1873	17.7375	2.09719e-05	0.000282554	-1.99288		AT5G64330.1	Involved in blue light response signaling pathway; interacts with the blue light photoreceptor NPH1.Null mutations abolish phototrophic responses of etiolated seedlings to low fluence blue light. Protein contains multiple protein-protein interaction domains.
Cotton_A_12653	1.68653	2.00548	1.20846	3.19152	2.80528	2.37371	5.1709	4.36382	8.39035	8.42249	15.0109	5.84662	2.25003	1.44822	20.4663	23.1171	33.6924	8.56003	9.11674	7.22673	10.1444	17.2736	13.2241	14.2896	38.418	30.2936	17.1671	14.8105	15.3165	2.9356e-05	0.000362079	-1.98991		AT4G38350.1	Patched family protein; FUNCTIONS IN: hedgehog receptor activity; LOCATED IN: plasma membrane, vacuole, membrane; EXPRESSED IN: 26 plant structures; EXPRESSED DURING: 13 growth stages; CONTAINS InterPro DOMAIN/s: Niemann-Pick C type protein (InterPro:IPR004765), Patched (InterPro:IPR003392), Sterol-sensing 5TM box (InterPro:IPR000731); BEST Arabidopsis thaliana protein match is: Patched family pr…
Cotton_A_04327	3.21656	2.85394	2.37758	4.53938	2.7011	3.59658	2.29751	3.46015	4.06991	5.66045	8.7202	2.3864	2.13506	3.31605	17.0458	9.68097	17.2113	7.67212	9.87711	7.77015	16.8253	26.9048	31.9275	7.56836	15.3607	11.4025	11.6799	14.196	13.3062	1.25762e-05	0.000194541	-1.98973		AT3G51620.2	PAP/OAS1 substrate-binding domain superfamily; BEST Arabidopsis thaliana protein match is: nucleotidyltransferases (TAIR:AT3G61690.1); Has 386 Blast hits to 356 proteins in 104 species: Archae - 0; Bacteria - 4; Metazoa - 102; Fungi - 40; Plants - 181; Viruses - 0; Other Eukaryotes - 59 (source: NCBI BLink).
Cotton_A_27327	1.71211	1.80969	1.10197	3.78786	3.30312	1.76118	3.03551	3.57192	5.32174	2.12324	4.64752	2.15066	0.70268	0.402265	8.5622	8.11373	7.16903	12.7536	15.4765	10.9101	17.5021	12.9672	5.9913	3.29651	1.32176	1.25664	21.207	12.9504	11.094	8.50527e-05	0.00077946	-1.98782		AT4G29920.1	Double Clp-N motif-containing P-loop nucleoside triphosphate hydrolases superfamily protein; INVOLVED IN: protein metabolic process; LOCATED IN: chloroplast; CONTAINS InterPro DOMAIN/s: Clp, N-terminal (InterPro:IPR004176); BEST Arabidopsis thaliana protein match is: Clp amino terminal domain-containing protein (TAIR:AT5G57130.1); Has 2205 Blast hits to 2155 proteins in 769 species: Archae - 7; B…
Cotton_A_02986	3.91768	4.08874	3.64279	3.82322	4.11544	2.33013	3.11597	3.01475	2.12761	4.39865	6.4042	2.72278	9.79455	2.03895	16.9545	18.251	5.57495	14.137	13.0675	21.2275	9.45946	11.6128	20.9223	23.1509	14.2972	19.4145	15.1805	14.6896	17.5509	1.66027e-08	1.96523e-06	-1.98465		AT2G20370.1	Encodes a xyloglucan galactosyltransferase located in the membrane of Golgi stacks that is involved in the biosynthesis of fucose. It is also involved in endomembrane organization. It is suggested that it is a dual-function protein that is responsible for actin organization and the synthesis of cell wall materials.
Cotton_A_05870	1.59774	2.37606	0.787851	2.25702	1.65132	2.10636	1.70409	2.24013	3.06702	3.66066	9.722	1.16535	0.515231	0.907557	13.168	11.8357	17.366	8.32555	7.30372	10.3851	9.84417	13.5014	16.4582	4.53386	4.84398	5.65277	6.33014	6.70049	6.46648	4.15711e-06	8.72497e-05	-1.98029		AT3G24870.1	Helicase/SANT-associated, DNA binding protein; FUNCTIONS IN: DNA binding; LOCATED IN: apoplast; EXPRESSED IN: male gametophyte, cultured cell, pollen tube; EXPRESSED DURING: M germinated pollen stage; CONTAINS InterPro DOMAIN/s: SANT, DNA-binding (InterPro:IPR001005), HSA (InterPro:IPR006562), Homeodomain-like (InterPro:IPR009057), HAS subgroup (InterPro:IPR013999), Helicase/SANT-associated, DNA …
Cotton_A_24790	2.91911	3.33765	2.25679	3.46421	3.39413	2.68195	2.21291	2.85471	2.93805	3.5288	4.49131	1.41803	4.42365	2.60478	13.7434	18.9391	23.7179	12.1543	13.0129	12.2276	12.3507	9.74905	14.8247	11.0859	6.7092	6.64115	9.12475	8.7329	6.75245	1.37838e-06	3.9979e-05	-1.98016		AT1G79090.2	FUNCTIONS IN: molecular_function unknown; INVOLVED IN: biological_process unknown; LOCATED IN: cellular_component unknown; EXPRESSED IN: 25 plant structures; EXPRESSED DURING: 15 growth stages; CONTAINS InterPro DOMAIN/s: Topoisomerase II-associated protein PAT1 (InterPro:IPR019167); BEST Arabidopsis thaliana protein match is: Topoisomerase II-associated protein PAT1 (TAIR:AT3G22270.1); Has 1260 …
Cotton_A_04326	4.02557	3.80633	3.27511	4.87448	2.89837	4.58358	5.26674	3.36172	6.82609	6.08093	11.5576	4.28257	3.02894	3.44406	29.6874	13.8152	25.3127	10.1867	10.9927	10.7157	18.628	32.8792	35.6465	11.5212	20.7832	18.1776	13.5248	16.4748	15.9152	4.59567e-06	9.36199e-05	-1.97874		AT3G51620.1	PAP/OAS1 substrate-binding domain superfamily; BEST Arabidopsis thaliana protein match is: nucleotidyltransferases (TAIR:AT3G61690.1); Has 270 Blast hits to 218 proteins in 57 species: Archae - 0; Bacteria - 2; Metazoa - 18; Fungi - 29; Plants - 185; Viruses - 0; Other Eukaryotes - 36 (source: NCBI BLink).
Cotton_A_05576	0.091704	0.201317	0	0	0.189559	0.344185	0	0	0	0	0	0	0.636303	0	0.942356	1.32074	0	1.89321	1.21211	0.286064	1.2789	0.131022	1.41428	0.759251	1.65782	0.531643	0.491837	2.32848	1.66439	4.21729e-05	0.000467872	-1.97503		AT2G38320.1	Encodes a member of the TBL (TRICHOME BIREFRINGENCE-LIKE) gene family containing a plant-specific DUF231 (domain of unknown function) domain. TBL gene family has 46 members, two of which (TBR/AT5G06700 and TBL3/AT5G01360) have been shown to be involved in the synthesis and deposition of secondary wall cellulose, presumably by influencing the esterification state of pectic polymers. A nomenclature…
Cotton_A_13764	6.32075	6.58947	5.74705	6.84287	4.29549	6.39116	5.1344	6.88693	5.73679	7.35779	11.44	4.28258	4.80545	4.76838	19.177	15.1135	14.4198	11.0223	15.7923	17.825	20.722	38.3812	16.952	26.54	28.3353	31.3054	36.0471	36.7989	35.6732	1.36524e-06	3.96323e-05	-1.97239		AT1G75230.2	DNA glycosylase superfamily protein; FUNCTIONS IN: catalytic activity; INVOLVED IN: DNA repair, base-excision repair; LOCATED IN: nucleus; EXPRESSED IN: 18 plant structures; EXPRESSED DURING: 9 growth stages; CONTAINS InterPro DOMAIN/s: DNA glycosylase (InterPro:IPR011257), HhH-GPD domain (InterPro:IPR003265); BEST Arabidopsis thaliana protein match is: DNA glycosylase superfamily protein (TAIR:A…
Cotton_A_08529	3.91221	4.29422	2.63836	6.02303	3.56771	4.64253	3.59767	3.45081	4.23539	7.22395	12.7646	5.69119	3.32272	2.79999	21.3321	10.6371	20.9738	9.20027	13.0729	10.9419	17.6064	37.3581	49.6283	9.27751	24.3068	13.0525	13.2949	16.4738	19.2153	0.000106801	0.000930338	-1.97126		AT1G17440.2	Encodes one of two Arabidopsis proteins with similarity to the TBP-associated factor TAF12. The gene product is an EIN3-interacting TFIID transcription factor required for proper ethylene response, including ERF1 induction. Loss of function mutants show enhanced response to ethylene. Located in nucleus and expressed throughout the plant. Required for ERF1 expression. Cytokinin-hypersensitive 1 (C…
Cotton_A_36372	0.134481	0	0.162292	0.690133	0.277982	0.168245	3.47979	4.7345	3.21754	0.511692	3.18486	0.950216	0	0	7.45509	4.75177	3.06087	4.86171	5.69173	3.35819	1.22215	2.48086	10.7363	8.86346	6.81578	8.53958	2.87783	4.112	2.1711	6.6805e-05	0.000652296	-1.9588		AT2G01620.1	maternal effect embryo arrest 11 (MEE11); BEST Arabidopsis thaliana protein match is: Ribonuclease inhibitor (TAIR:AT3G26000.1); Has 234 Blast hits to 230 proteins in 61 species: Archae - 0; Bacteria - 0; Metazoa - 139; Fungi - 2; Plants - 81; Viruses - 0; Other Eukaryotes - 12 (source: NCBI BLink).
Cotton_A_04592	31.4912	25.7055	28.369	19.0287	14.0274	16.092	8.70328	11.2197	18.775	6.52552	14.3741	5.26504	33.029	16.5359	25.8021	14.7416	10.0148	85.7642	68.4711	77.7538	33.5528	93.1992	113.605	76.1145	121.047	60.0163	34.737	109.583	112.662	5.66134e-05	0.000578125	-1.95793		AT1G42430.1	unknown protein; BEST Arabidopsis thaliana protein match is: unknown protein (TAIR:AT3G55760.3); Has 186 Blast hits to 143 proteins in 47 species: Archae - 0; Bacteria - 23; Metazoa - 14; Fungi - 6; Plants - 87; Viruses - 0; Other Eukaryotes - 56 (source: NCBI BLink).
Cotton_A_07332	4.50469	2.59001	3.88306	0	0	0	0.693822	1.25866	0	0.408097	0.401063	9.09408	1.50036	0	4.42661	10.5698	3.9493	3.88845	4.26779	9.06497	8.81505	5.98625	4.11095	5.18986	6.17215	10.9413	10.5571	12.8807	5.36315	1.279e-05	0.000196484	-1.95654		AT5G18970.1	AWPM-19-like family protein; FUNCTIONS IN: molecular_function unknown; INVOLVED IN: biological_process unknown; LOCATED IN: endomembrane system, membrane; EXPRESSED IN: 22 plant structures; EXPRESSED DURING: 13 growth stages; CONTAINS InterPro DOMAIN/s: AWPM-19-like (InterPro:IPR008390); BEST Arabidopsis thaliana protein match is: AWPM-19-like family protein (TAIR:AT5G46530.1); Has 1807 Blast hit…
Cotton_A_10894	2.42977	2.58236	1.11705	1.45473	3.70708	3.74548	1.90237	1.65954	3.2474	3.59532	4.03812	0.858413	1.00135	0.85605	7.96433	6.10051	11.9576	5.51855	6.11148	8.83433	10.1506	8.32839	13.3921	11.8207	7.76071	7.59377	9.99663	10.6495	7.49739	1.72825e-09	4.40809e-07	-1.9543		AT4G39400.1	Encodes a plasma membrane localized leucine-rich repeat receptor kinase involved in brassinosteroid signal transduction. BRI1 ligand is brassinolide which binds at the extracellular domain. Binding results in phosphorylation of the kinase domain which activates the BRI1 protein leading to BR responses. Residue T-1049 and either S-1044 or T-1045 were essential for kinase function in vitro and norm…
Cotton_A_20367	7.49477	9.46712	5.70679	8.92865	10.9276	10.6602	9.42727	8.84183	11.4126	8.43067	12.6227	9.45654	6.07782	6.69929	54.3352	47.1685	41.0664	62.1999	57.9814	53.4005	11.8169	14.1289	14.41	49.8392	23.4498	44.348	15.1155	17.4507	16.728	5.65736e-05	0.000578071	-1.9533		AT5G53170.1	encodes an FtsH protease that is localized to the chloroplast and the mitochondrion
Cotton_A_03258	4.43234	4.76643	4.51174	5.14257	4.50131	5.73805	4.15543	3.06559	5.10726	4.49728	7.92674	4.24836	3.73714	5.94961	16.4855	15.9175	11.2402	12.2571	10.8931	14.536	20.7395	45.8749	26.6016	14.0632	29.9654	20.4417	11.2389	14.9352	15.4285	2.44763e-05	0.00031644	-1.95015		AT4G12640.1	RNA recognition motif (RRM)-containing protein; FUNCTIONS IN: RNA binding, nucleotide binding, nucleic acid binding; INVOLVED IN: biological_process unknown; LOCATED IN: cellular_component unknown; EXPRESSED IN: 23 plant structures; EXPRESSED DURING: 13 growth stages; CONTAINS InterPro DOMAIN/s: Spen paralogue and orthologue SPOC, C-terminal (InterPro:IPR012921), RNA recognition motif, RNP-1 (Int…
Cotton_A_12805	6.70292	3.31806	3.56873	5.46325	5.29766	5.17949	2.12553	3.34178	6.53098	5.75095	8.10914	0.557195	0.457644	1.67673	22.3591	32.7097	34.5256	9.17214	9.91779	19.7107	14.6825	9.41819	12.3098	11.6104	12.4752	9.80226	16.1832	12.7656	12.8088	2.31505e-05	0.000305139	-1.95009		AT1G21710.1	Encodes 8-oxoguanine-DNA glycosylase. DNA repair enzyme.
Cotton_A_33992	2.69289	4.00271	2.0819	5.09593	4.56619	3.84277	2.99408	3.95022	3.63963	5.06978	6.81802	3.98388	1.55442	4.5383	9.849	9.90642	27.1089	12.0798	10.8924	12.4598	10.7171	13.0284	13.8163	13.7348	16.28	12.0122	19.4641	26.2799	19.1013	6.06849e-07	2.27572e-05	-1.94839		AT3G55270.1	Encodes MAP kinase phosphatase 1 (MKP1). Loss of MKP1 results in hypersensitivity to acute UV-B stress, but without impairing UV-B acclimation.
Cotton_A_21450	21.1022	27.5909	25.6535	25.5603	15.5556	24.3621	6.85889	7.68816	10.2804	12.3981	14.7954	11.6214	41.9678	113.679	107.895	90.3493	77.6058	77.6637	90.4249	83.2337	33.2029	105.485	100.747	190.054	212.785	158.242	46.308	48.3422	61.2589	4.2237e-05	0.000468237	-1.94705		AT4G00400.1	Involved in cutin assembly. Is functionally redundant with GPAT4.
Cotton_A_03253	8.76752	8.96448	7.53692	13.1898	8.44089	11.4196	11.913	12.0585	13.7046	9.59668	14.3715	7.97708	10.0101	10.6969	62.1684	68.8761	32.206	72.9699	56.8561	62.5938	10.9272	15.4594	11.3591	47.5737	45.438	57.8597	23.7939	22.5821	21.485	5.60307e-05	0.000573577	-1.94245		AT3G25480.1	Rhodanese/Cell cycle control phosphatase superfamily protein; FUNCTIONS IN: molecular_function unknown; INVOLVED IN: biological_process unknown; LOCATED IN: chloroplast thylakoid membrane, chloroplast; EXPRESSED IN: 23 plant structures; EXPRESSED DURING: 13 growth stages; CONTAINS InterPro DOMAIN/s: Rhodanese-like (InterPro:IPR001763); BEST Arabidopsis thaliana protein match is: thylakoid rhodane…
Cotton_A_08279	3.49104	3.25133	3.6768	5.01632	3.0177	1.86613	2.66893	3.97268	6.30822	1.9321	2.76908	0.269095	3.81325	0.403012	18.016	13.5781	6.30068	22.4855	22.8102	10.6875	9.28118	6.60464	12.4661	7.38139	12.9799	11.8086	5.25128	8.35033	6.63467	1.55959e-05	0.000225825	-1.94079		AT3G62980.1	Encodes an auxin receptor that mediates auxin-regulated transcription. It contains leucine-rich repeats and an F-box and interacts with ASK1, ASK2 and AtCUL1 to form SCF-TIR1, an SCF ubiquitin ligase complex. Related to yeast Grr1p and human SKP2 proteins, involved in ubiquitin-mediated processes. Required for normal response to auxin and repressed in response to flagellin. As part of the SCF com…
Cotton_A_02171	2.66325	3.88049	2.24697	5.63626	7.81922	8.03492	4.95506	5.65458	7.15711	10.6716	14.5417	4.76279	2.61039	2.49063	42.8008	27.6028	24.7693	11.5441	10.5808	14.8358	29.9319	42.3338	35.8913	14.1612	13.905	16.6461	18.0469	18.1512	20.6127	1.10996e-05	0.000178475	-1.94032		AT5G56250.1	HAPLESS 8 (HAP8); LOCATED IN: chloroplast; EXPRESSED IN: 22 plant structures; EXPRESSED DURING: 13 growth stages; BEST Arabidopsis thaliana protein match is: unknown protein (TAIR:AT5G56240.1); Has 1807 Blast hits to 1807 proteins in 277 species: Archae - 0; Bacteria - 0; Metazoa - 736; Fungi - 347; Plants - 385; Viruses - 0; Other Eukaryotes - 339 (source: NCBI BLink).
Cotton_A_15884	3.31489	4.49085	3.18952	10.4367	5.04648	7.78993	3.42907	4.43915	7.00771	4.94291	7.81701	3.22849	2.06879	3.60035	13.2675	20.4377	32.667	13.6311	14.6735	12.2881	15.7965	16.7339	28.2485	26.6253	21.2507	17.3946	19.6105	20.8395	16.7104	2.99733e-08	2.87787e-06	-1.93553		AT1G79090.2	FUNCTIONS IN: molecular_function unknown; INVOLVED IN: biological_process unknown; LOCATED IN: cellular_component unknown; EXPRESSED IN: 25 plant structures; EXPRESSED DURING: 15 growth stages; CONTAINS InterPro DOMAIN/s: Topoisomerase II-associated protein PAT1 (InterPro:IPR019167); BEST Arabidopsis thaliana protein match is: Topoisomerase II-associated protein PAT1 (TAIR:AT3G22270.1); Has 1260 …
Cotton_A_35587	4.94788	5.24629	3.35114	5.70017	4.43545	5.87432	2.28625	3.55497	3.80976	4.99475	5.66384	3.13933	3.14841	3.63146	11.6003	16.3437	18.2086	17.6217	18.8072	27.5445	17.7959	19.5693	25.4793	11.4244	10.1743	9.4051	15.0378	13.0632	12.7564	1.39144e-07	8.21312e-06	-1.93442		AT5G55670.2	RNA-binding (RRM/RBD/RNP motifs) family protein; FUNCTIONS IN: RNA binding, nucleotide binding, nucleic acid binding; INVOLVED IN: biological_process unknown; LOCATED IN: cellular_component unknown; EXPRESSED IN: 23 plant structures; EXPRESSED DURING: 14 growth stages; CONTAINS InterPro DOMAIN/s: RNA recognition motif, glycine rich protein (InterPro:IPR015465), RNA recognition motif, RNP-1 (Inter…
Cotton_A_17996	16.1441	17.2969	13.6462	31.6714	19.9945	22.9246	18.2872	16.876	29.3361	26.8691	39.4816	17.8086	15.4274	30.1361	50.5165	58.4324	69.6267	48.9685	46.0824	51.8294	81.3746	122.409	139.225	83.9235	122.041	80.3558	106.462	119.587	112.219	6.82365e-07	2.46485e-05	-1.93371		AT4G28300.1	Encodes a protein with 13.6% proline amino acids that is predicted to localize to the cell wall.
Cotton_A_15935	3.18162	2.76828	2.76263	4.08188	2.30583	3.13095	3.0747	2.80787	4.53449	4.23213	7.39948	3.42694	1.47702	1.43488	14.8601	12.3379	27.8056	8.83496	7.3257	13.7829	14.8819	23.1064	23.4723	5.60435	8.52435	6.94826	6.43668	8.4226	8.34805	6.37258e-05	0.000629775	-1.93273		AT2G39580.1	CONTAINS InterPro DOMAIN/s: Putative zinc-finger domain (InterPro:IPR019607); Has 249 Blast hits to 219 proteins in 85 species: Archae - 0; Bacteria - 144; Metazoa - 29; Fungi - 8; Plants - 50; Viruses - 0; Other Eukaryotes - 18 (source: NCBI BLink).
Cotton_A_32189	0.0246008	0.144016	0.0890652	0.302993	0.127129	0.323163	0.132617	0.0962323	0.36221	0.218411	1.25721	0.034765	0	0.415969	1.83807	1.66848	1.7547	0.930167	0.714637	0.613301	1.77758	1.17247	2.62065	0.656873	0.570704	0.382884	1.4306	1.54657	2.03977	7.52485e-06	0.000133638	-1.93237		AT3G14470.1	NB-ARC domain-containing disease resistance protein; FUNCTIONS IN: protein binding; INVOLVED IN: apoptosis, defense response; LOCATED IN: endomembrane system; EXPRESSED IN: 23 plant structures; EXPRESSED DURING: 14 growth stages; CONTAINS InterPro DOMAIN/s: Leucine-rich repeat-containing protein (InterPro:IPR015766), NB-ARC (InterPro:IPR002182), Leucine-rich repeat (InterPro:IPR001611), Disease r…
Cotton_A_19882	11.1913	10.547	7.77605	7.83164	6.04621	9.54625	5.48454	6.52244	7.64584	7.63472	7.08042	5.87079	7.25371	2.15484	40.2164	18	13.137	14.5845	11.8774	12.6934	40.6779	18.0083	31.0942	36.109	40.0235	42.7917	29.1137	41.4178	29.1835	4.84759e-06	9.68513e-05	-1.93034		AT3G16850.1	Pectin lyase-like superfamily protein; FUNCTIONS IN: polygalacturonase activity; INVOLVED IN: carbohydrate metabolic process; LOCATED IN: vacuole, plant-type cell wall; EXPRESSED IN: 23 plant structures; EXPRESSED DURING: 13 growth stages; CONTAINS InterPro DOMAIN/s: Pectin lyase fold/virulence factor (InterPro:IPR011050), Glycoside hydrolase, family 28 (InterPro:IPR000743), Pectin lyase fold (In…
Cotton_A_07270	13.4095	15.2831	16.3519	17.1199	16.2737	16.7471	11.8381	13.9514	15.1344	14.5779	16.1902	10.6304	12.7319	16.208	39.3995	29.3554	56.2441	51.9721	44.0645	44.7146	40.7691	52.0092	58.6162	65.3287	122.844	110.379	34.9242	43.0852	49.2655	1.34111e-05	0.000203314	-1.93017		AT4G32190.1	Myosin heavy chain-related protein; Has 30201 Blast hits to 17322 proteins in 780 species: Archae - 12; Bacteria - 1396; Metazoa - 17338; Fungi - 3422; Plants - 5037; Viruses - 0; Other Eukaryotes - 2996 (source: NCBI BLink).
Cotton_A_21182	16.8669	15.1065	14.5393	13.0338	9.08644	9.69535	7.93403	7.30268	9.82808	13.711	16.1534	9.57105	8.27659	17.3674	49.2007	26.657	16.3287	43.3411	40.9562	36.1455	55.4466	54.8033	68.1857	45.4305	57.3384	56.782	50.1641	46.2904	40.8332	1.70319e-08	1.96523e-06	-1.93016		AT1G05940.1	Encodes a member of the cationic amino acid transporter (CAT) subfamily of amino acid polyamine choline transporters.
Cotton_A_16498	6.09888	4.16541	11.2856	2.71253	1.4708	2.41621	3.94532	2.12065	1.87077	4.38333	2.78739	6.32039	8.49644	3.89119	13.7095	16.3403	31.0622	9.10887	3.76828	4.44667	9.72861	21.9737	21.1582	26.255	34.6094	20.981	8.88269	11.4973	19.318	6.55049e-05	0.000642983	-1.92916		AT4G14746.1	CONTAINS InterPro DOMAIN/s: EGF-like (InterPro:IPR006210); Has 259 Blast hits to 234 proteins in 55 species: Archae - 0; Bacteria - 0; Metazoa - 184; Fungi - 0; Plants - 69; Viruses - 0; Other Eukaryotes - 6 (source: NCBI BLink).
Cotton_A_26614	0.996201	1.59816	0.369914	1.33707	1.62361	1.41409	0.702269	1.64868	1.62189	2.33261	2.43568	1.24536	0.265367	0.810216	7.15302	7.17934	11.474	5.33503	4.45307	5.49358	3.69429	3.80977	8.16461	4.08574	4.62696	2.00986	2.72108	2.32171	2.43347	3.48655e-05	0.000409909	-1.92671		AT5G57250.1	Pentatricopeptide repeat (PPR) superfamily protein; CONTAINS InterPro DOMAIN/s: Pentatricopeptide repeat (InterPro:IPR002885); BEST Arabidopsis thaliana protein match is: Pentatricopeptide repeat (PPR) superfamily protein (TAIR:AT5G59900.1); Has 71706 Blast hits to 14592 proteins in 301 species: Archae - 6; Bacteria - 54; Metazoa - 648; Fungi - 890; Plants - 68117; Viruses - 0; Other Eukaryotes -…
Cotton_A_02573	2.40739	2.65283	2.08494	4.18593	3.07357	3.50788	2.41232	3.24983	3.75302	3.91544	4.02447	2.36141	2.61451	3.23295	10.7649	10.5371	12.9982	9.39503	8.60187	11.6509	16.3365	17.3124	24.1377	7.41738	8.20917	8.31705	12.1974	9.89769	9.19743	1.13032e-06	3.46808e-05	-1.92567		AT5G12430.1	Encodes one of the 36 carboxylate clamp (CC)-tetratricopeptide repeat (TPR) proteins (Prasad 2010, Pubmed ID: 20856808) with potential to interact with Hsp90/Hsp70 as co-chaperones.
Cotton_A_21269	0.1102	0.52416	0.132989	0.169658	0	0.241268	0	0	0	0.0698838	0.549434	0	0.127278	0.116581	3.0339	1.21959	1.29648	0.663188	0.873462	2.06141	0.414961	0.633494	0.332366	0.458131	1.18249	0.854946	0.829227	0.906334	1.32249	7.25192e-05	0.000691717	-1.92425		AT1G12280.1	LRR and NB-ARC domains-containing disease resistance protein; FUNCTIONS IN: ATP binding; INVOLVED IN: N-terminal protein myristoylation, defense response, apoptosis; LOCATED IN: endomembrane system; EXPRESSED IN: 13 plant structures; EXPRESSED DURING: 9 growth stages; CONTAINS InterPro DOMAIN/s: NB-ARC (InterPro:IPR002182), Disease resistance protein (InterPro:IPR000767); BEST Arabidopsis thalian…
Cotton_A_26565	15.3653	17.5116	13.0984	15.5691	19.7325	20.3683	24.0386	23.0191	19.7351	27.9467	23.8791	22.1757	10.7273	13.7007	33.7289	43.4419	58.0604	71.8507	67.9012	65.2418	41.8916	104.976	135.079	115.115	93.7885	107.809	48.8194	45.6938	51.4013	5.5559e-06	0.000106262	-1.9237		AT3G54660.1	Encodes glutathione reductase that is most likely localized in the chloroplast.
Cotton_A_07780	0.361347	0.429684	0.599604	0.139078	0.466832	0.141272	1.36356	0.883437	1.08068	0.401014	3.15282	2.29789	0.208603	0.0955355	3.12064	3.05976	5.97581	1.55306	0.954559	3.09761	4.62017	4.81131	2.72426	2.10554	2.2397	4.29697	5.48987	2.80393	1.82382	9.85892e-06	0.000163239	-1.92105		AT5G06850.1	Encodes an endoplasmic reticulum protein that is involved in the transport of the florigen FT from companion cells to sieve elements, thus affecting FT transport through the phloem to the SAM.
Cotton_A_07665	4.37866	5.24012	4.12827	4.26004	5.27976	4.7362	3.34395	5.76888	6.12793	8.38813	8.81207	3.8029	4.31833	4.05188	20.4254	24.2736	45.207	10.1939	11.2056	12.2276	21.8286	23.3715	19.5319	13.6676	17.0368	20.1006	19.6231	18.1139	17.7142	3.82131e-06	8.19521e-05	-1.92006		AT2G44710.1	RNA-binding (RRM/RBD/RNP motifs) family protein; FUNCTIONS IN: RNA binding, nucleotide binding, nucleic acid binding; EXPRESSED IN: 22 plant structures; EXPRESSED DURING: 12 growth stages; CONTAINS InterPro DOMAIN/s: RNA recognition motif, RNP-1 (InterPro:IPR000504), Nucleotide-binding, alpha-beta plait (InterPro:IPR012677); BEST Arabidopsis thaliana protein match is: RNA-binding (RRM/RBD/RNP mot…
Cotton_A_37828	2.57608	1.81395	1.6424	2.29479	2.26059	2.43235	2.93463	2.66185	4.83057	4.99339	5.02849	1.92324	0.673506	1.43944	24.3844	9.43504	6.74617	7.68808	8.21797	6.36392	8.99899	13.9503	15.6682	10.3536	10.841	12.5463	5.12237	5.41597	5.88498	2.40191e-05	0.00031301	-1.91573		AT1G28320.1	Mutants in this gene are defective in the processing of pre-glyoxysomal malate dehydrogenase (pre-gMDH) to gMDH.
Cotton_A_40354	5.54598	6.76391	6.17077	6.45923	5.28479	5.7082	8.99033	6.66733	12.5235	7.78234	12.796	13.0067	2.1794	2.99436	27.6393	17.6082	16.5823	61.665	47.7921	46.5879	13.7067	20.0616	18.45	27.3906	28.6257	38.128	15.7858	18.2426	16.6139	4.09047e-05	0.000458333	-1.9123		AT3G11560.4	LETM1-like protein; LOCATED IN: chloroplast; EXPRESSED IN: 22 plant structures; EXPRESSED DURING: 13 growth stages; CONTAINS InterPro DOMAIN/s: LETM1-like (InterPro:IPR011685); BEST Arabidopsis thaliana protein match is: LETM1-like protein (TAIR:AT5G06220.2); Has 461 Blast hits to 445 proteins in 157 species: Archae - 0; Bacteria - 8; Metazoa - 136; Fungi - 162; Plants - 104; Viruses - 0; Other E…
Cotton_A_24958	14.8142	15.3195	12.204	20.3944	8.06805	12.3187	7.84251	5.78336	17.7954	6.86305	22.3351	3.76074	2.46179	2.25489	83.4437	43.5153	16.5408	20.7543	16.6488	17.7091	32.8865	43.1126	49.7246	51.1349	42.5853	46.6412	39.0197	54.7914	54.0846	5.91092e-06	0.000111772	-1.90928		AT3G56200.1	Encodes a putative amino acid transporter.
Cotton_A_23957	9.70294	8.55086	7.68046	6.53209	4.85242	4.37268	7.76159	8.02643	7.10465	4.89608	4.94174	5.75012	29.4527	23.4393	35.4855	54.1316	19.1902	27.1087	27.31	21.1588	14.5917	20.8272	20.4311	58.4807	40.9172	49.1331	45.4034	50.8584	50.2428	2.86435e-06	6.71625e-05	-1.90861		AT5G54160.1	A caffeic acid/5-hydroxyferulic acid O-methyltransferase. Interacts with 14-4-3 proteins in yeast 2 hybrid assay. AtOMT1 (At5g54160) encodes a flavonol 3?-O-methyltransferase that is highly active towards quercetin and myricetin. The substrate specificity identifies the enzyme as flavonol 3?-methyltransferase which replaces the former annotation of the gene to encode a caffeic acid/5-hydroxyferul…
Cotton_A_00690	8.84921	7.77064	9.58082	7.88882	7.47357	5.21918	2.50787	5.077	4.09487	3.335	3.34055	2.35815	5.95624	3.95803	6.2461	9.3034	5.99348	30.0816	40.2111	28.5331	15.8642	19.6358	26.3322	8.4974	30.7369	10.0084	21.5314	29.8725	28.5153	4.07246e-05	0.000457278	-1.90847		AT4G34710.2	encodes a arginine decarboxylase (ADC), a rate-limiting enzyme that catalyzes the first step of polyamine (PA) biosynthesis via ADC pathway in Arabidopsis thaliana. Arabidopsis genome has two ADC paralogs, ADC1 and ADC2. ADC2 is stress-inducible (osmotic stress). Double mutant analysis showed that ADC genes are essential for the production of PA, and are required for normal seed development. Over…
Cotton_A_07954	10.5127	12.753	13.1379	16.4965	10.1409	12.0415	10.2765	9.19939	18.4021	11.4964	21.4899	8.12137	11.7608	16.208	88.6339	44.8477	39.205	26.0262	23.0814	37.2865	51.6342	74.8032	64.2837	38.9639	37.6793	47.072	45.728	62.1992	49.5798	6.1333e-07	2.29277e-05	-1.90615		AT4G19050.1	NB-ARC domain-containing disease resistance protein; FUNCTIONS IN: ATP binding; INVOLVED IN: defense response, apoptosis; LOCATED IN: cellular_component unknown; EXPRESSED IN: 20 plant structures; EXPRESSED DURING: 9 growth stages; CONTAINS InterPro DOMAIN/s: NB-ARC (InterPro:IPR002182), Disease resistance protein (InterPro:IPR000767); BEST Arabidopsis thaliana protein match is: Leucine-rich repe…
Cotton_A_29626	1.97984	2.89756	2.31901	1.79298	1.62496	1.51165	1.3812	0.911136	3.16151	1.8833	4.57266	1.15205	0.806338	1.53869	9.18846	6.7952	13.1218	4.4538	4.0754	5.89793	5.57149	4.43297	7.35443	7.47869	7.32921	8.71913	8.96493	9.39026	7.60244	6.94641e-08	5.10111e-06	-1.90367		AT2G18790.1	Red/far-red photoreceptor involved in the regulation of de-etiolation. Exists in two inter-convertible forms: Pr and Pfr (active). Involved in the light-promotion of seed germination and in the shade avoidance response.
Cotton_A_03647	34.0466	37.3853	45.3606	46.8852	47.2529	47.2436	48.9153	36.7328	61.6579	44.4648	65.5719	54.2168	24.3442	35.2987	213.431	194.445	168.75	255.044	271.746	236.983	80.9397	116.113	116.706	193.507	212.01	219.818	77.5799	81.0647	81.0205	3.39184e-06	7.5504e-05	-1.90141		AT5G50920.1	Encodes a protein that is similar to ATP-dependent Clp protease ATP-binding subunit / ClpC. Involved in protein import into the chloroplast. May provide ATP source that drives the TIC (Translocon at the Inner envelope membrane of Chloroplasts) translocation machinery. Association of Hsp93 with the inner envelope membrane through its N domain is important for the functions of Hsp93 in vivo.
Cotton_A_12126	2.57252	1.36317	3.31863	2.00302	2.47543	1.77567	1.53025	2.54468	1.63261	4.83789	3.98051	2.88324	3.69268	1.12745	9.85376	6.45722	8.78343	5.49379	4.22082	5.81078	8.75703	13.1874	12.0743	18.0735	10.5005	13.8895	9.8025	9.14295	6.697	1.22453e-06	3.66953e-05	-1.89838		AT3G20300.1	Protein of unknown function (DUF3537); CONTAINS InterPro DOMAIN/s: Protein of unknown function DUF3537 (InterPro:IPR021924); BEST Arabidopsis thaliana protein match is: Protein of unknown function (DUF3537) (TAIR:AT1G50630.1); Has 143 Blast hits to 143 proteins in 16 species: Archae - 0; Bacteria - 0; Metazoa - 0; Fungi - 0; Plants - 141; Viruses - 0; Other Eukaryotes - 2 (source: NCBI BLink).
Cotton_A_29630	5.67029	4.84086	7.60325	6.68198	6.5116	6.43709	3.62278	5.06597	3.28534	4.79447	9.81631	4.3033	11.6629	9.56993	31.1927	35.4743	18.488	9.21505	12.7714	15.0706	16.3729	17.6656	24.7178	18.5761	10.5098	15.1987	42.3178	43.817	47.4582	5.44482e-05	0.000561159	-1.89798		AT3G17090.1	Protein phosphatase 2C family protein; FUNCTIONS IN: protein serine/threonine phosphatase activity, catalytic activity; INVOLVED IN: protein amino acid dephosphorylation; LOCATED IN: endomembrane system, protein serine/threonine phosphatase complex; EXPRESSED IN: 24 plant structures; EXPRESSED DURING: 15 growth stages; CONTAINS InterPro DOMAIN/s: Protein phosphatase 2C, manganese/magnesium aspart…
Cotton_A_06184	2.1906	1.73297	2.14348	3.58521	2.32525	2.62949	2.68097	3.08795	2.94202	2.77837	2.87807	4.60167	2.73563	2.88157	12.8548	14.302	15.138	7.83912	10.1682	9.59899	8.56449	7.6528	10.7542	8.75818	10.1597	7.80532	9.79879	11.9062	10.9641	4.87491e-10	1.78995e-07	-1.89578		AT2G03480.1	Encodes QUASIMODO2 LIKE2 (QUL2), a paralog of QUASIMODO2 (QUA2). AT1G78240 (QUA2), AT1G13860 (QUL1) and AT2G03480 (QUL2) form a clade with a possible role in plant vasculature development.
Cotton_A_09287	1.05676	1.01495	0.717354	7.86347	7.71362	3.80097	19.2264	15.3294	23.8249	14.0731	17.8645	10.3602	0.457872	0	19.7664	18.9697	18.8188	13.2893	11.3444	10.0915	29.1797	33.8269	25.0142	61.4271	49.4346	61.6772	44.9132	52.1786	41.4074	7.40049e-05	0.000701704	-1.89216		AT5G28910.2	unknown protein; FUNCTIONS IN: molecular_function unknown; INVOLVED IN: biological_process unknown; BEST Arabidopsis thaliana protein match is: unknown protein (TAIR:AT5G28960.1); Has 82 Blast hits to 80 proteins in 14 species: Archae - 0; Bacteria - 0; Metazoa - 1; Fungi - 0; Plants - 78; Viruses - 0; Other Eukaryotes - 3 (source: NCBI BLink).
Cotton_A_05925	0.481519	0.440448	0.363187	0.0617768	0.124417	0.112953	0	0.156965	0	0	0	0	0.556242	0	0.88673	0.156097	0.194472	0.621007	1.2723	1.87668	0.291287	0.129647	1.08928	2.50078	1.58883	1.28349	1.16429	2.06979	1.50139	9.64634e-05	0.000858772	-1.89196		AT5G46050.1	Encodes a di- and tri-peptide transporter involved in responses to wounding, virulent bacterial pathogens, and high NaCl concentrations. The protein is predicted to have 12 transmembrane helicies.
Cotton_A_19058	3.97391	4.48311	2.79751	6.23132	3.82195	4.72996	3.62991	3.31049	4.67265	5.67018	11.6265	3.50986	4.58979	6.30607	14.8773	12.1176	30.5065	10.2494	10.791	13.9381	27.582	31.2916	17.1644	15.3273	12.9382	17.9841	25.8681	20.1381	14.5718	1.2343e-06	3.68888e-05	-1.88967		AT3G18770.1	Autophagy-related protein 13; LOCATED IN: chloroplast; EXPRESSED IN: 6 plant structures; EXPRESSED DURING: 4 anthesis, petal differentiation and expansion stage; CONTAINS InterPro DOMAIN/s: Autophagy-related protein 13 (InterPro:IPR018731); BEST Arabidopsis thaliana protein match is: Autophagy-related protein 13 (TAIR:AT3G49590.1); Has 480 Blast hits to 395 proteins in 141 species: Archae - 0; Ba…
Cotton_A_36042	3.68447	4.04424	3.26944	4.22651	7.28006	6.23643	2.97932	5.58139	4.68689	4.67306	6.34848	3.59878	2.37799	1.83422	5.23795	8.39448	17.0226	22.8252	20.1847	21.1156	7.57879	11.5264	14.417	20.1851	25.8533	29.7434	11.009	12.478	13.891	6.65497e-06	0.000121643	-1.88962		AT3G17040.1	It is a RNA tetratricopeptide repeat-containing protein required for normal processing of transcripts from the polycistronic chloroplast psbB-psbT-psbH-petB-petD operon coding for proteins of the photosystem II and cytochrome b6/f complexes. Localizes to the chloroplast membrane. Involved in regulating plastidial gene expression and biogenesis.
Cotton_A_12697	5.06314	5.46205	3.84251	6.53597	5.63754	6.05681	5.5714	6.26161	6.00411	7.54709	9.49898	4.38892	3.61358	5.35098	23.3028	25.3707	27.278	29.6047	29.5684	27.5716	16.2245	17.7677	19.6891	25.9537	20.5815	27.5156	9.24591	11.0354	10.1886	2.31368e-07	1.14699e-05	-1.88953		AT5G42390.1	Encodes a chloroplast-localized metalloprotease that is essential for embryo development. Mutants do not progress normally beyond the 16-cell stage.
Cotton_A_00828	1.86244	2.63781	0.942544	1.6649	1.17978	1.12744	2.46142	1.56676	0.995141	2.97175	4.26847	1.27352	0.971624	0.762828	3.61731	3.28395	1.83019	4.95889	5.3973	10.6773	1.32454	4.31367	15.3023	7.48862	6.44279	8.15272	9.10352	9.25198	6.80154	8.74379e-05	0.0007965	-1.88874		AT4G33430.1	Leu-rich receptor Serine/threonine protein kinase. Component of BR signaling that interacts with BRI1 in vitro and in vivo to form a heterodimer. Brassinolide-dependent association of BRI1 and BAK1 in vivo. Phosphorylation of both BRI1 and BAK1 on Thr residues was BR dependent. Although BAK1 and BRI1 alone localize in the plasma membrane, when BAK1 and BRI1 are coexpressed, the heterodimer BAK1/B…
Cotton_A_20274	3.64757	5.48869	3.13093	6.32744	4.91148	5.38284	3.68339	3.95227	6.52401	6.15748	12.0387	3.4122	1.60045	2.87759	22.9181	23.3807	46.1279	14.8337	16.4843	17.3706	16.5093	22.3106	28.9301	8.1009	11.2355	9.34407	12.3366	11.8419	11.3409	5.44178e-05	0.000561019	-1.88222		AT3G10650.1	Encodes a nucleoporin involved in mRNA export from the nucleus. It is also involved in the regulation of nuclear morphology.
Cotton_A_12545	3.78705	3.85333	3.04682	3.96094	3.16852	3.29395	1.55544	2.53954	2.92069	2.79041	2.47258	0.917438	1.08237	0.381308	16.1614	9.75103	11.0645	14.0115	16.4807	18.3235	8.7245	6.05719	5.80025	7.03282	3.58083	4.90611	7.14186	7.42038	4.65222	2.97828e-05	0.000366531	-1.88043		AT1G67040.1	unknown protein; FUNCTIONS IN: molecular_function unknown; INVOLVED IN: biological_process unknown; LOCATED IN: cellular_component unknown; EXPRESSED IN: 20 plant structures; EXPRESSED DURING: 11 growth stages; BEST Arabidopsis thaliana protein match is: unknown protein (TAIR:AT5G26910.3); Has 89 Blast hits to 84 proteins in 15 species: Archae - 0; Bacteria - 0; Metazoa - 5; Fungi - 2; Plants - 8…
Cotton_A_34400	9.86518	10.6443	8.80752	15.9111	7.49095	10.0751	10.0393	9.18812	18.4341	14.4911	39.9635	9.8868	2.20869	9.58294	60.5274	60.7875	74.5582	32.1921	30.3176	31.2252	44.2581	109.564	67.3974	32.4931	13.8843	41.6068	39.1836	26.4974	30.8985	4.46845e-05	0.000487127	-1.8779		AT2G47160.1	Boron transporter. Protein accumulates in shoots and roots under conditions of boron deficiency and is degraded within several hours of restoring boron supply. Localized to the plasma membrane under B limitation, and to the cytoplasm after B application before degradation. Protein is transferred via the endosomes to the vacuole for degradation. Localized to the inner plasma membrane domain in the…
Cotton_A_24941	1.82914	2.01745	1.95148	3.15615	2.79462	3.03459	1.37189	1.65916	1.41487	2.18543	4.03119	1.91056	1.22349	0.672401	14.3748	11.3587	13.1403	6.69755	5.46069	11.8962	7.4035	8.91776	6.85577	4.55564	3.73291	4.69226	6.10853	4.76128	5.00808	8.48758e-06	0.000145359	-1.87502		AT2G33540.1	C-terminal domain phosphatase-like 3 (CPL3); FUNCTIONS IN: phosphoprotein phosphatase activity, CTD phosphatase activity; INVOLVED IN: response to salt stress; LOCATED IN: nucleus; EXPRESSED IN: 22 plant structures; EXPRESSED DURING: 12 growth stages; CONTAINS InterPro DOMAIN/s: FCP1-like phosphatase, phosphatase domain (InterPro:IPR011947), NLI interacting factor (InterPro:IPR004274), BRCT (Inte…
Cotton_A_09650	2.65978	2.70019	2.21524	3.1144	2.20693	2.5074	1.77714	1.80734	2.96467	3.20714	6.74732	2.0117	1.42603	1.66242	13.9282	15.5309	16.3343	10.5902	9.9911	9.80534	11.1761	12.943	19.4123	3.5972	4.44161	2.51588	5.52882	5.04758	4.51839	6.31143e-05	0.000626512	-1.87421		AT5G07940.2	FUNCTIONS IN: molecular_function unknown; INVOLVED IN: biological_process unknown; LOCATED IN: cellular_component unknown; EXPRESSED IN: pollen tube; BEST Arabidopsis thaliana protein match is: dentin sialophosphoprotein-related (TAIR:AT5G07980.1).
Cotton_A_24061	1.37421	1.04932	1.08157	0.919854	0.679272	1.12124	0.515343	1.01279	1.53948	1.97027	1.04263	0.253302	0.966267	1.13793	5.12808	5.70918	7.9697	2.67127	4.10462	2.04919	3.59843	2.6599	3.8846	2.58187	3.25309	6.13901	2.31156	2.72462	2.6943	7.34777e-06	0.000131149	-1.87128		AT2G32630.1	Pentatricopeptide repeat (PPR-like) superfamily protein; CONTAINS InterPro DOMAIN/s: Pentatricopeptide repeat (InterPro:IPR002885); BEST Arabidopsis thaliana protein match is: Pentatricopeptide repeat (PPR-like) superfamily protein (TAIR:AT1G05670.2); Has 59391 Blast hits to 14965 proteins in 315 species: Archae - 4; Bacteria - 81; Metazoa - 864; Fungi - 1178; Plants - 55320; Viruses - 0; Other E…
Cotton_A_32277	38.3272	33.7804	31.4523	30.4211	30.9858	30.7946	41.5063	37.0929	41.6962	50.5553	52.0195	40.9228	33.185	52.1075	67.5172	108.194	141.276	92.7164	103.694	101.613	94.803	157.675	110.558	237.874	181.623	208.71	129.318	123.339	274.956	4.19844e-06	8.76218e-05	-1.87001		AT2G43090.1	Aconitase/3-isopropylmalate dehydratase protein; FUNCTIONS IN: hydro-lyase activity, 3-isopropylmalate dehydratase activity; INVOLVED IN: response to salt stress, metabolic process; LOCATED IN: chloroplast, chloroplast stroma; EXPRESSED IN: 24 plant structures; EXPRESSED DURING: 14 growth stages; CONTAINS InterPro DOMAIN/s: 3-isopropylmalate dehydratase, small subunit-like (InterPro:IPR012305), A…
Cotton_A_05058	0.535242	0.723084	0.695619	0.21129	0.893617	0.875664	0.799025	0.966338	0.909303	1.14883	1.53959	0.930934	2.6617	1.74143	7.76725	3.94438	1.70758	1.91103	1.41384	1.66837	4.63404	5.07047	7.09071	1.98874	3.40427	3.35862	3.80939	4.95841	4.55451	3.18596e-05	0.000385424	-1.86661		AT1G22260.1	One of two nearly identical proteins (ZYP1b) identified by similarity to transverse filament (TF) proteins. These proteins are involved in chromosome synapsis during meiosis I and localize to the synaptonemal complex (SC). Single mutants have reduced fertility and double mutants (induced by RNAi) have severely reduced fertility.
Cotton_A_19000	0.273245	0.379907	0.131901	0.729169	0.169445	0.170925	0.26514	0.712578	0.754335	0.242592	0.885527	0.115842	0.0630579	0.173275	2.44348	2.03301	3.03104	1.73764	1.51542	1.44762	1.00171	1.04531	2.28844	0.319098	1.71998	0.744027	0.853208	1.12465	0.895366	1.62174e-05	0.000232763	-1.86643		AT3G14470.1	NB-ARC domain-containing disease resistance protein; FUNCTIONS IN: protein binding; INVOLVED IN: apoptosis, defense response; LOCATED IN: endomembrane system; EXPRESSED IN: 23 plant structures; EXPRESSED DURING: 14 growth stages; CONTAINS InterPro DOMAIN/s: Leucine-rich repeat-containing protein (InterPro:IPR015766), NB-ARC (InterPro:IPR002182), Leucine-rich repeat (InterPro:IPR001611), Disease r…
Cotton_A_15238	2.21976	2.52971	2.50315	3.5108	2.89596	2.86813	2.90328	2.98928	2.94679	2.0769	5.62436	1.28561	1.34406	2.69303	11.8401	9.51242	9.72211	9.75813	11.2456	13.1567	8.74342	11.5663	13.6061	7.21669	8.61022	6.57616	10.5733	8.92949	8.61658	2.17672e-11	2.68936e-08	-1.86345		AT4G12780.1	Chaperone DnaJ-domain superfamily protein; FUNCTIONS IN: heat shock protein binding; INVOLVED IN: biological_process unknown; LOCATED IN: cellular_component unknown; EXPRESSED IN: guard cell; CONTAINS InterPro DOMAIN/s: Heat shock protein DnaJ, N-terminal (InterPro:IPR001623); BEST Arabidopsis thaliana protein match is: Chaperone DnaJ-domain superfamily protein (TAIR:AT4G12770.1); Has 31395 Blast…
Cotton_A_27477	9.32355	9.84475	9.59037	11.2071	8.01941	11.684	10.5582	9.13825	11.6891	14.087	21.6828	8.31218	6.93239	9.98765	35.6043	47.5437	50.9817	23.0166	28.343	32.4704	55.7629	60.2353	49.2221	27.9642	31.288	28.9539	43.11	38.3934	39.0572	2.05308e-08	2.27223e-06	-1.86132		AT3G63460.1	transducin family protein / WD-40 repeat family protein; FUNCTIONS IN: molecular_function unknown; LOCATED IN: CUL4 RING ubiquitin ligase complex, membrane; EXPRESSED IN: 24 plant structures; EXPRESSED DURING: 14 growth stages; CONTAINS InterPro DOMAIN/s: WD40 repeat 2 (InterPro:IPR019782), WD40 repeat-like-containing domain (InterPro:IPR011046), WD40 repeat, conserved site (InterPro:IPR019775), …
Cotton_A_30973	0.506717	1.42139	1.39288	0.866794	0.960135	0.792423	0.698074	0.660716	0.72534	0.964013	2.00006	0.755855	0.389801	0.297534	4.47765	4.2453	5.90895	3.33852	2.60212	3.24603	4.12777	3.90078	5.28118	2.11318	1.3988	1.64243	2.00041	2.50687	1.60053	5.40538e-06	0.000103977	-1.86116		AT5G17910.2	unknown protein; FUNCTIONS IN: molecular_function unknown; INVOLVED IN: biological_process unknown; LOCATED IN: mitochondrion; EXPRESSED IN: 23 plant structures; EXPRESSED DURING: 15 growth stages; BEST Arabidopsis thaliana protein match is: unknown protein (TAIR:AT2G29620.1).
Cotton_A_33983	0.533339	0.780557	0.429091	0	0	0.333623	0.191674	0.927239	0	0	0	0.502463	0.412413	0	1.84039	0.931432	0.0828865	0.6125	1.88231	1.66588	1.7049	1.87919	1.67067	0.291478	0.867395	1.36251	2.8461	2.648	1.34272	2.48745e-05	0.000320405	-1.86066		AT5G01150.1	Protein of unknown function (DUF674); CONTAINS InterPro DOMAIN/s: Protein of unknown function DUF674 (InterPro:IPR007750); BEST Arabidopsis thaliana protein match is: Protein of unknown function (DUF674) (TAIR:AT5G01130.1); Has 1807 Blast hits to 1807 proteins in 277 species: Archae - 0; Bacteria - 0; Metazoa - 736; Fungi - 347; Plants - 385; Viruses - 0; Other Eukaryotes - 339 (source: NCBI BLin…
Cotton_A_31967	0.69097	0.942305	0.37903	0.838131	0.551837	0.864453	1.15132	0.819061	1.38729	0.956036	3.4059	1.15399	0.362456	0.663987	7.56582	4.81901	5.5387	1.51157	1.82493	2.15347	2.86065	3.03578	7.59699	2.19965	1.24801	3.60262	3.85426	3.40762	3.90256	6.35112e-05	0.000628957	-1.86057		AT3G14470.1	NB-ARC domain-containing disease resistance protein; FUNCTIONS IN: protein binding; INVOLVED IN: apoptosis, defense response; LOCATED IN: endomembrane system; EXPRESSED IN: 23 plant structures; EXPRESSED DURING: 14 growth stages; CONTAINS InterPro DOMAIN/s: Leucine-rich repeat-containing protein (InterPro:IPR015766), NB-ARC (InterPro:IPR002182), Leucine-rich repeat (InterPro:IPR001611), Disease r…
Cotton_A_08954	32.8641	25.1266	28.7578	35.9479	29.1622	29.9356	15.8105	15.8774	19.7598	20.0522	40.4331	17.9941	34.4525	27.1972	142.973	123.078	132.54	74.3809	77.3762	69.8821	115.379	117.724	138.023	77.3863	70.3874	82.9096	69.4802	70.5846	89.1479	3.02816e-08	2.89085e-06	-1.85908		AT1G50200.1	Alanyl-tRNA synthetase (ALATS); FUNCTIONS IN: alanine-tRNA ligase activity, ligase activity, forming aminoacyl-tRNA and related compounds, nucleotide binding, nucleic acid binding, ATP binding; INVOLVED IN: alanyl-tRNA aminoacylation, response to cadmium ion; LOCATED IN: mitochondrion, chloroplast; EXPRESSED IN: 25 plant structures; EXPRESSED DURING: 13 growth stages; CONTAINS InterPro DOMAIN/s: …
Cotton_A_09309	0.2057	0.27596	0.0413732	0.175936	0.318897	0.428908	0.628365	0.223513	0.315481	0.0434819	0.17093	0.581374	0	0	0.832626	1.89714	1.08946	1.94468	1.35825	1.17536	0.665009	0.79097	1.12562	0.400038	0.453928	0.599694	1.80803	1.71855	1.48541	3.45959e-06	7.67056e-05	-1.85695		AT3G63380.1	ATPase E1-E2 type family protein / haloacid dehalogenase-like hydrolase family protein; FUNCTIONS IN: calcium-transporting ATPase activity, calmodulin binding; INVOLVED IN: calcium ion transport, cation transport, metabolic process, ATP biosynthetic process; LOCATED IN: membrane; EXPRESSED IN: 11 plant structures; EXPRESSED DURING: LP.06 six leaves visible, LP.04 four leaves visible, 4 anthesis, …
Cotton_A_34330	32.5605	32.9131	39.544	26.3387	24.3125	29.214	16.9576	19.609	18.4093	17.1487	13.9297	17.255	42.4076	50.6718	89.3237	119.749	49.6133	149.723	151.126	135.094	23.4643	39.4197	36.7634	156.906	156.435	174.096	54.4601	81.7663	61.4756	5.63625e-05	0.000576267	-1.8566		AT4G37510.1	Ribonuclease III family protein; FUNCTIONS IN: RNA binding, ribonuclease III activity; INVOLVED IN: RNA processing; LOCATED IN: chloroplast; EXPRESSED IN: 22 plant structures; EXPRESSED DURING: 13 growth stages; CONTAINS InterPro DOMAIN/s: Ribonuclease III (InterPro:IPR000999); BEST Arabidopsis thaliana protein match is: unknown protein (TAIR:AT2G48121.2); Has 794 Blast hits to 789 proteins in 31…
Cotton_A_21094	5.80373	7.21983	5.52077	8.09416	5.92779	7.36765	6.47816	6.14309	7.47697	8.27024	14.4681	6.75426	7.48636	10.3219	43.0273	35.4728	33.5369	18.6611	22.5426	26.4944	32.0997	41.599	54.9241	16.8453	12.2049	13.7353	24.3246	22.2987	18.638	7.16369e-06	0.000128758	-1.85636		AT5G22770.2	alpha-adaptin (alpha-ADR); FUNCTIONS IN: protein transporter activity, binding; INVOLVED IN: intracellular protein transport, vesicle-mediated transport, protein transport; LOCATED IN: plasma membrane, membrane; EXPRESSED IN: male gametophyte, pollen tube, leaf; EXPRESSED DURING: M germinated pollen stage; CONTAINS InterPro DOMAIN/s: Clathrin adaptor, alpha/beta/gamma-adaptin, appendage, Ig-like …
Cotton_A_18641	6.90575	7.14869	5.69144	11.1215	6.03483	7.65622	6.05322	5.34415	11.263	11.3222	19.0349	6.10926	4.27996	7.36533	31.564	24.3078	41.371	17.4735	18.0974	21.1803	33.8536	51.1879	66.1914	19.9773	27.2459	21.0144	21.7259	24.2205	27.3784	1.09151e-05	0.000176315	-1.85429		AT1G13190.1	RNA-binding (RRM/RBD/RNP motifs) family protein; FUNCTIONS IN: RNA binding, nucleotide binding, nucleic acid binding; EXPRESSED IN: 22 plant structures; EXPRESSED DURING: 13 growth stages; CONTAINS InterPro DOMAIN/s: RNA recognition motif, RNP-1 (InterPro:IPR000504), Nucleotide-binding, alpha-beta plait (InterPro:IPR012677); BEST Arabidopsis thaliana protein match is: RNA-binding (RRM/RBD/RNP mot…
Cotton_A_13382	6.72497	6.64779	6.26477	7.02337	5.30433	6.60527	5.53332	5.53819	10.3141	8.90346	10.7353	7.8362	3.95226	5.6174	20.4777	25.6523	30.7921	25.6637	27.4326	30.8997	27.2505	31.857	42.3072	14.6098	12.7513	16.5838	25.9301	21.433	21.8495	6.2753e-08	4.74381e-06	-1.85317		AT5G55670.2	RNA-binding (RRM/RBD/RNP motifs) family protein; FUNCTIONS IN: RNA binding, nucleotide binding, nucleic acid binding; INVOLVED IN: biological_process unknown; LOCATED IN: cellular_component unknown; EXPRESSED IN: 23 plant structures; EXPRESSED DURING: 14 growth stages; CONTAINS InterPro DOMAIN/s: RNA recognition motif, glycine rich protein (InterPro:IPR015465), RNA recognition motif, RNP-1 (Inter…
Cotton_A_07015	2.11569	2.48474	1.73367	2.81487	2.29462	2.36912	1.77414	1.83912	3.41307	2.28582	4.85097	1.69792	1.44659	2.92608	9.95919	10.1938	22.227	5.38699	6.27712	7.56996	7.53431	11.05	13.8599	5.66558	5.79859	5.18236	7.00327	6.07921	7.32657	3.88063e-05	0.000441934	-1.84571		AT3G45830.1	unknown protein; FUNCTIONS IN: molecular_function unknown; INVOLVED IN: biological_process unknown; LOCATED IN: cellular_component unknown; EXPRESSED IN: 24 plant structures; EXPRESSED DURING: 15 growth stages; BEST Arabidopsis thaliana protein match is: unknown protein (TAIR:AT1G02290.1); Has 499 Blast hits to 438 proteins in 100 species: Archae - 0; Bacteria - 7; Metazoa - 236; Fungi - 15; Plan…
Cotton_A_01837	9.93518	8.48973	8.19949	7.36825	5.10106	5.09213	4.00823	4.93112	7.19605	5.28426	12.144	2.808	8.44225	5.15515	28.01	31.9784	28.7075	17.7467	26.2529	25.3829	33.0777	32.011	39.485	11.9255	6.9761	10.0609	27.9599	24.0033	18.0698	1.5052e-06	4.25853e-05	-1.84194		AT2G41140.1	Encodes CDPK-related kinase 1 (CRK1).
Cotton_A_21706	2.83	3.85505	2.73221	5.58581	3.86988	2.94137	4.36554	4.08748	5.20844	4.41764	7.32628	3.75315	0.804256	2.57832	13.1444	22.4814	27.1915	12.5746	12.6513	13.1645	12.1431	18.7124	15.4345	14.4996	10.3647	14.4568	6.74414	7.65277	7.49414	2.08769e-06	5.36172e-05	-1.84147		AT5G02860.1	Pentatricopeptide repeat (PPR) superfamily protein; CONTAINS InterPro DOMAIN/s: Pentatricopeptide repeat (InterPro:IPR002885); BEST Arabidopsis thaliana protein match is: Tetratricopeptide repeat (TPR)-like superfamily protein (TAIR:AT2G18940.1); Has 78068 Blast hits to 16233 proteins in 339 species: Archae - 4; Bacteria - 143; Metazoa - 1692; Fungi - 1544; Plants - 71427; Viruses - 0; Other Euka…
Cotton_A_02979	3.00183	3.78672	2.08165	5.40319	3.63501	4.33003	3.47796	4.17702	4.94746	4.1482	6.36636	3.26069	2.6878	3.07739	21.5832	17.6138	24.3033	9.00888	6.68479	12.5653	16.0446	16.862	28.0204	6.80573	6.12654	5.62332	14.3076	12.0889	11.0831	2.81504e-05	0.000350574	-1.84086		AT5G43900.3	Encodes a member of the type XI myosin protein family that binds F-actin and co-localizes with actin filaments and peroxisomes. Homozygous mutants are reported to have pleiotropic effects in growth and fertility and may also be lethal. This protein is also involved in root hair growth and organelle trafficking. This protein interacts with RabC2a and RabD1 in a GTP-dependent manner.
Cotton_A_34954	0.775087	1.20526	0.818456	1.4916	0.700945	1.51514	0.104458	0.378993	0	0.245763	0.724582	0	0	0.821159	4.23319	4.76961	2.69156	2.16704	3.58596	2.11576	1.61035	0.899023	1.36436	1.92401	1.11389	0.374263	3.94798	3.61712	2.49706	4.47136e-05	0.000487148	-1.83787		AT1G32860.1	Glycosyl hydrolase superfamily protein; FUNCTIONS IN: cation binding, hydrolase activity, hydrolyzing O-glycosyl compounds, catalytic activity; INVOLVED IN: carbohydrate metabolic process; LOCATED IN: anchored to plasma membrane, plasma membrane, anchored to membrane; EXPRESSED IN: 18 plant structures; EXPRESSED DURING: 12 growth stages; CONTAINS InterPro DOMAIN/s: Glycoside hydrolase, catalytic …
Cotton_A_10102	4.61689	3.98084	3.06658	5.62022	4.88269	5.08203	5.36359	4.76003	6.91623	7.35362	8.11908	4.90595	2.3133	2.87562	31.2042	25.0517	18.2161	27.6843	23.5383	21.8637	7.44283	5.7787	8.24972	23.8	16.9379	30.6021	9.39805	10.3355	7.26946	3.93569e-05	0.000446076	-1.83685		AT5G16715.1	embryo defective 2247 (EMB2247); FUNCTIONS IN: valine-tRNA ligase activity, nucleotide binding, aminoacyl-tRNA ligase activity, ATP binding; INVOLVED IN: tRNA aminoacylation for protein translation, embryo development ending in seed dormancy; LOCATED IN: chloroplast stroma, chloroplast; EXPRESSED IN: 19 plant structures; EXPRESSED DURING: 13 growth stages; CONTAINS InterPro DOMAIN/s: tRNA-binding…
Cotton_A_18954	10.732	11.1707	10.551	11.2999	7.74523	7.17625	37.4055	28.3492	54.4021	35.613	38.92	37.0654	6.9435	2.05475	22.2851	26.288	55.7468	80.165	78.2094	67.0537	55.2814	77.627	96.1951	42.8139	73.8493	71.032	85.6738	126.347	184.622	5.09711e-05	0.000535565	-1.83325		AT3G14240.1	Subtilase family protein; FUNCTIONS IN: identical protein binding, serine-type endopeptidase activity; INVOLVED IN: proteolysis, negative regulation of catalytic activity; LOCATED IN: endomembrane system; EXPRESSED IN: 22 plant structures; EXPRESSED DURING: 13 growth stages; CONTAINS InterPro DOMAIN/s: Protease-associated PA (InterPro:IPR003137), Proteinase inhibitor, propeptide (InterPro:IPR0090…
Cotton_A_28477	23.6993	24.1183	26.16	27.9655	21.2307	22.6588	24.863	20.5396	27.5545	28.4383	37.2789	26.6724	27.1079	23.7795	129.191	139.349	136.252	124.469	123.787	108.918	49.7357	57.0818	82.4914	101.706	87.4189	96.4561	42.3053	50.5377	52.5626	1.56263e-06	4.35828e-05	-1.83317		AT5G50920.1	Encodes a protein that is similar to ATP-dependent Clp protease ATP-binding subunit / ClpC. Involved in protein import into the chloroplast. May provide ATP source that drives the TIC (Translocon at the Inner envelope membrane of Chloroplasts) translocation machinery. Association of Hsp93 with the inner envelope membrane through its N domain is important for the functions of Hsp93 in vivo.
Cotton_A_14722	2.66565	1.99547	1.73788	2.35857	1.26669	1.68663	1.2553	1.95763	2.59396	2.25392	5.19397	1.38556	0.495016	1.42501	7.02796	8.01158	12.3153	6.79364	6.15008	5.34745	6.80377	9.41623	15.2534	4.03662	6.08801	4.88497	4.88164	5.52534	5.28332	4.31858e-06	8.93478e-05	-1.83167		AT3G02130.1	Encodes a receptor-like kinase RPK2 (also known as TOADSTOOL 2/TOAD2). Functions as a regulator of meristem maintenance. Mutants are insensitive to synthetic CLV3 peptide. Mutations in the RPK2 also result in stem cell expansion and increased number of floral organs, as seen in the other clv mutants. Forms homo-oligomers.
Cotton_A_25622	6.46472	5.3852	6.42777	8.5965	7.18578	8.57106	8.76725	6.5209	9.27886	9.64319	15.001	6.37775	8.2608	10.7479	20.4619	17.0699	24.9932	14.1887	13.3175	16.3486	29.3633	52.5945	45.5822	37.5876	40.9491	35.38	35.7387	29.4405	33.9891	2.83952e-06	6.66738e-05	-1.83143		AT1G15130.1	Endosomal targeting BRO1-like domain-containing protein; CONTAINS InterPro DOMAIN/s: BRO1 (InterPro:IPR004328); Has 26948 Blast hits to 15985 proteins in 1003 species: Archae - 32; Bacteria - 2662; Metazoa - 9770; Fungi - 4642; Plants - 6039; Viruses - 612; Other Eukaryotes - 3191 (source: NCBI BLink).
Cotton_A_30591	1.09082	0.98243	1.21515	1.29183	1.38757	1.41718	1.08561	1.64116	1.23544	2.02205	2.51014	0.592888	0.19402	0.888572	4.95469	6.25642	12.535	4.18588	1.77432	4.18749	2.74716	3.06089	5.1758	3.19858	2.07049	3.73239	5.04266	3.51004	4.65391	0.000112596	0.000968134	-1.83083		AT3G22470.1	Pentatricopeptide repeat (PPR) superfamily protein; CONTAINS InterPro DOMAIN/s: Pentatricopeptide repeat (InterPro:IPR002885); BEST Arabidopsis thaliana protein match is: Tetratricopeptide repeat (TPR)-like superfamily protein (TAIR:AT1G12300.1); Has 71386 Blast hits to 15586 proteins in 313 species: Archae - 4; Bacteria - 76; Metazoa - 1075; Fungi - 1368; Plants - 66381; Viruses - 0; Other Eukar…
Cotton_A_26392	9.90932	8.83239	8.72169	11.0118	10.8577	11.1855	11.4067	9.22923	10.6957	12.0956	11.8871	7.89669	7.06108	11.5156	18.2048	19.4503	32.5034	20.5035	24.0227	27.6503	36.2564	47.928	84.7622	37.8273	48.4685	37.9318	30.8802	35.6301	40.3784	1.2732e-05	0.000196134	-1.83082		AT3G12570.4	FYD; EXPRESSED IN: 23 plant structures; EXPRESSED DURING: 15 growth stages; BEST Arabidopsis thaliana protein match is: HSP20-like chaperones superfamily protein (TAIR:AT2G37570.1); Has 35333 Blast hits to 34131 proteins in 2444 species: Archae - 798; Bacteria - 22429; Metazoa - 974; Fungi - 991; Plants - 531; Viruses - 0; Other Eukaryotes - 9610 (source: NCBI BLink).
Cotton_A_05823	8.37045	7.37807	3.90285	9.76266	5.89852	9.04402	7.99911	11.9066	16.4556	7.4797	14.7016	4.03255	10.5961	11.3232	39.306	42.9425	30.4549	19.9941	25.1824	23.1783	21.1624	23.4142	46.6161	21.4906	16.0642	23.2991	57.4175	56.2238	43.3901	4.46153e-06	9.16809e-05	-1.82794		AT1G33470.2	RNA-binding (RRM/RBD/RNP motifs) family protein; FUNCTIONS IN: RNA binding, nucleotide binding, nucleic acid binding; INVOLVED IN: biological_process unknown; LOCATED IN: cellular_component unknown; CONTAINS InterPro DOMAIN/s: RNA recognition motif, RNP-1 (InterPro:IPR000504), Nucleotide-binding, alpha-beta plait (InterPro:IPR012677); BEST Arabidopsis thaliana protein match is: RNA-binding (RRM/R…
Cotton_A_02082	3.37078	4.48475	2.03394	8.64913	7.68024	8.19456	3.79941	4.99456	8.60059	6.41281	12.3181	3.13955	3.54189	8.43496	20.2452	20.4925	15.9343	17.7886	22.2718	20.3082	14.934	21.1209	25.1146	16.9011	12.7397	18.6816	37.7518	28.9058	32.486	6.31283e-08	4.76141e-06	-1.82729		AT1G10790.1	BEST Arabidopsis thaliana protein match is: hydroxyproline-rich glycoprotein family protein (TAIR:AT3G56590.2); Has 78 Blast hits to 78 proteins in 11 species: Archae - 0; Bacteria - 0; Metazoa - 0; Fungi - 0; Plants - 78; Viruses - 0; Other Eukaryotes - 0 (source: NCBI BLink).
Cotton_A_35923	87.2066	32.7254	86.3518	84.9158	27.7326	41.9622	36.1624	55.3972	61.73	19.8522	55.743	37.9191	143.573	111.275	215.572	133.223	48.9264	134.543	194.574	351.579	466.324	336.353	366.87	257.572	207.199	137.689	196.538	204.132	96.1122	3.91634e-05	0.000444788	-1.82368
Cotton_A_39948	2.8067	1.8778	3.09682	4.85605	2.98371	2.70878	10.3751	11.5019	11.2166	3.66149	7.59658	5.09957	1.4832	0.849092	24.3886	15.3038	21.0597	12.0006	11.2334	9.75421	13.8199	22.6126	19.086	18.7479	18.3448	10.5499	12.5672	26.6596	29.155	3.13493e-07	1.43884e-05	-1.82024		AT2G46710.1	Rho GTPase activating protein with PAK-box/P21-Rho-binding domain; FUNCTIONS IN: Rac GTPase activator activity; INVOLVED IN: signal transduction; LOCATED IN: intracellular; EXPRESSED IN: 22 plant structures; EXPRESSED DURING: 13 growth stages; CONTAINS InterPro DOMAIN/s: PAK-box/P21-Rho-binding (InterPro:IPR000095), Rho GTPase activation protein (InterPro:IPR008936), RhoGAP (InterPro:IPR000198); …
Cotton_A_09715	11.43	12.2805	8.81267	13.1279	12.6571	12.6825	9.63368	12.3606	14.358	15.0145	22.1054	9.22995	6.28426	11.7041	45.1779	46.9926	90.9121	35.8697	36.9041	47.6481	42.072	52.5562	55.3209	26.5041	30.8113	28.2665	35.7596	34.6695	36.8457	9.0681e-07	2.99696e-05	-1.81296		AT5G51300.3	splicing factor-related; FUNCTIONS IN: RNA binding, zinc ion binding, nucleotide binding, nucleic acid binding; INVOLVED IN: RNA splicing; EXPRESSED IN: 24 plant structures; EXPRESSED DURING: 13 growth stages; CONTAINS InterPro DOMAIN/s: K Homology (InterPro:IPR004087), K Homology, type 1, subgroup (InterPro:IPR018111), RNA recognition motif, RNP-1 (InterPro:IPR000504), K Homology, type 1 (InterP…
Cotton_A_06594	6.1965	6.63237	5.9154	7.6888	6.69106	6.13239	4.78623	4.10015	4.93617	9.7359	10.2598	7.0576	5.98957	4.50651	14.3755	11.9702	29.1935	14.1611	10.0241	16.4447	14.2365	33.8892	28.0307	22.9694	52.1293	28.7723	20.0385	22.1703	22.7024	2.02265e-05	0.000275174	-1.81266		AT4G26750.1	hydroxyproline-rich glycoprotein family protein; CONTAINS InterPro DOMAIN/s: Protein of unknown function DUF605 (InterPro:IPR006745); BEST Arabidopsis thaliana protein match is: glucan synthase-like 11 (TAIR:AT3G59100.1); Has 1807 Blast hits to 1807 proteins in 277 species: Archae - 0; Bacteria - 0; Metazoa - 736; Fungi - 347; Plants - 385; Viruses - 0; Other Eukaryotes - 339 (source: NCBI BLink).
Cotton_A_29946	5.27544	5.97193	4.89232	6.57739	5.17791	6.34526	4.37078	4.24727	7.78684	5.72545	13.5925	3.17715	2.042	4.18966	33.3302	24.787	49.0125	17.9185	18.6515	24.3811	22.6075	21.8329	25.2845	8.57436	9.48303	10.3048	11.3859	11.675	9.48165	9.01174e-05	0.000814184	-1.81251		AT3G09670.2	Tudor/PWWP/MBT superfamily protein; FUNCTIONS IN: molecular_function unknown; INVOLVED IN: biological_process unknown; LOCATED IN: cellular_component unknown; EXPRESSED IN: 22 plant structures; EXPRESSED DURING: 13 growth stages; CONTAINS InterPro DOMAIN/s: PWWP (InterPro:IPR000313); BEST Arabidopsis thaliana protein match is: Tudor/PWWP/MBT superfamily protein (TAIR:AT5G02950.1); Has 880 Blast h…
Cotton_A_22802	2.8576	3.95612	2.51652	4.59759	3.33259	4.60169	3.72627	3.92748	5.65012	3.96718	7.84573	2.83769	1.29183	1.83609	14.6293	15.0315	28.3929	14.6662	14.174	27.6155	11.8846	13.6616	14.3193	5.61008	6.81924	8.11805	7.36296	7.71786	8.73704	4.74299e-05	0.000508483	-1.80879		AT1G24706.2	Encodes a component of the putative Arabidopsis THO/TREX complex: THO1 or HPR1 (At5g09860), THO2 (At1g24706), THO3 or TEX1 (At5g56130), THO5 (At5g42920, At1g45233), THO6 (At2g19430), and THO7 (At5g16790, At3g02950). THO/TREX complexes in animals have been implicated in the transport of mRNA precursors. Mutants of THO3/TEX1, THO1, THO6 accumulate reduced amount of small interfering (si)RNA, sugges…
Cotton_A_14302	13.1998	11.3763	12.0357	16.7842	13.5667	11.101	17.1567	16.1596	23.2136	15.0673	20.1091	7.77226	5.76303	8.3838	65.5516	46.7197	14.808	38.5944	37.7913	28.815	21.7045	27.5314	24.3344	80.8003	28.9894	59.0602	82.2101	87.5105	75.0026	4.94009e-05	0.000523678	-1.80854		AT3G56590.1	hydroxyproline-rich glycoprotein family protein; BEST Arabidopsis thaliana protein match is: zinc finger (C3HC4-type RING finger) family protein (TAIR:AT3G10810.1); Has 25302 Blast hits to 15852 proteins in 1026 species: Archae - 46; Bacteria - 3146; Metazoa - 8883; Fungi - 4295; Plants - 4804; Viruses - 810; Other Eukaryotes - 3318 (source: NCBI BLink).
Cotton_A_11130	25.6826	27.5611	23.9791	6.51384	5.63981	6.64135	3.32533	5.1044	4.58481	5.04026	4.43586	2.1793	4.52202	1.38066	29.5555	31.4014	9.74549	39.063	44.3515	52.3359	37.9881	16.7813	24.5292	20.2098	11.646	14.374	58.1345	50.8594	32.7241	3.70475e-05	0.00042907	-1.80427		AT2G26730.1	Leucine-rich repeat protein kinase family protein; FUNCTIONS IN: protein serine/threonine kinase activity, protein kinase activity, ATP binding; INVOLVED IN: transmembrane receptor protein tyrosine kinase signaling pathway, protein amino acid phosphorylation; LOCATED IN: plasma membrane; EXPRESSED IN: 24 plant structures; EXPRESSED DURING: 13 growth stages; CONTAINS InterPro DOMAIN/s: Serine/thre…
Cotton_A_09799	7.6189	7.83547	5.54985	10.2503	8.33552	8.07197	7.65933	6.53344	9.47439	8.87966	15.4427	7.32333	5.3077	7.40128	24.6981	18.363	41.0638	23.0068	22.3894	26.0992	39.2213	60.9932	61.6064	10.8124	15.5634	11.4061	27.3705	23.135	27.0627	7.76205e-05	0.000727091	-1.80395		AT5G65770.3	LITTLE NUCLEI4 (LINC4); EXPRESSED IN: 23 plant structures; EXPRESSED DURING: 13 growth stages; BEST Arabidopsis thaliana protein match is: branched-chain amino acid aminotransferase 5 / branched-chain amino acid transaminase 5 (BCAT5) (TAIR:AT5G65780.2).
Cotton_A_28553	11.9212	9.85989	10.1422	9.37586	10.5271	9.39998	7.09124	9.35036	10.9281	10.9488	14.3468	6.8419	21.0946	16.6167	44.59	65.7157	71.9487	29.6038	29.4408	29.6152	44.1854	58.1155	38.8432	40.6797	29.9693	27.5771	26.4791	29.4806	26.3449	1.32689e-06	3.89363e-05	-1.80352		AT1G76140.1	Prolyl oligopeptidase family protein; FUNCTIONS IN: serine-type peptidase activity, serine-type endopeptidase activity; INVOLVED IN: proteolysis; LOCATED IN: chloroplast; EXPRESSED IN: 24 plant structures; EXPRESSED DURING: 15 growth stages; CONTAINS InterPro DOMAIN/s: Peptidase S9, prolyl oligopeptidase, catalytic domain (InterPro:IPR001375), Peptidase S9A, oligopeptidase, N-terminal beta-propel…
Cotton_A_07095	8.08827	8.27845	9.18678	1.08517	0.601011	0.992058	2.62182	1.51648	2.43234	0.53639	4.67841	1.86765	0.610526	0.559216	23.3159	7.28283	7.1449	7.54425	8.24033	10.383	6.3427	6.42214	12.5778	10.6398	6.54709	7.17891	17.221	14.0326	15.9415	2.40543e-05	0.000313099	-1.80163		AT4G22730.1	Leucine-rich repeat protein kinase family protein; FUNCTIONS IN: protein serine/threonine kinase activity, protein kinase activity, ATP binding; INVOLVED IN: transmembrane receptor protein tyrosine kinase signaling pathway, protein amino acid phosphorylation; LOCATED IN: plasma membrane; EXPRESSED IN: 20 plant structures; EXPRESSED DURING: 7 growth stages; CONTAINS InterPro DOMAIN/s: Protein kina…
Cotton_A_03037	2.22961	2.40283	1.32089	3.09973	2.53482	2.39635	2.14162	1.87648	2.53668	2.6736	4.72447	1.26032	1.02882	1.11369	7.06475	4.89228	9.86471	9.61403	10.5443	7.38972	10.7477	15.3353	13.7829	2.77511	5.54478	3.74779	5.41468	5.12808	5.04486	1.9934e-05	0.000272081	-1.79956		AT4G32620.1	Enhancer of polycomb-like transcription factor protein; FUNCTIONS IN: nucleic acid binding; INVOLVED IN: biological_process unknown; LOCATED IN: cellular_component unknown; EXPRESSED IN: 25 plant structures; EXPRESSED DURING: 14 growth stages; CONTAINS InterPro DOMAIN/s: Tudor domain (InterPro:IPR002999), Enhancer of polycomb-like (InterPro:IPR019542); BEST Arabidopsis thaliana protein match is: …
Cotton_A_22444	3.14773	3.06469	1.44865	4.13423	4.05283	4.20502	1.72563	2.26088	1.42375	2.57132	2.8595	1.39479	0.861828	1.24048	6.79817	5.53998	4.75143	11.5078	11.7649	21.1984	9.49212	6.39314	8.27502	4.36162	2.51891	4.66976	10.5989	12.1376	7.97049	7.56453e-05	0.000713389	-1.79625		AT5G43310.2	COP1-interacting protein-related; EXPRESSED IN: 21 plant structures; EXPRESSED DURING: 13 growth stages; BEST Arabidopsis thaliana protein match is: COP1-interacting protein 7 (TAIR:AT4G27430.2).
Cotton_A_13182	3.02106	2.2107	3.20121	4.1973	3.42699	3.38777	2.54218	4.08332	4.00053	6.40166	5.87802	4.11305	3.14686	2.02546	13.4716	13.3501	18.7195	9.81625	9.24468	12.9759	12.5633	23.6045	16.9601	5.89398	10.7894	9.87911	12.2112	11.962	10.3899	2.86557e-07	1.35046e-05	-1.79385		AT5G41150.1	Confers resistance to UV radiation. Homolog of the human xeroderma pigmentosum group F DNA repair and yeast Rad1 proteins
Cotton_A_17553	22.3758	23.2186	24.4578	26.5424	18.8611	20.9953	23.6302	17.5774	44.3879	36.6375	70.4117	26.1777	8.69614	15.542	90.0539	78.6021	168.365	71.9419	89.6961	81.2421	94.5405	133.053	138.846	56.9438	107.306	76.2022	55.1841	88.8931	79.0149	1.53009e-07	8.72256e-06	-1.79383		AT1G29350.1	Kinase-related protein of unknown function (DUF1296); CONTAINS InterPro DOMAIN/s: Protein of unknown function DUF1296 (InterPro:IPR009719); BEST Arabidopsis thaliana protein match is: Kinase-related protein of unknown function (DUF1296) (TAIR:AT1G29370.1); Has 14112 Blast hits to 8132 proteins in 472 species: Archae - 0; Bacteria - 479; Metazoa - 5756; Fungi - 1694; Plants - 1071; Viruses - 58; O…
Cotton_A_05425	2.01196	3.26462	2.39285	3.8008	2.59175	3.41085	2.6722	3.04165	3.64921	4.216	5.77886	1.89548	1.14402	2.71214	13.0768	11.4119	15.4368	10.1738	9.62615	12.3587	10.4994	14.013	20.7091	6.51711	5.16705	7.03104	6.71801	7.06956	8.00706	2.31803e-06	5.78003e-05	-1.79037		AT3G21290.1	dentin sialophosphoprotein-related; FUNCTIONS IN: molecular_function unknown; INVOLVED IN: biological_process unknown; LOCATED IN: chloroplast; EXPRESSED IN: 24 plant structures; EXPRESSED DURING: 15 growth stages; CONTAINS InterPro DOMAIN/s: Occludin/RNA polymerase II elongation factor, ELL domain (InterPro:IPR010844); Has 17175 Blast hits to 8691 proteins in 788 species: Archae - 88; Bacteria -…
Cotton_A_36365	2.03838	3.37389	1.28853	2.59025	2.80899	3.1877	1.25582	2.9743	4.19812	2.70842	6.71483	2.60623	1.56917	3.3879	15.7144	18.6387	20.0964	9.51233	10.1289	11.3472	6.06008	4.08464	7.77363	5.81527	5.212	10.2671	7.56776	9.36404	9.23415	1.79106e-05	0.000249978	-1.79007		AT1G21650.1	Encodes a component of the thylakoid-localized Sec system involved in the translocation of cytoplasmic proteins into plastid. Loss-of-function mutations result in arrest at the globular stage and embryo lethality.
Cotton_A_06835	1.38801	2.28201	1.80558	2.90471	2.068	2.49199	2.35162	1.71583	2.0569	2.8807	5.84185	3.64275	1.08124	1.21892	9.85978	9.61381	20.9833	7.37265	7.5207	7.75124	7.76078	7.96178	12.221	4.48572	5.32115	5.33407	6.21432	6.34209	6.12312	2.43731e-05	0.000315773	-1.78873		AT3G60240.4	protein synthesis initiation factor 4G (EIF4G). A mutation in this gene (cum2-1) results in decreased accumulation of CMV coat protein in upper, uninoculated leaves. Likely affects cell-to-cell movement of the virus, also affects TCV multiplication.
Cotton_A_16144	1.23881	0.949684	0.925477	1.15038	1.70714	1.32843	1.20843	0.923031	0.434276	1.5712	1.91177	1.25046	0.408855	1.12348	3.06032	8.75473	7.13309	3.85463	5.29948	3.86246	1.45928	1.9487	1.89789	4.90263	2.72546	4.23172	3.86733	2.38144	4.24537	3.58754e-05	0.000418981	-1.7865		AT4G18520.1	Pentatricopeptide repeat (PPR) superfamily protein; CONTAINS InterPro DOMAIN/s: Pentatricopeptide repeat (InterPro:IPR002885); BEST Arabidopsis thaliana protein match is: Tetratricopeptide repeat (TPR)-like superfamily protein (TAIR:AT4G39530.1); Has 48062 Blast hits to 12645 proteins in 202 species: Archae - 0; Bacteria - 8; Metazoa - 107; Fungi - 40; Plants - 47280; Viruses - 0; Other Eukaryote…
Cotton_A_01598	8.83294	10.128	10.0058	8.52659	6.68567	8.67824	7.27521	4.28157	7.3426	7.07992	11.9717	5.24353	9.46861	12.3848	12.1327	11.0882	9.17318	25.5897	23.1935	28.4943	34.7003	40.3035	37.9895	30.8807	41.3668	31.6157	43.0553	37.2041	28.493	1.76695e-06	4.74973e-05	-1.78478		AT3G50910.1	unknown protein; BEST Arabidopsis thaliana protein match is: unknown protein (TAIR:AT5G66480.1); Has 76 Blast hits to 75 proteins in 28 species: Archae - 0; Bacteria - 10; Metazoa - 7; Fungi - 2; Plants - 49; Viruses - 0; Other Eukaryotes - 8 (source: NCBI BLink).
Cotton_A_14123	1.927	3.70153	2.6162	9.6418	9.21125	10.9993	11.6865	5.33937	7.09303	21.3853	12.61	20.0833	18.4803	27.6989	38.8608	38.5545	20.4378	14.9521	17.2313	18.8272	20.9432	58.4886	33.1714	76.4577	51.319	63.2948	51.7399	51.0231	42.6151	1.959e-05	0.000268203	-1.7802		AT1G27300.1	unknown protein; Has 54 Blast hits to 54 proteins in 19 species: Archae - 0; Bacteria - 0; Metazoa - 11; Fungi - 6; Plants - 34; Viruses - 0; Other Eukaryotes - 3 (source: NCBI BLink).
Cotton_A_29450	10.8898	12.4895	10.3618	17.5176	10.4974	12.9034	13.66	9.42074	17.6331	17.5966	24.6022	13.7613	12.2135	7.64263	34.6184	40.5183	66.7724	46.719	43.4321	56.1475	49.8037	90.1794	73.3351	24.6462	33.9781	22.9553	39.4021	35.5856	44.0983	2.30889e-06	5.77015e-05	-1.77733		AT3G49601.1	FUNCTIONS IN: molecular_function unknown; INVOLVED IN: biological_process unknown; LOCATED IN: cellular_component unknown; CONTAINS InterPro DOMAIN/s: mRNA splicing factor, Cwf21 (InterPro:IPR013170); Has 30201 Blast hits to 17322 proteins in 780 species: Archae - 12; Bacteria - 1396; Metazoa - 17338; Fungi - 3422; Plants - 5037; Viruses - 0; Other Eukaryotes - 2996 (source: NCBI BLink).
Cotton_A_30823	23.2459	26.4608	31.9495	6.62743	12.0127	51.2978	42.4672	20.2071	11.884	13.1036	22.536	20.0751	54.8109	54.3881	180.593	125.638	2.82222	30.2461	43.0328	54.8422	167.583	118.672	61.2809	108.932	96.7748	112.766	144.8	99.8941	87.4558	5.93589e-05	0.00059884	-1.77637		AT5G39950.1	encodes a cytosolic thioredoxin that reduces disulfide bridges of target proteins by the reversible formation of a disulfide bridge between two neighboring Cys residues present in the active site. Thioredoxins have been found to regulate a variety of biological reactions in prokaryotic and eukaryotic cells.
Cotton_A_33422	2.39102	2.49195	1.44275	2.75153	2.84563	2.65141	2.46071	3.11769	2.53363	4.18127	3.02545	1.79184	3.0943	3.67686	14.0336	9.56374	17.4551	5.72918	6.50681	10.8398	8.06058	8.09456	10.1713	6.88284	7.79281	9.57412	7.75836	9.35057	9.1364	1.92962e-07	1.00741e-05	-1.77436		AT3G17740.1	unknown protein; FUNCTIONS IN: molecular_function unknown; INVOLVED IN: biological_process unknown; LOCATED IN: cellular_component unknown; EXPRESSED IN: 23 plant structures; EXPRESSED DURING: 13 growth stages; CONTAINS InterPro DOMAIN/s: Protein of unknown function DUF1740 (InterPro:IPR013633); BEST Arabidopsis thaliana protein match is: unknown protein (TAIR:AT3G17712.1); Has 409 Blast hits to …
Cotton_A_16433	4.13685	4.13033	3.42696	4.82164	4.85532	4.73689	2.87265	3.33703	5.09724	6.13611	7.2539	3.46799	2.10409	4.74401	13.6688	14.3557	32.4234	13.3179	14.5378	14.2048	14.5255	26.9666	26.4981	4.7332	12.996	8.03972	8.79125	9.54738	9.11288	5.79395e-05	0.000589146	-1.77241		AT4G24200.1	Transcription elongation factor (TFIIS) family protein; CONTAINS InterPro DOMAIN/s: Transcription factor IIS, N-terminal (InterPro:IPR017923); Has 1174 Blast hits to 562 proteins in 174 species: Archae - 0; Bacteria - 342; Metazoa - 163; Fungi - 176; Plants - 109; Viruses - 0; Other Eukaryotes - 384 (source: NCBI BLink).
Cotton_A_05666	2.42097	2.48289	1.59362	4.81901	3.10874	3.47624	3.08476	2.89368	3.84805	5.30367	7.47548	3.83592	1.86175	3.25553	16.33	13.5444	23.5011	8.13172	7.70042	8.6295	15.5249	19.0245	19.4748	7.13674	8.75943	8.03337	7.96259	8.33361	8.91981	1.02086e-05	0.000167399	-1.77217		AT4G33240.2	Encodes a protein that is predicted to act as a 1-phosphatidylinositol-3-phosphate (PtdIns3P) 5-kinase based on its homology to Fab1 from yeast. It contains an FYVE domain required for binding to PtdIns3P-containing membranes in yeast, as well as a Cpn60_TCP1 homology domain plus a kinase domain. fab1a/fab1b pollen grains not viable and have defective vacuolar organization. FAB1A and FAB1B comple…
Cotton_A_28650	9.56684	9.30524	8.24664	7.37955	5.09737	5.83572	4.67677	4.57135	5.57742	7.23503	11.7024	7.38954	12.218	10.0595	24.1673	28.2467	32.7731	23.8076	21.6667	23.7146	36.1718	30.8498	30.6677	22.913	29.3148	23.7313	23.8836	25.4094	21.0383	7.80214e-13	2.89659e-09	-1.77203		AT3G51460.1	Encodes RHD4 (ROOT HAIR DEFECTIVE4), a phosphatidylinositol-4-phosphate phosphatase required for root hair development.
Cotton_A_23387	0.0162489	0.0118903	0	0.0667091	0.0167938	0.0304927	0.0350376	0	0.029905	0.103043	0.0607603	0.0229623	0	0	0.342182	0.30357	0.171856	1.95459	1.02973	1.11385	0.368243	0.352482	0.293903	1.35715	1.18592	1.04407	1.12045	1.00962	0.564626	1.83082e-05	0.000254041	-1.77029		AT3G47570.1	Leucine-rich repeat protein kinase family protein; FUNCTIONS IN: protein serine/threonine kinase activity, kinase activity, ATP binding; INVOLVED IN: transmembrane receptor protein tyrosine kinase signaling pathway, protein amino acid phosphorylation; LOCATED IN: plasma membrane; EXPRESSED IN: 13 plant structures; EXPRESSED DURING: 8 growth stages; CONTAINS InterPro DOMAIN/s: Protein kinase, ATP …
Cotton_A_24119	14.4858	12.5599	8.8142	13.6808	9.05842	8.98522	6.56214	8.01559	7.16911	7.56515	16.9179	7.483	7.59362	7.21304	21.0925	18.0442	11.7155	25.6423	23.6408	22.2036	41.1696	26.7853	28.5982	41.4694	33.5357	54.1534	51.2778	49.7302	48.345	3.96554e-06	8.43953e-05	-1.77017		AT4G00570.1	Encodes an NAD-dependent malic enzyme (NAD-ME) that does not act on oxaloacetate, indicating that it belongs to EC 1.1.1.39. It is a member of the beta family of NAD-MEs in plants. It appears to function as a homodimer or as a heterodimer with the alpha-type NAD-ME2 (At2g13560). NAD-ME2 transcript and protein levels are higher during the night than during the day.
Cotton_A_05183	2.68684	2.19299	4.11546	0	0.320416	0.129286	0	0.269493	0.19019	1.31067	0.128808	0.876216	4.06486	0.219014	3.72043	2.58645	0.670237	3.55634	4.09844	6.44835	3.37813	2.87377	3.53444	4.78485	2.3743	3.1915	5.31711	8.79459	7.78602	7.4822e-05	0.000707421	-1.7696		AT3G19380.1	plant U-box 25 (PUB25); FUNCTIONS IN: ubiquitin-protein ligase activity, binding; INVOLVED IN: response to chitin; LOCATED IN: ubiquitin ligase complex; EXPRESSED IN: 22 plant structures; EXPRESSED DURING: 12 growth stages; CONTAINS InterPro DOMAIN/s: U box domain (InterPro:IPR003613), Armadillo-like helical (InterPro:IPR011989), Armadillo-type fold (InterPro:IPR016024); BEST Arabidopsis thaliana…
Cotton_A_12426	14.4963	11.5106	14.1442	10.13	7.33182	14.5666	9.80983	8.24446	10.2177	8.99731	13.6478	8.06347	30.7413	14.0788	43.9133	52.8464	45.2773	60.5484	69.3699	66.4496	33.0079	29.5603	19.3519	57.0437	20.6251	44.1292	33.2931	29.3091	37.5374	9.21799e-07	3.02852e-05	-1.76821		AT3G22425.2	Encodes imidazoleglycerolphosphate dehydratase.
Cotton_A_19337	0.922571	1.85654	0.278341	1.65707	1.66864	0.144275	2.73535	2.40591	3.39586	0.585055	2.29988	2.28155	0.536029	0	3.59779	2.89471	2.48455	9.9408	8.5539	6.48888	3.18176	6.12516	2.78853	4.51047	2.23634	4.39616	6.13509	7.37362	6.2697	1.36322e-05	0.000206012	-1.76747		AT2G18060.1	Encodes a NAC-domain transcription factor. Expressed in the vascular tissue.
Cotton_A_28721	31.7788	34.8598	38.4963	24.0757	26.9238	38.1355	8.84191	13.8385	8.65649	8.10698	10.5228	3.66427	77.879	56.1482	92.6619	78.2901	47.4837	51.0169	59.5903	53.9606	92.7997	91.0059	68.9133	181.991	138.482	171.603	84.502	94.8451	83.3644	1.016e-05	0.000166901	-1.76471		AT5G13640.1	arabidopsis phospholipid:diacylglycerol acyltransferase (PDAT)
Cotton_A_38680	2.05215	2.32079	2.70168	2.9679	2.98864	2.10059	4.62621	4.01375	6.69532	7.8083	5.34835	6.06368	3.66786	3.95247	11.9235	14.1825	14.3345	10.5918	9.61711	7.27463	12.4068	17.1879	27.0208	23.1646	15.0206	16.7615	10.505	7.87132	10.7793	2.09974e-06	5.38439e-05	-1.76469		AT1G10150.1	Carbohydrate-binding protein; FUNCTIONS IN: carbohydrate binding; LOCATED IN: mitochondrion; EXPRESSED IN: 24 plant structures; EXPRESSED DURING: 15 growth stages; BEST Arabidopsis thaliana protein match is: Carbohydrate-binding protein (TAIR:AT1G59510.1); Has 114 Blast hits to 112 proteins in 22 species: Archae - 0; Bacteria - 3; Metazoa - 0; Fungi - 0; Plants - 110; Viruses - 0; Other Eukaryote…
Cotton_A_05690	9.27749	13.0237	9.31106	10.7852	9.93107	9.65259	11.7887	8.82593	12.4575	9.72559	15.9889	6.15395	7.43311	23.5291	23.9258	7.03667	4.82311	24.902	22.5081	25.6748	34.7269	56.5665	50.1204	62.633	54.438	56.0455	56.4037	55.365	39.3512	3.93818e-05	0.000446207	-1.76396		AT1G19110.1	inter-alpha-trypsin inhibitor heavy chain-related; FUNCTIONS IN: molecular_function unknown; INVOLVED IN: biological_process unknown; LOCATED IN: plasma membrane, membrane; EXPRESSED IN: 24 plant structures; EXPRESSED DURING: 15 growth stages; CONTAINS InterPro DOMAIN/s: von Willebrand factor, type A (InterPro:IPR002035); BEST Arabidopsis thaliana protein match is: unknown protein (TAIR:AT1G72500…
Cotton_A_00364	20.8375	16.9299	22.3733	30.5865	22.2489	23.0502	23.6224	21.3767	37.6452	43.8208	69.0385	25.4412	14.8759	17.8432	91.0543	73.2311	52.1936	79.3239	95.5661	75.2599	59.8183	178.184	193.572	104.075	120.838	88.9598	48.444	79.3907	77.2184	8.9908e-06	0.000151416	-1.76304		AT2G37570.1	encodes a protein that can complement the salt-sensitive phenotype of a calcineurin (CaN)-deficient yeast mutant. This gene occurs in a single-copy and is 75% identical to tobacco SLT1 gene.
Cotton_A_08184	3.91208	5.12064	3.7902	4.24144	5.75171	3.82582	3.56436	4.59811	5.27319	5.73047	5.49434	3.50392	1.1455	1.04923	11.3947	8.93267	5.54183	19.8009	21.8366	25.5959	17.8137	8.35421	13.8117	10.7203	5.91245	8.33573	22.7445	15.5725	10.5799	1.81259e-05	0.00025214	-1.76067		AT1G63430.1	Leucine-rich repeat protein kinase family protein; FUNCTIONS IN: protein serine/threonine kinase activity, protein kinase activity, ATP binding; INVOLVED IN: transmembrane receptor protein tyrosine kinase signaling pathway, protein amino acid phosphorylation; LOCATED IN: plasma membrane; EXPRESSED IN: 22 plant structures; EXPRESSED DURING: 13 growth stages; CONTAINS InterPro DOMAIN/s: Protein kin…
Cotton_A_02212	1.5225	1.66203	1.23494	1.99813	1.85731	1.77985	1.45312	1.07396	2.38864	3.07061	5.00873	2.15153	0.460752	1.74087	5.75405	5.13305	13.1512	3.47458	4.15252	5.52231	7.77888	12.3452	12.5917	3.16543	7.19596	5.77809	4.46169	4.8006	4.16278	4.5253e-05	0.0004914	-1.76037		AT3G45830.1	unknown protein; FUNCTIONS IN: molecular_function unknown; INVOLVED IN: biological_process unknown; LOCATED IN: cellular_component unknown; EXPRESSED IN: 24 plant structures; EXPRESSED DURING: 15 growth stages; BEST Arabidopsis thaliana protein match is: unknown protein (TAIR:AT1G02290.1); Has 499 Blast hits to 438 proteins in 100 species: Archae - 0; Bacteria - 7; Metazoa - 236; Fungi - 15; Plan…
Cotton_A_06722	14.2183	15.0172	11.8758	13.0476	11.1842	12.4648	6.94735	7.21485	12.1171	9.99378	25.1431	5.34486	16.7338	11.477	61.309	54.9626	86.0036	19.5039	25.3444	29.3613	42.2089	42.4894	77.7426	20.9556	19.5311	18.7166	45.2659	42.9695	40.3572	4.15906e-05	0.000463686	-1.75935		AT4G30160.2	Encodes a major actin filament bundling protein that is involved in root hair growth through regulating actin organization in a Ca2+-dependent manner.
Cotton_A_18902	4.31036	5.57669	4.12923	7.91304	6.49866	6.58782	9.17469	6.69227	8.5872	8.76392	14.2902	8.60308	1.33289	2.11305	28.57	16.2588	30.0125	17.4884	19.1274	21.8092	27.8607	44.0583	35.7994	16.3191	23.5696	19.2399	12.5634	14.1519	14.0141	2.37938e-06	5.87166e-05	-1.75007		AT5G20490.1	Encodes a member of the type XI myosin protein family involved in root hair growth, trichome development, and organelle trafficking. This gene appears to be expressed at low levels throughout the plant.
Cotton_A_08439	13.2414	14.7624	10.1519	17.9875	9.33834	12.2783	13.6045	11.4766	21.0729	16.3003	31.9417	11.0072	19.087	21.4413	48.5677	42.6558	46.7359	21.704	23.2625	27.9362	59.224	94.6354	77.7548	59.5536	49.2389	57.8797	64.9713	72.8016	58.8168	1.36486e-06	3.96323e-05	-1.74927		AT5G14540.1	FUNCTIONS IN: molecular_function unknown; INVOLVED IN: biological_process unknown; LOCATED IN: cellular_component unknown; EXPRESSED IN: 23 plant structures; EXPRESSED DURING: 13 growth stages; CONTAINS InterPro DOMAIN/s: Ubiquitin-associated/translation elongation factor EF1B, N-terminal, eukaryote (InterPro:IPR015940), UBA-like (InterPro:IPR009060), Protein of unknown function DUF1421 (InterPro…
Cotton_A_02680	2.66849	2.14798	2.1469	3.83439	5.0563	4.28438	4.98688	6.72702	10.3135	4.62546	6.09794	3.77101	6.17133	3.20318	12.7937	11.5625	16.504	8.56926	8.46472	10.821	13.887	36.49	27.972	15.6177	19.0104	9.62859	19.372	13.3532	13.5151	2.55142e-05	0.000327013	-1.74747		AT5G57020.1	Arabidopsis thaliana myristoyl-CoA:protein N-myristoyltransferase.
Cotton_A_05251	7.15801	8.80152	6.16011	8.55112	6.8523	7.52382	6.64206	3.74868	6.37097	6.10201	12.5787	6.38433	5.15079	7.32516	27.0175	17.8357	28.5128	14.2254	11.1617	15.5492	20.9511	23.4699	27.0954	24.3816	29.0447	33.7857	29.574	26.6248	27.3062	1.78093e-08	2.03093e-06	-1.74393		AT1G17440.2	Encodes one of two Arabidopsis proteins with similarity to the TBP-associated factor TAF12. The gene product is an EIN3-interacting TFIID transcription factor required for proper ethylene response, including ERF1 induction. Loss of function mutants show enhanced response to ethylene. Located in nucleus and expressed throughout the plant. Required for ERF1 expression. Cytokinin-hypersensitive 1 (C…
Cotton_A_37801	0.379918	0.556021	0.305658	19.2368	34.9466	28.1222	23.7574	31.8695	34.9607	32.1237	33.622	9.8429	0	0.268611	75.3778	60.1138	68.8959	67.5754	65.6504	60.0781	23.8449	21.7718	73.8236	110.902	27.3558	101.208	61.5459	55.0751	24.0788	1.40038e-05	0.000210013	-1.74278
Cotton_A_30551	4.79707	4.62537	2.99672	3.88091	4.54964	4.27164	2.92065	4.78322	4.05081	4.58104	6.33104	3.5889	2.60742	5.25423	12.359	23.1516	31.6655	18.1466	18.3406	15.308	16.1189	12.3257	14.6764	10.1341	5.86855	7.00451	8.37139	7.93253	10.8887	2.93944e-05	0.000362419	-1.7419		AT2G37690.1	phosphoribosylaminoimidazole carboxylase, putative / AIR carboxylase, putative; FUNCTIONS IN: phosphoribosylaminoimidazole carboxylase activity, catalytic activity, ATP binding; INVOLVED IN: 'de novo' IMP biosynthetic process, pollen development; LOCATED IN: chloroplast; CONTAINS InterPro DOMAIN/s: Phosphoribosylaminoimidazole carboxylase (InterPro:IPR016301), PreATP-grasp-like fold (InterPro:IPR…
Cotton_A_00495	1.34251	1.15325	1.16228	1.91708	2.05113	2.28203	1.82502	2.54966	2.20223	2.62811	2.7647	2.59831	1.07769	2.89965	12.6597	6.70695	13.7041	4.06314	4.08514	4.72962	5.75781	8.21312	10.9309	5.30596	7.97499	6.92381	3.14207	3.60346	4.04928	3.51695e-05	0.000412186	-1.74023		AT3G53090.2	encodes a ubiquitin-protein ligase containing a HECT domain. There are six other HECT-domain UPLs in Arabidopsis.
Cotton_A_03726	0.385765	0.169373	0.372434	2.53399	2.31247	0.820452	2.57866	1.60961	2.12992	0.684978	0.577005	0.981266	0	2.45049	4.00871	5.50271	3.49495	4.77736	3.46648	3.12806	1.7401	2.15454	1.60345	3.83912	4.44581	6.56971	9.27691	6.74444	3.32313	2.82404e-05	0.000351302	-1.7389		AT3G50660.1	Encodes a 22&#945; hydroxylase whose reaction is a rate-limiting step in brassinosteroid biosynthetic pathway. The protein is a member of CYP90B gene family. CLM is an epi-allele with small, compressed rosette, reduced internode length, and reduced fertility, appears in selfed ddm mutant plants possibly due to loss of cytosine methylation. Transcripts accumulate in actively growing tissues, and G…
[truncated: 1,072 more rows]

## Sheet: conserved motifs
Motif name	DNA sequence	Count	Annotation
[truncated: 90 more rows]
