# Supplementary material for: Co-expression network analyses identify functional modules associated with development and stress response in Gossypium arboreum
Source: Sci Rep. 2016 Dec 6;6:38436. doi: 10.1038/srep38436 (PMC5138846; doi:10.1038/srep38436)
Supplement: Supplementary Dataset S2 [file srep38436-s3.xls]

## Sheet: root.salt.up
gene id	root FC(PEG/CK)	root FC(NaCl/CK)
Cotton_A_34960		1.05798
Cotton_A_05818	-1.33064	1.25604
Cotton_A_10719		1.38356
Cotton_A_12535		1.18149
Cotton_A_31946	1.80328	2.32174
Cotton_A_17618	1.3245	2.01704
Cotton_A_04398		1.92978
Cotton_A_32450		1.84331
Cotton_A_13740	1.33199	2.22662
Cotton_A_35079	1.30573	2.52545
Cotton_A_19898	1.69615	2.07844
Cotton_A_28752	1.70348	1.68061
Cotton_A_01990		1.40137
Cotton_A_07684		1.65099
Cotton_A_00777	-1.0409	1.47746
Cotton_A_16898		1.05589
Cotton_A_01885		1.42866
Cotton_A_11586		1.27535
Cotton_A_34281		1.02627
Cotton_A_04765		1.6761
Cotton_A_17504		2.55882
Cotton_A_24531	-1.24686	1.56354
Cotton_A_01810		2.31981
Cotton_A_21228		2.4544
Cotton_A_08063		1.25655
Cotton_A_19763		2.35924
Cotton_A_36376		2.4153		GaJAZ3b
Cotton_A_05767		1.618
Cotton_A_11433		2.01113
Cotton_A_28076	1.42743	3.02391
Cotton_A_05642	-1.26908	1.64894
Cotton_A_21619		2.15562
Cotton_A_28404		1.5544
Cotton_A_06119		2.26362
Cotton_A_16589		1.13633
Cotton_A_10603		1.12382
Cotton_A_29936		1.6081
Cotton_A_33225		2.63333
Cotton_A_09432		1.04469
Cotton_A_02156	2.57194	3.85745
Cotton_A_05829	1.69822	2.5024
Cotton_A_07922	2.73092	4.02746
Cotton_A_26041		1.74726
Cotton_A_23085		1.26554
Cotton_A_30957	2.3484	4.12041
Cotton_A_13023		1.39129
Cotton_A_31093		1.22604
Cotton_A_14124		1.71879
Cotton_A_19089		2.92978
Cotton_A_00828	1.70342	3.53019
Cotton_A_30124		1.35703
Cotton_A_09433		1.36717
Cotton_A_20079		1.15681
Cotton_A_08536		2.63478
Cotton_A_12058		1.87556
Cotton_A_09196		1.40766
Cotton_A_15643		2.00954
Cotton_A_27540		1.69555
Cotton_A_00688		1.0029
Cotton_A_10393		1.0497
Cotton_A_06677		1.96147
Cotton_A_31967		1.40908
Cotton_A_29136		1.3137
Cotton_A_41286		1.90144
Cotton_A_18472		1.03638
Cotton_A_15460		1.15847
Cotton_A_28857	-1.0323	1.46778
Cotton_A_00959	1.18901	1.32221
Cotton_A_19897	2.03776	2.30761
Cotton_A_35300		1.07546
Cotton_A_13846	1.63043	2.18928
Cotton_A_26358	1.14953	1.32299
Cotton_A_02806	2.49316	1.93151
Cotton_A_20361	1.88827	1.58616
Cotton_A_27306	1.17708	1.50283
Cotton_A_19194		1.39429
Cotton_A_08722	1.41849	1.96995
Cotton_A_09720	1.08093	1.46994
Cotton_A_03272	1.40464	2.43502
Cotton_A_38157		1.46667
Cotton_A_25570		1.39867
Cotton_A_32920		1.02988
Cotton_A_32588	1.06611	1.50232
Cotton_A_36456	1.68294	2.37666
Cotton_A_03499	2.29292	3.02239
Cotton_A_19177		1.70724
Cotton_A_31689		1.72593
Cotton_A_26565	1.32533	1.68907
Cotton_A_29995		1.02354
Cotton_A_20641		1.43228
Cotton_A_22327	2.65047	3.12447
Cotton_A_33085	1.25541	2.53044
Cotton_A_00864		1.09761
Cotton_A_39252	1.6971	3.25728
Cotton_A_01399	1.13355	1.75668
Cotton_A_26497		1.34643
Cotton_A_38680		1.12294
Cotton_A_15632		1.21128
Cotton_A_40144		2.15857
Cotton_A_09429	1.36343	1.55443
Cotton_A_14670	2.95105	3.4374
Cotton_A_25402	-1.0588	1.0772
Cotton_A_26111	-1.80037	2.061
Cotton_A_00256	1.67099	2.85285
Cotton_A_36674		1.1571
Cotton_A_28735		1.99373
Cotton_A_29685		2.24275
Cotton_A_09601	1.49098	2.63998
Cotton_A_23172	1.24666	2.27989
Cotton_A_07731	1.41746	2.61296
Cotton_A_09407		1.06784
Cotton_A_29168		1.93783
Cotton_A_14396		2.06828
Cotton_A_03866	1.13063	3.10601
Cotton_A_32381		2.16994
Cotton_A_23056	1.22494	3.4229
Cotton_A_10112		1.1772
Cotton_A_08671		1.90337
Cotton_A_20195	1.215	3.43163
Cotton_A_05772		1.44669
Cotton_A_20303	1.02787	2.18043
Cotton_A_07671		1.55418
Cotton_A_14904		1.61462
Cotton_A_25400	1.96416	2.64852
Cotton_A_08231		1.1324
Cotton_A_32128		1.11297
Cotton_A_37599		1.59584
Cotton_A_10617		1.98418
Cotton_A_30799		1.28475
Cotton_A_17691		1.17964
Cotton_A_33590	2.32896	3.06421
Cotton_A_29196		2.47456
Cotton_A_08080	3.86912	5.72211
Cotton_A_06133		1.65175
Cotton_A_21405	2.06525	4.16745
Cotton_A_03629		3.51631
Cotton_A_30524		1.48327
Cotton_A_29571		1.91997
Cotton_A_13108		1.27412
Cotton_A_35109		1.52949
Cotton_A_23016		1.30465
Cotton_A_30766	2.37221	3.98028
Cotton_A_14382		1.67582
Cotton_A_18724		1.73939
Cotton_A_11769		1.06471
Cotton_A_09474		2.7986
Cotton_A_14869	1.54728	4.29853
Cotton_A_39797	3.90282	6.63204
Cotton_A_02272		1.25942
Cotton_A_25675		2.92178
Cotton_A_13457		1.24325
Cotton_A_17735		2.27551
Cotton_A_03411		2.11142
Cotton_A_35546		2.17247
Cotton_A_02086	1.64154	3.0201
Cotton_A_08367		1.7134
Cotton_A_33705		1.138
Cotton_A_02282		1.90401
Cotton_A_36308		1.45056
Cotton_A_11050		2.33234
Cotton_A_18282		1.01142
Cotton_A_30695		1.32548
Cotton_A_25674		1.0001
Cotton_A_38734		2.2988
Cotton_A_38735		2.44112
Cotton_A_17145		1.58171
Cotton_A_33556		1.20619
Cotton_A_19044		1.02087
Cotton_A_08284		1.37503
Cotton_A_39210	1.11496	1.86537
Cotton_A_09321	1.66267	3.14484
Cotton_A_29096		3.24734
Cotton_A_36326		1.4133
Cotton_A_00591		1.95431
Cotton_A_01877	1.32234	2.07546
Cotton_A_04961		2.12241
Cotton_A_08947	1.32589	2.06754
Cotton_A_20725	1.41424	2.03733
Cotton_A_21379		1.33405
Cotton_A_27270		1.48035
Cotton_A_03398		1.29869
Cotton_A_21003		1.72993
Cotton_A_26121	1.89536	3.30333
Cotton_A_32383		1.21491
Cotton_A_23226	3.04383	1.03157
Cotton_A_19594	2.0594	1.05888
Cotton_A_07660	2.12179	1.01705
Cotton_A_11012	3.01902	1.52729
Cotton_A_22323	4.07809	2.535
Cotton_A_11312	2.58144	1.03709
Cotton_A_19112	4.18465	1.18904
Cotton_A_20999	5.0912	2.79028
Cotton_A_27597	1.84258	1.26302
Cotton_A_04622	3.56194	1.60026
Cotton_A_08113	2.73871	1.03707
Cotton_A_20998	3.25621	1.13114
Cotton_A_32287	2.274	1.10703
Cotton_A_17601	1.52732	1.35582
Cotton_A_07210	1.44895	1.00422
Cotton_A_34221	3.02163	2.37768
Cotton_A_12308	1.50764	1.02876
Cotton_A_18140	2.81437	1.92299
Cotton_A_02514	1.27468	1.08991
Cotton_A_39384	1.23438	1.1899
Cotton_A_03626	1.27915	1.06225
Cotton_A_09437	1.58038	1.40511
Cotton_A_05897	1.58958	1.43425
Cotton_A_41147	1.22306	1.44417
Cotton_A_06128	1.77943	1.12126
Cotton_A_09184	2.41032	1.56535
Cotton_A_14215	1.53095	1.23521
Cotton_A_03946	3.0703	2.49789
Cotton_A_10936	1.52057	1.15497
Cotton_A_00245	1.25696	1.36877
Cotton_A_24789	1.20255	1.25993
Cotton_A_22755	2.3455	2.25416
Cotton_A_30752	2.02191	1.89057
Cotton_A_00503	1.27918	1.09698
Cotton_A_31677	1.41065	1.58809
Cotton_A_08615	1.33589	1.08259
Cotton_A_33442	1.2458	1.18778
Cotton_A_03041	4.83421	3.97411
Cotton_A_13233	1.57645	1.04526
Cotton_A_24596	3.70112	3.19325
Cotton_A_35462	1.98393	1.3638
Cotton_A_10861	1.42951	1.15854
Cotton_A_24025	1.60349	1.37078
Cotton_A_25470	1.48191	1.08649
Cotton_A_15411	1.54239	1.36946
Cotton_A_03039	2.27112	1.56169
Cotton_A_28699	3.40146	2.52354
Cotton_A_16635	1.36523	1.10886
Cotton_A_03038	1.57543	1.07868
Cotton_A_15110	1.30739	1.07999
Cotton_A_23482	1.35051	1.10842
Cotton_A_11407	1.89949	1.45798
Cotton_A_13545	1.77842	1.27652
Cotton_A_36322	1.62446	1.03296
Cotton_A_37535	1.95652	1.38208
Cotton_A_10579	2.65036	1.77936
Cotton_A_34948	2.04316	1.5375
Cotton_A_06139	1.68035	1.43868
Cotton_A_24945	2.45517	2.17854
Cotton_A_03506	1.57663	1.5001
Cotton_A_12761	2.0889	1.76618
Cotton_A_25988	2.80733	2.6553
Cotton_A_32683	1.87965	1.81711
Cotton_A_19294	1.24989	1.39036
Cotton_A_40923	1.30496	1.27864
Cotton_A_05712	2.95852	2.93346
Cotton_A_30754	1.86972	1.52909
Cotton_A_13469	2.16831	2.07324
Cotton_A_18492	1.30261	1.16872
Cotton_A_06123	5.52515	5.82312
Cotton_A_36073	1.35421	1.38355
Cotton_A_03108	1.36951	1.5227
Cotton_A_05714	1.83958	2.09051
Cotton_A_20104	2.05938	1.88472
Cotton_A_24409	1.66891	1.6003
Cotton_A_24057	1.89506	2.01512
Cotton_A_34291	1.46638	1.60545
Cotton_A_28417		1.05999
Cotton_A_14199		1.15896
Cotton_A_31554		1.08779
Cotton_A_01629		1.00499
Cotton_A_14605		1.12054
Cotton_A_12542		1.11447
Cotton_A_07570		1.48567
Cotton_A_18525		1.31218
Cotton_A_33924		1.75117
Cotton_A_33617	1.12556	1.41573
Cotton_A_26437	1.11503	1.43168
Cotton_A_03184		1.11848
Cotton_A_32899	1.69571	2.18811
Cotton_A_29961	1.31849	2.03116
Cotton_A_08674	1.56654	2.20503
Cotton_A_17551	1.11419	1.43575
Cotton_A_32191		1.39782
Cotton_A_32769		1.13128
Cotton_A_20087	1.23243	1.70253
Cotton_A_37812	1.09149	1.40319
Cotton_A_12300	1.44668	2.00609
Cotton_A_13691	1.088	1.51303
Cotton_A_08165	1.34724	1.41551
Cotton_A_09493		1.08388
Cotton_A_25919		1.06791
Cotton_A_32373	1.26065	1.42409
Cotton_A_00603	2.01788	1.80235
Cotton_A_29886	1.26894	1.19076
Cotton_A_15191		1.04375
Cotton_A_00364	1.57471	1.69421
Cotton_A_01154	2.14616	2.42372
Cotton_A_00365	1.17761	1.12248
Cotton_A_21751	1.24284	1.10967
Cotton_A_00713		1.22415
Cotton_A_22860		1.02781
Cotton_A_16498	1.17547	1.12091
Cotton_A_19764	1.6002	1.99311
Cotton_A_07951	1.74075	1.70392
Cotton_A_38636		1.11381
Cotton_A_25408	1.13861	1.92033
Cotton_A_36025		1.44526
Cotton_A_00628		1.20517
Cotton_A_01648		1.18079
Cotton_A_27009		1.11321
Cotton_A_06110		1.19609
Cotton_A_25440		2.25015
Cotton_A_14652		1.17781
Cotton_A_27667		2.39723
Cotton_A_27825		1.72795
Cotton_A_00662		1.97061
Cotton_A_16441		1.20395
Cotton_A_31830		2.74323
Cotton_A_14963		5.50226
Cotton_A_00163		1.04512
Cotton_A_19195		2.69673
Cotton_A_30190		2.08433
Cotton_A_16467		1.08438
Cotton_A_13089		2.16703
Cotton_A_17807		1.11153
Cotton_A_09039		1.10534
Cotton_A_04574		1.33884
Cotton_A_20647		1.27169
Cotton_A_06017		1.08403
Cotton_A_34466		1.42668
Cotton_A_34768		1.0106
Cotton_A_19000		1.1919
Cotton_A_38039		1.81742
Cotton_A_24810		2.4254
Cotton_A_33955		2.14682
Cotton_A_08617		1.02378
Cotton_A_16979	-1.94549	1.07874
Cotton_A_13838		1.57261
Cotton_A_06980		1.23068
Cotton_A_18098	1.30709	2.77848
Cotton_A_09979		1.20625
Cotton_A_31972		1.19992
Cotton_A_27016		1.74063
Cotton_A_36670	1.99858	3.11828
Cotton_A_02236	2.34203	3.80667
Cotton_A_15592		1.9634
Cotton_A_04977		1.07952
Cotton_A_18611		1.03062
Cotton_A_18762	2.71942	3.5557
Cotton_A_03902	2.21049	2.89817
Cotton_A_14499		1.13946
Cotton_A_34392		2.49552
Cotton_A_01018	1.49021	2.802
Cotton_A_11854	2.44184	4.30973
Cotton_A_24934		1.04582
Cotton_A_32300	1.44604	3.71117
Cotton_A_10527		1.08429
Cotton_A_37411		1.13143
Cotton_A_00818		2.0662
Cotton_A_05507		1.08363
Cotton_A_33907		1.16098
Cotton_A_18699		2.09051
Cotton_A_37036		3.06769
Cotton_A_10881		2.05073
Cotton_A_30921		2.25232
Cotton_A_13611		1.67084
Cotton_A_08515		1.31276
Cotton_A_04729	1.78216	3.7963
Cotton_A_38586		1.09285
Cotton_A_03085		1.85653
Cotton_A_08051		1.12358
Cotton_A_24499		1.67608
Cotton_A_12694	2.79692	4.42828
Cotton_A_24263		1.15772
Cotton_A_04563	1.25004	2.38315
Cotton_A_14673	1.17325	2.75301
Cotton_A_30256	1.03799	2.53389
Cotton_A_24974	1.21583	2.38467
Cotton_A_13669	2.15525	4.07358
Cotton_A_09139		1.2439
Cotton_A_15856		3.07374
Cotton_A_01787	1.97321	4.24801
Cotton_A_15757	1.69836	3.7735
Cotton_A_27606		2.55581
Cotton_A_03145	1.19136	5.45175
Cotton_A_35274		5.16466
Cotton_A_36958	2.28773	4.10018
Cotton_A_37892		2.844
Cotton_A_23481		3.42713
Cotton_A_10495		4.04545
Cotton_A_16612	2.25986	5.92403
Cotton_A_24492		2.239
Cotton_A_05621		1.63719
Cotton_A_35334	-1.27924	1.52545
Cotton_A_23993		1.26851
Cotton_A_09369		2.17023
Cotton_A_25626	-1.47823	2.12939
Cotton_A_00165		1.30171
Cotton_A_25005		1.33642
Cotton_A_26318		1.70958
Cotton_A_09907	4.19632	5.28834
Cotton_A_19821	1.42815	2.23602
Cotton_A_21730		1.38567
Cotton_A_26957	1.01423	2.33999
Cotton_A_07216		1.3205
Cotton_A_24270		1.24931
Cotton_A_40873		1.25863
Cotton_A_22364		1.19433
Cotton_A_00793		1.2606
Cotton_A_00187	1.08689	1.70889
Cotton_A_04001		1.20887
Cotton_A_34285	1.44282	2.13373
Cotton_A_39553		1.06419
Cotton_A_25395	1.30618	2.19225
Cotton_A_35053	1.57211	2.41011
Cotton_A_27873	1.00324	1.68584
Cotton_A_29502		1.46979
Cotton_A_30071	1.53913	2.35327
Cotton_A_09185		1.71055
Cotton_A_25203		1.05441
Cotton_A_18100		1.15205
Cotton_A_38886		1.14616
Cotton_A_32834		1.05558
Cotton_A_03516	1.10326	2.52885
Cotton_A_18996		2.11213
Cotton_A_24815		1.91812
Cotton_A_17908		1.05575
Cotton_A_03790		1.82119
Cotton_A_16138		1.0178
Cotton_A_38968	-1.62875	1.90401
Cotton_A_25684		1.818
Cotton_A_05076		3.04394
Cotton_A_13193		2.30096
Cotton_A_15781		1.58033
Cotton_A_11754	1.66002	2.21513
Cotton_A_25198		1.06352
Cotton_A_31354	1.19737	1.46018
Cotton_A_01528		1.10257
Cotton_A_17105	1.63309	1.73172
Cotton_A_05902	2.45009	3.87314
Cotton_A_11555	2.12815	3.05068
Cotton_A_36286	1.16307	2.01087
Cotton_A_13400		1.17469
Cotton_A_30821		1.71736
Cotton_A_17747		1.05561
Cotton_A_28850		1.03703
Cotton_A_06319	1.45598	1.76202
Cotton_A_23163	1.99437	2.23344
Cotton_A_24520		1.15382
Cotton_A_33546		1.15118
Cotton_A_27056	2.24076	2.69878
Cotton_A_24303	1.00189	1.43156
Cotton_A_05840	1.02538	1.60816
Cotton_A_26172	2.48881	3.13692
Cotton_A_13407		1.46085
Cotton_A_30822		1.21442
Cotton_A_11783	2.07836	2.88197
Cotton_A_04804		1.72461
Cotton_A_08524	1.0626	2.16869
Cotton_A_35891	1.22653	2.48194
Cotton_A_12993		1.16358
Cotton_A_14746	1.0097	1.12681
Cotton_A_15413	1.94145	1.88207
Cotton_A_15133	2.39411	2.34403
Cotton_A_27737		1.35072
Cotton_A_36161		1.07317
Cotton_A_10770	2.28065	2.75287
Cotton_A_18379	1.70726	1.87684
Cotton_A_23051		1.01986
Cotton_A_40306	1.88947	2.70996
Cotton_A_09985		1.15724
Cotton_A_35164	2.09113	2.78803
Cotton_A_13405		1.06051
Cotton_A_32061	1.37365	1.69025
Cotton_A_30515		1.52293
Cotton_A_26119	1.44048	1.19744
Cotton_A_29058	1.31401	1.28603
Cotton_A_22195	2.01654	1.91894
Cotton_A_15794	1.45295	1.45815
Cotton_A_31492	1.39315	1.05826
Cotton_A_00941	2.54262	1.73717
Cotton_A_13889	1.56823	1.23967
Cotton_A_04568		1.06079
Cotton_A_07689	1.37147	1.45228
Cotton_A_10568	1.60928	1.76944
Cotton_A_03794	1.43409	1.50937
Cotton_A_31023	1.98996	2.03784
Cotton_A_00373	1.80263	1.55436
Cotton_A_24843	1.65846	1.30275
Cotton_A_11347	1.40239	1.83616
Cotton_A_18929		1.42668
Cotton_A_24738	1.80964	2.69255
Cotton_A_25410		1.25714
Cotton_A_10262		1.14497
Cotton_A_20172	1.05745	1.30094
Cotton_A_13024	1.74012	1.60836
Cotton_A_08656	2.04735	2.00173
Cotton_A_33932	1.61705	1.82224
Cotton_A_15474	1.90744	1.81527
Cotton_A_16650	2.01537	1.91064
Cotton_A_18253	1.34026	1.39357
Cotton_A_00426	1.22393	1.2711
Cotton_A_35145	1.00436	1.22949
Cotton_A_10315	2.44726	2.99064
Cotton_A_11837		1.21062
Cotton_A_18112		1.65494
Cotton_A_09986	1.24584	2.44932
Cotton_A_29061		1.5715
Cotton_A_34566		1.05597
Cotton_A_23996		1.04635
Cotton_A_37715	2.29087	3.80917
Cotton_A_23146		1.03732
Cotton_A_23965		1.4064
Cotton_A_20722		2.07804
Cotton_A_30108		1.09105
Cotton_A_18660		3.47286
Cotton_A_28389		3.81079
Cotton_A_30641		1.81454
Cotton_A_01174		3.06184
Cotton_A_11942		1.99253
Cotton_A_16296	1.57934	3.01604
Cotton_A_01479	2.24151	4.00056
Cotton_A_06324	2.82183	4.39902
Cotton_A_12336		2.9955		GaJAZ8b
Cotton_A_07901	1.52362	3.24183
Cotton_A_10496		3.81198
Cotton_A_31245		6.19512
Cotton_A_05679	1.81468	6.56006
Cotton_A_13569	-1.05881	3.9686
Cotton_A_26227		1.58882
Cotton_A_27224		2.34298
Cotton_A_18531		1.20374
Cotton_A_19844		1.35338
Cotton_A_31922		3.06143
Cotton_A_33929	2.07391	4.31935
Cotton_A_30194	1.90961	3.03927
Cotton_A_09411	3.69292	5.74076
Cotton_A_36707		2.17157
Cotton_A_13636		2.68093
Cotton_A_25424		2.58935
Cotton_A_33527		1.03869
Cotton_A_09943		1.05467
Cotton_A_20167		1.29657
Cotton_A_25613		2.97873
Cotton_A_17766		1.68461
Cotton_A_33616		1.74784
Cotton_A_11480		1.01556
Cotton_A_11492		1.21078
Cotton_A_35029		1.37894
Cotton_A_10794	2.34902	2.77253
Cotton_A_17584	1.37433	1.81919
Cotton_A_03920	1.05343	2.24245
Cotton_A_17960		2.70164
Cotton_A_34378	2.09542	2.85433
Cotton_A_33968	1.20201	2.22959
Cotton_A_35449		1.34331
Cotton_A_03215	2.15414	1.96814
Cotton_A_19458	4.23136	3.79841
Cotton_A_18040	1.67367	1.12248
Cotton_A_19189	1.95684	1.56678
Cotton_A_33523	1.34982	1.29015
Cotton_A_24302	2.69	3.29548
Cotton_A_21657		1.00103
Cotton_A_30195	2.50037	2.59848
Cotton_A_26461	1.90579	2.35052
Cotton_A_29621	1.34807	1.49157
Cotton_A_41261	2.82591	3.07914
Cotton_A_08115	1.45269	1.49981
Cotton_A_13978	1.84377	2.19296
Cotton_A_09190	1.82744	2.58086
Cotton_A_10455		1.38587
Cotton_A_04216		2.33296
Cotton_A_27981	1.79191	4.14692
Cotton_A_32598	1.17261	2.38808
Cotton_A_05649	1.13332	1.6072
Cotton_A_16212	3.06338	3.19999
Cotton_A_03851	2.15174	2.58337
Cotton_A_05162	3.59364	3.51374
Cotton_A_26006	1.68634	2.94428
Cotton_A_08087	2.97616	4.5497
Cotton_A_31498	1.46077	2.6867
Cotton_A_14866		1.99697
Cotton_A_08719	4.15356	5.02994
Cotton_A_21716	2.76165	3.72246
Cotton_A_05161	1.43108	2.05966
Cotton_A_39620	1.93163	3.20819
Cotton_A_21913	2.64671	4.703
Cotton_A_35320	2.44776	2.94258
Cotton_A_13214	1.77497	2.97193
Cotton_A_21993	2.82281	3.89565
Cotton_A_33011	1.7125	2.09278
Cotton_A_38821	1.27501	1.21111
Cotton_A_28856	2.25193	1.83094
Cotton_A_04734	2.15624	2.34959
Cotton_A_21254	3.41727	3.98791
Cotton_A_08440	1.07259	1.3203
Cotton_A_11700	1.13458	1.5117
Cotton_A_06564	1.3608	1.82661
Cotton_A_17510	1.24096	1.15342
Cotton_A_35065		1.2563
Cotton_A_36811		1.2014
Cotton_A_18080	-1.89953	1.66098
Cotton_A_01984		1.86287
Cotton_A_12052		1.5983
Cotton_A_38227		2.07601
Cotton_A_16072		1.34702
Cotton_A_35357		3.14329
Cotton_A_08020		1.93349
Cotton_A_14675		1.69495
Cotton_A_35506		1.1949
Cotton_A_05942		1.70467
Cotton_A_10860		2.82291
Cotton_A_10982		1.0722
Cotton_A_37825		1.45155
Cotton_A_01546		1.15166
Cotton_A_27701		1.01724
Cotton_A_21845		1.07018
Cotton_A_34795	1.77258	2.72845
Cotton_A_39606	1.96604	1.68117
Cotton_A_12767		1.33482
Cotton_A_35456		1.46639
Cotton_A_05997		1.43514
Cotton_A_36106		1.15937
Cotton_A_21393		1.14861
Cotton_A_33675		1.34572
Cotton_A_13532	1.37341	1.85119
Cotton_A_15800		1.30202
Cotton_A_00077		1.35285
Cotton_A_21491	1.05292	1.47172
Cotton_A_24814		1.41399
Cotton_A_38016		1.25045
Cotton_A_29864		1.33643
Cotton_A_03049		1.35647
Cotton_A_34419		1.54912
Cotton_A_27094		1.62624
Cotton_A_04367		1.66542
Cotton_A_26989		1.59429
Cotton_A_05355	-2.33286	1.00074
Cotton_A_15555		1.07712
Cotton_A_12808		1.12407
Cotton_A_05515		1.05587
Cotton_A_37318	-1.45496	1.28685
Cotton_A_08482	-2.25723	2.64504
Cotton_A_07444	-1.23157	1.06386
Cotton_A_11964	-1.03983	1.14682
Cotton_A_26607	-1.08195	1.00407
Cotton_A_10857	-1.42509	1.07275
Cotton_A_02805		1.1015
Cotton_A_24529		1.1974
Cotton_A_00412		4.15682
Cotton_A_09339		2.35521
Cotton_A_28959		3.20174
Cotton_A_29855	-1.58068	1.83213
Cotton_A_37920		2.10591
Cotton_A_11884	-1.02024	1.8668
Cotton_A_22042		1.7086
Cotton_A_24364		1.86826
Cotton_A_11229		1.11744
Cotton_A_09069	-1.0703	1.29973
Cotton_A_06766	-1.03157	1.74508
Cotton_A_37942		1.20728
Cotton_A_29410		1.40221
Cotton_A_14915		1.10548
Cotton_A_13153		2.18582
Cotton_A_34037		2.1817
Cotton_A_08326		1.90539
Cotton_A_04368		1.55887
Cotton_A_10942		1.80275
Cotton_A_23498		1.1931
Cotton_A_39587		1.36039
Cotton_A_02685		1.35005
Cotton_A_06956		1.35422
Cotton_A_12046	-1.72231	1.17105
Cotton_A_37819		1.03914
Cotton_A_34031		1.31609
Cotton_A_05206		1.34176
Cotton_A_31372	-1.05055	1.17151
Cotton_A_03127	-1.94393	1.20154
Cotton_A_08894		1.32336
Cotton_A_28824		1.16538
Cotton_A_03054		1.08989
Cotton_A_17020		2.57229
Cotton_A_01896		1.69314
Cotton_A_18271		1.07289
Cotton_A_00228		1.1388
Cotton_A_00627	-1.63285	1.18318
Cotton_A_08067	-1.79788	1.16881
Cotton_A_08035		1.08046
Cotton_A_01327		1.6958
Cotton_A_19321		1.0055
Cotton_A_22185	-1.70689	1.33905
Cotton_A_35423	-1.63929	1.28432
Cotton_A_19815	-1.92252	1.29481
Cotton_A_39309		1.38634
Cotton_A_37449		2.06434
Cotton_A_07157		1.09118
Cotton_A_09361		1.56116
Cotton_A_16555	-1.06686	1.23805
Cotton_A_05180		1.00952
Cotton_A_05867	-1.18734	1.91207
Cotton_A_14608	-1.62755	1.24826
Cotton_A_16843		1.16457
Cotton_A_10511		1.64809
Cotton_A_13389		1.0787
Cotton_A_09642		1.06717
Cotton_A_30597		1.44427
Cotton_A_29186	1.46154	1.95872
Cotton_A_17920		1.0062
Cotton_A_18851		1.98775
Cotton_A_09776		1.50423
Cotton_A_21623		1.41122
Cotton_A_17971		1.37316
Cotton_A_27419	1.84201	2.5651
Cotton_A_02904		4.54784		GaJAZ8a
Cotton_A_11773	-2.15314	2.75126
Cotton_A_30406		1.31831
Cotton_A_27438		1.38443
Cotton_A_31924	1.56526	2.89463
Cotton_A_29733		1.22655
Cotton_A_04215		2.86381
Cotton_A_12947		2.42043
Cotton_A_14853	1.13653	2.56584
Cotton_A_37195		1.12845
Cotton_A_20673		1.20582
Cotton_A_27049		1.07133
Cotton_A_15490		1.02153
Cotton_A_22022		1.04612
Cotton_A_23345	1.96004	3.36634
Cotton_A_18156		3.56369
Cotton_A_31192	1.18623	3.37806
Cotton_A_38382		1.77181
Cotton_A_12394		1.36847
Cotton_A_36296		1.78369
Cotton_A_18549		1.28741
Cotton_A_21609		2.35988
Cotton_A_17152		1.58005
Cotton_A_20479		1.89157
Cotton_A_22065		1.67801
Cotton_A_28430	-1.46551	1.72141
Cotton_A_03186		2.17488
Cotton_A_22939		1.34351
Cotton_A_34763		1.53172
Cotton_A_06638		1.67033
Cotton_A_31443		2.93839
Cotton_A_13724		1.76209
Cotton_A_24771		2.78345
Cotton_A_40317		3.46505
Cotton_A_09603		2.29659
Cotton_A_07488		1.31322
Cotton_A_10953		1.41965
Cotton_A_27471		1.62257
Cotton_A_03904	1.67803	3.42592
Cotton_A_29444		1.2482
Cotton_A_00988		1.74485
Cotton_A_10916		2.41281
Cotton_A_34746	1.63572	1.66318
Cotton_A_35285	3.42794	3.23542
Cotton_A_31884		1.02483
Cotton_A_38217		1.40338
Cotton_A_11404		1.30939
Cotton_A_38813		1.2613
Cotton_A_01631		1.14008
Cotton_A_08645	1.39744	1.62984
Cotton_A_33592	1.15364	2.27259
Cotton_A_00565	1.54613	1.86444
Cotton_A_01002	1.22744	1.71817
Cotton_A_25502	2.03117	1.16881
Cotton_A_10410	2.00491	1.91464
Cotton_A_00564		1.2262
Cotton_A_25316	1.27401	1.10359
Cotton_A_36182		1.02384
Cotton_A_13807	1.63084	1.25091
Cotton_A_14616	1.40107	1.05708
Cotton_A_40682	2.33378	1.38387
Cotton_A_17293	2.07458	1.22622
Cotton_A_17136	2.35497	1.70693
Cotton_A_19512	1.91485	1.19297
Cotton_A_23408	1.26445	1.10697
Cotton_A_14507	2.15697	1.95283
Cotton_A_30399	1.97626	1.81456
Cotton_A_24566	1.43459	1.30421
Cotton_A_17481	1.71823	1.30721
Cotton_A_32712	2.90701	2.44758
Cotton_A_07715	1.04618	1.06426
Cotton_A_30583	1.23624	1.06719
Cotton_A_30586	1.58657	1.28431
Cotton_A_10518	1.12752	1.05425
Cotton_A_22222	2.00586	1.93072
Cotton_A_31019	1.00131	1.1069
Cotton_A_14592	1.02979	1.1819
Cotton_A_22768	1.12696	1.10669
Cotton_A_07516	1.12306	1.25588
Cotton_A_00241	1.49161	1.46792
Cotton_A_33629	2.2263	2.24186
Cotton_A_17853		1.04152
Cotton_A_19768		1.277
Cotton_A_01039	1.09451	1.74232
Cotton_A_03905		1.13048
Cotton_A_20188	1.41445	1.69776
Cotton_A_07323	1.24426	1.41697
Cotton_A_33155	3.29954	3.43319
Cotton_A_38218	1.02213	1.1457
Cotton_A_05403	1.21698	1.21089
Cotton_A_05990	1.31913	1.54868
Cotton_A_23348	1.49856	2.02839
Cotton_A_19939		1.09652
Cotton_A_22413		1.22213
Cotton_A_13025		1.04092
Cotton_A_06283	1.85386	2.22323
Cotton_A_06867	1.45283	1.93698
Cotton_A_29471	1.12074	1.57846
Cotton_A_05556		1.11845
Cotton_A_09463		1.20336
Cotton_A_00639	1.20438	1.4851
Cotton_A_20126		1.4368
Cotton_A_27877	1.12982	1.61199
Cotton_A_38422		1.27985
Cotton_A_28546		1.32737
Cotton_A_28728		1.6082
Cotton_A_29728		1.01372
Cotton_A_38917		1.46623
Cotton_A_17925		1.31513
Cotton_A_29187		1.67802
Cotton_A_13330		2.0615
Cotton_A_24029		1.30115
Cotton_A_27577		1.30321
Cotton_A_21898		1.29156
Cotton_A_36306		1.02815
Cotton_A_16069	1.3429	1.72487
Cotton_A_30114	1.463	2.57703
Cotton_A_12901		1.17589
Cotton_A_25727	1.42611	2.28322
Cotton_A_02679		1.09742
Cotton_A_09183	1.02477	1.31116
Cotton_A_02922	1.24153	2.19871
Cotton_A_30955		1.60963
Cotton_A_33834	1.47443	1.67485
Cotton_A_09904	1.40065	1.77589
Cotton_A_20804	2.31532	2.9199
Cotton_A_13853		1.17981
Cotton_A_15933		1.02122
Cotton_A_33735	1.32741	1.42511
Cotton_A_01707		1.62724
Cotton_A_25173		1.23226
Cotton_A_02026	1.23114	1.63056
Cotton_A_29328		1.15229
Cotton_A_08692	1.22982	1.16545
Cotton_A_13592	1.46759	1.09048
Cotton_A_39108	1.02695	1.0229
Cotton_A_05423	2.34694	2.35161
Cotton_A_09892	2.42097	2.36809
Cotton_A_16272	1.55554	1.24287
Cotton_A_27149	1.97294	1.96143
Cotton_A_17509	1.30763	1.06396
Cotton_A_18083	1.64447	1.2849
Cotton_A_16511	2.00073	1.43629
Cotton_A_31814	2.29383	1.28244
Cotton_A_38467	1.84509	1.21531
Cotton_A_25583	1.32062	1.0211
Cotton_A_28953	1.56373	1.19913
Cotton_A_02767	2.39386	1.88058
Cotton_A_21135	3.464	2.92405
Cotton_A_16679	1.97176	1.58046
Cotton_A_24319	2.77094	2.36647
Cotton_A_23554	1.23185	1.0422
Cotton_A_23216	1.64815	1.19314
Cotton_A_32347	1.63563	1.18486
Cotton_A_29176	1.48471	1.10046
Cotton_A_38468	1.52663	1.34235
Cotton_A_00429	1.53666	1.33247
Cotton_A_06569	3.09919	2.80451
Cotton_A_19906	3.57115	2.46381
Cotton_A_35480	4.25653	2.39716
Cotton_A_03877	1.93635	1.19666
Cotton_A_04962	2.79464	1.87246
Cotton_A_08616	2.55328	1.67317
Cotton_A_09501	2.5321	1.83433
Cotton_A_09891	3.62734	2.9359
Cotton_A_03691	2.64596	1.85846
Cotton_A_33477	3.09629	2.01723
Cotton_A_09478	1.89886	1.23068
Cotton_A_24979	2.82825	1.73294
Cotton_A_11627	2.15727	1.38979
Cotton_A_23848	2.22098	1.62899
Cotton_A_13432	1.82249	1.4831
Cotton_A_17636	2.81307	2.21987
Cotton_A_22669	2.32486	1.84296
Cotton_A_13728	1.8276	1.10495
Cotton_A_38873	2.68632	1.85339
Cotton_A_12765	4.25513	4.05717
Cotton_A_21606	1.41376	1.29439
Cotton_A_00792	1.7616	1.48007
Cotton_A_13977	1.75053	1.53235
Cotton_A_13738	1.53156	1.18984
Cotton_A_38323	2.45651	2.14734
Cotton_A_01663	1.2892	1.14174
Cotton_A_13622	1.1514	1.13678
Cotton_A_12561	1.29502	1.35647
Cotton_A_03885	1.35845	1.42484
Cotton_A_01886	1.16758	1.12996
Cotton_A_17577	1.19947	1.20987
Cotton_A_40721	1.04029	1.08226
Cotton_A_15998	1.06219	1.13003
Cotton_A_31461	1.12288	1.11639
Cotton_A_10020	1.30907	1.10675
Cotton_A_38701	1.3064	1.1379
Cotton_A_07151		1.04585
Cotton_A_20159	1.08433	1.00584
Cotton_A_24946	1.48011	1.3237
Cotton_A_25655	1.32928	1.23545
Cotton_A_06014	1.23803	1.1559
Cotton_A_13367		1.03697
Cotton_A_25123		1.00053
Cotton_A_08816		1.0544
Cotton_A_12284	1.53416	1.59592
Cotton_A_20785	1.46096	1.4305
Cotton_A_28665	1.43212	1.51218
Cotton_A_41111	2.05436	2.13044
Cotton_A_03599	1.88838	1.77831
Cotton_A_39713	1.46697	1.58719
Cotton_A_31323	1.26043	1.55253
Cotton_A_39478		1.27032
Cotton_A_00372		1.00214
Cotton_A_36320	1.15528	1.18566
Cotton_A_31942	1.21878	1.11541
Cotton_A_17006	1.16144	1.06566
Cotton_A_34443	1.12741	1.05083
Cotton_A_23676	1.19027	1.15578
Cotton_A_14050	1.21477	1.01707
Cotton_A_18619	1.29049	1.13227
Cotton_A_00017	1.27195	1.21245
Cotton_A_13800	1.62991	1.46219
Cotton_A_17245	1.47026	1.35958
Cotton_A_34839	1.44871	1.31689
Cotton_A_17982	1.60943	1.43477
Cotton_A_28638	1.67082	1.56218
Cotton_A_32966	1.35275	1.21358
Cotton_A_34130	1.36373	1.19198
Cotton_A_21749	1.34718	1.12716
Cotton_A_21876	1.36305	1.23406
Cotton_A_34952	1.3015	1.22458
Cotton_A_34096	2.0484	2.05039
Cotton_A_01277	1.70517	1.62722
Cotton_A_13248	1.78478	1.66168
Cotton_A_22435	1.64395	1.63448
Cotton_A_07119	1.8668	1.73643
Cotton_A_28840	1.8517	1.77417
Cotton_A_14855	1.67636	1.56887
Cotton_A_22249	1.45095	1.23578
Cotton_A_15901	1.89769	1.65794
Cotton_A_15903	1.76281	1.54753
Cotton_A_19590	1.44838	1.27813
Cotton_A_26395	1.47733	1.28381
Cotton_A_30243	1.51713	1.28052
Cotton_A_31763	1.69082	1.36677
Cotton_A_07299	1.63126	1.26056
Cotton_A_09712	1.79067	1.47186
Cotton_A_27815	1.36327	1.03065
Cotton_A_41171	1.52054	1.07157
Cotton_A_06705	1.40233	1.05709
Cotton_A_22305	1.3914	1.0554
Cotton_A_03305	1.29124	1.04855
Cotton_A_06664	1.28156	1.02107
Cotton_A_01392	1.04313	1.22724
Cotton_A_05316	1.05882	1.20977
Cotton_A_17155		1.28785
Cotton_A_21743	1.14984	1.43812
Cotton_A_29093		1.07604
Cotton_A_30344	1.46066	1.49017
Cotton_A_20014	1.43771	1.4743
Cotton_A_25821	1.59847	1.66927
Cotton_A_22652	1.48053	1.4903
Cotton_A_26963	1.28989	1.38303
Cotton_A_06102	1.65788	1.86236
Cotton_A_02185	1.47055	1.66055
Cotton_A_02897	1.56117	1.67506
Cotton_A_17709	1.07089	1.30061
Cotton_A_19461	1.02744	1.24123
Cotton_A_24822	1.2745	1.48246
Cotton_A_07779	1.1755	1.41417
Cotton_A_16156	1.11029	1.36812
Cotton_A_19531	1.10977	1.37534
Cotton_A_32772	1.22595	1.52962
Cotton_A_33417	1.22196	1.5723
Cotton_A_30920	1.27444	1.40381
Cotton_A_08489	1.2578	1.39759
Cotton_A_01372	1.38834	1.49376
Cotton_A_33829	1.44117	1.55865
Cotton_A_38684	1.17117	1.19451
Cotton_A_24796	1.10002	1.27137
Cotton_A_03407	1.34863	1.46747
Cotton_A_31879	1.32831	1.46615
Cotton_A_17360	1.06273	1.28247
Cotton_A_33668	1.13785	1.31737
Cotton_A_30512	1.29403	1.30565
Cotton_A_15883		1.049
Cotton_A_25122	1.19579	1.19352
Cotton_A_41001	1.1156	1.12744
Cotton_A_36745	1.19856	1.29156
Cotton_A_01901	1.07955	1.18457
Cotton_A_09076	1.09073	1.18772
Cotton_A_08961	1.14722	1.24383
Cotton_A_19168	1.15383	1.20221
Cotton_A_08681	1.18595	1.15565
Cotton_A_31684	1.20862	1.2229
Cotton_A_20532	1.8133	1.93426
Cotton_A_01245	1.45379	1.49095
Cotton_A_28782	1.46345	1.53627
Cotton_A_40725	1.46291	1.56001
Cotton_A_12513	1.1333	1.17727
Cotton_A_26176	1.02568	1.11739
Cotton_A_23671	1.65669	1.80777
Cotton_A_24164	1.03328	1.17462
Cotton_A_12301	2.33369	2.40329
Cotton_A_08077	2.91104	2.98356
Cotton_A_30737	3.8652	4.00206
Cotton_A_14315	1.03156	1.00775
Cotton_A_21994	1.18891	1.13411
Cotton_A_22197	1.59355	1.64139
Cotton_A_33609	1.33781	1.40301
Cotton_A_37086	2.05399	2.12824
Cotton_A_12390	2.91072	2.78662
Cotton_A_17556	2.54848	2.40094
Cotton_A_23334	1.17232	1.07242
Cotton_A_03703	1.32304	1.44149
Cotton_A_18628	1.2063	1.25013
Cotton_A_32873	1.28588	1.17556
Cotton_A_01688	1.96643	1.89439
Cotton_A_30867	1.75084	1.73255
Cotton_A_28013	2.20645	1.92946
Cotton_A_31356	2.74541	2.40172
Cotton_A_28194	1.78734	1.51226
Cotton_A_30745	1.63438	1.32072
Cotton_A_15798	1.44895	1.27846
Cotton_A_25532	3.01106	2.78579
Cotton_A_26415	5.12132	5.07277
Cotton_A_07926	1.1243	1.11786
Cotton_A_04529	1.49266	1.50612
Cotton_A_27600	1.73317	1.66766
Cotton_A_08590	1.98317	1.5548
Cotton_A_38436	2.35625	2.00595
Cotton_A_01845	2.2025	1.84004
Cotton_A_20242	2.10238	1.68224
Cotton_A_25095	1.63753	1.4163
Cotton_A_32005	1.6539	1.38496
Cotton_A_10964	2.48009	2.23137
Cotton_A_30395	2.16582	1.94311
Cotton_A_00310	2.32504	2.22884
Cotton_A_09722	2.26303	2.10245
Cotton_A_31045	1.24471	1.1577
Cotton_A_00928	2.69191	2.78834
Cotton_A_22076	2.98229	2.82165
Cotton_A_34294	2.27948	2.15779
Cotton_A_26311	3.43248	3.42031
Cotton_A_24525	2.48037	2.48554
Cotton_A_10388	2.52986	2.50903
Cotton_A_11440	2.71041	2.67724
Cotton_A_37044	2.49612	2.22111
Cotton_A_37045	2.74084	2.46789
Cotton_A_00832	2.24705	2.01134
Cotton_A_10186	2.21958	1.9281
Cotton_A_29735	3.18916	2.90505
Cotton_A_05036	2.93039	2.61131
Cotton_A_16241	2.59319	2.2221
Cotton_A_23122	3.37104	2.95611
Cotton_A_13303	2.97489	2.59878
Cotton_A_03218	2.94563	2.5346
Cotton_A_16001	2.81027	2.39085
Cotton_A_15785	3.69716	3.47857
Cotton_A_11295	4.93238	4.80514
Cotton_A_25163	3.55498	3.37637
Cotton_A_12769	1.71595	1.51412
Cotton_A_26552	2.93733	2.71487
Cotton_A_34685	2.94418	2.64286
Cotton_A_06205	2.25117	2.09825
Cotton_A_28641	2.19299	2.01205
Cotton_A_32988	1.9088	1.65208
Cotton_A_13794	1.21006	1.18089
Cotton_A_08104	1.54715	1.44254
Cotton_A_05717	2.03805	1.84737
Cotton_A_33122	2.04413	1.94627
Cotton_A_25619	2.02095	1.85209
Cotton_A_06904	2.36971	2.18951
Cotton_A_32962	2.72598	2.49507
Cotton_A_04733	1.69762	1.48513
Cotton_A_29556	1.22726	1.04829
Cotton_A_17099	1.65495	1.70964
Cotton_A_21790	1.7578	1.75135
Cotton_A_01565	1.99352	2.02637
Cotton_A_05592	2.00599	2.05674
Cotton_A_34783	2.35273	2.50409
Cotton_A_25563	1.56518	1.82139
Cotton_A_07228	1.08488	1.10543
Cotton_A_20224	1.65835	1.74308
Cotton_A_02157	1.96657	1.74246
Cotton_A_04582	1.11855	1.02448
Cotton_A_10889	1.37908	1.3616
Cotton_A_15818	1.66284	1.47286
Cotton_A_03951	2.69213	2.35737
Cotton_A_13124	1.20209	1.02859
Cotton_A_16349	2.38896	1.79449
Cotton_A_05436	2.53621	1.82373
Cotton_A_34325	1.94723	1.3911
Cotton_A_02020	2.64736	1.9891
Cotton_A_09171	1.64914	1.04297
Cotton_A_12214	1.71722	1.29765
Cotton_A_24585	1.35996	1.01884
Cotton_A_08366	1.627	1.22226
Cotton_A_11685	1.8908	1.37816
Cotton_A_10556	1.35867	1.2328
Cotton_A_12521	1.50878	1.36231
Cotton_A_05166	2.40234	2.07586
Cotton_A_31255	1.41336	1.00748
Cotton_A_01592	1.56848	1.34421
Cotton_A_34424	2.20274	1.90371
Cotton_A_16868	2.49089	1.6028
Cotton_A_33996	3.78163	2.91865
Cotton_A_07344	1.55654	1.18534
Cotton_A_29056	1.55318	1.08502
Cotton_A_08262	1.7882	1.25353
Cotton_A_21802	2.09893	1.59285
Cotton_A_25315	2.13189	1.54189
Cotton_A_36868	2.86804	2.21794
Cotton_A_10539	3.34501	2.76428
Cotton_A_29388	3.35966	2.77913
Cotton_A_26510	2.03197	1.3836
Cotton_A_20741	2.58247	1.98446
Cotton_A_35484	3.20605	2.54157
Cotton_A_10832	2.76145	2.01266
Cotton_A_06748	3.35657	2.58585
Cotton_A_09430	2.98628	2.25038
Cotton_A_08206	1.70437	1.01498
Cotton_A_15902	1.75078	1.17337
Cotton_A_17710	1.62749	1.02899
Cotton_A_07851	1.92915	1.1947
Cotton_A_27859	2.03907	1.32583
Cotton_A_19620	1.77586	1.14359
Cotton_A_13851	1.82525	1.10503
Cotton_A_16415	1.78226	1.18466
Cotton_A_23547	1.90636	1.26724
Cotton_A_37024	1.94446	1.40466
Cotton_A_01072	1.76889	1.2896
Cotton_A_20481	1.7839	1.346
Cotton_A_20883	2.10608	1.66403
Cotton_A_07138	1.88468	1.42441
Cotton_A_11332	1.67606	1.31636
Cotton_A_13717	1.97127	1.51593
Cotton_A_24894	1.90386	1.47327
Cotton_A_28346	1.99667	1.44838
Cotton_A_14073	2.23002	1.59062
Cotton_A_25927	2.32584	1.67395
Cotton_A_02623	2.08184	1.47325
Cotton_A_17687	2.28154	1.77616
Cotton_A_01587	2.01394	1.03995
Cotton_A_20069	1.69146	1.07927
Cotton_A_22615	1.90584	1.2547
Cotton_A_07357	1.85994	1.05197
Cotton_A_22694	1.87143	1.18143
Cotton_A_11145	1.99933	1.04736
Cotton_A_11997	2.3146	1.35595
Cotton_A_31575	2.58203	1.78125
Cotton_A_05819	2.46439	1.52457
Cotton_A_16734	2.48059	1.64701
Cotton_A_32063	2.36513	1.37681
Cotton_A_20802	2.2914	1.2698
Cotton_A_17981	2.66292	1.56933
Cotton_A_30429	2.64154	1.43514
Cotton_A_25745	2.37157	1.15891
Cotton_A_33606	2.32082	1.27275
Cotton_A_10219	2.2442	1.10855
Cotton_A_21015	2.22872	1.08799
Cotton_A_27721	2.37037	1.64103
Cotton_A_05400	2.30821	1.42931
Cotton_A_16107	2.47391	1.57088
Cotton_A_32586	2.47078	1.52328
Cotton_A_12848	2.61121	1.77746
Cotton_A_12944	2.23965	1.43243
Cotton_A_01370	2.33287	1.47379
Cotton_A_13715	2.34825	1.4915
Cotton_A_07788	2.27494	1.52395
Cotton_A_00322	3.62715	2.60596
Cotton_A_04813	3.66547	2.59325
Cotton_A_13439	3.20281	2.10256
Cotton_A_06329		1.07767
Cotton_A_18870		1.01911
Cotton_A_36188	3.48427	3.78431
Cotton_A_36278	2.57106	2.65444
Cotton_A_29872	2.77823	3.02334
Cotton_A_09828	2.24075	2.32914
Cotton_A_02903	3.29138	3.54419
Cotton_A_09197	2.39783	2.71676
Cotton_A_09786		1.04304
Cotton_A_18316		1.05009
Cotton_A_26258	1.76043	1.97993
Cotton_A_23537	1.62119	1.4428
Cotton_A_01084	1.21198	1.23968
Cotton_A_27057	1.79256	1.7167
Cotton_A_14609		1.03043
Cotton_A_29908	1.03064	1.11807
Cotton_A_06944	2.14547	2.40359
Cotton_A_04484		1.05741
Cotton_A_04304	1.79552	2.26081
Cotton_A_38008	1.03465	1.28792
Cotton_A_39497	1.40818	1.44342
Cotton_A_15825	2.36061	1.38372
Cotton_A_02680	1.39377	1.01025
Cotton_A_25814	3.08575	2.54375
Cotton_A_15326	1.66703	1.40279
Cotton_A_02786	1.77069	1.42667
Cotton_A_20339	1.43649	1.22814
Cotton_A_03086	2.26109	2.18833
Cotton_A_07113	2.46498	2.37065
Cotton_A_05638	2.6332	2.15287
Cotton_A_17388	2.26332	2.20936
Cotton_A_23638	1.09307	1.25092
Cotton_A_31687		1.00829
Cotton_A_24373	1.64427	1.01656
Cotton_A_08472	1.84255	1.83074
Cotton_A_12221	3.40145	3.1945
Cotton_A_25556	1.93042	1.81942
Cotton_A_29178	2.31859	2.20438
Cotton_A_18540	1.7082	1.33931
Cotton_A_17734	1.3551	1.29369
Cotton_A_08045	1.8839	1.64786
Cotton_A_23410	1.50434	1.19125
Cotton_A_17134	3.13229	1.08034
Cotton_A_21810	1.93168	1.11457
Cotton_A_17789	5.18824	2.31165
Cotton_A_11135	2.63458	1.4922
Cotton_A_25604	2.1921	1.22613
Cotton_A_39969	3.9675	2.59498
Cotton_A_04675	3.28638	1.81737
Cotton_A_02843	2.50038	1.4331
Cotton_A_04825	3.0116	2.05854
Cotton_A_12106	3.08173	1.27466
Cotton_A_28631	5.61507	1.27578
Cotton_A_20054	4.16071	1.74566
Cotton_A_03931	3.28383	1.77664
Cotton_A_15802	2.89666	1.02656
Cotton_A_35736	3.16063	1.01783
Cotton_A_04168	2.62944	1.34787
Cotton_A_17772	3.14236	1.64819
Cotton_A_24797	2.13871	1.02827
Cotton_A_29387	3.68139	1.5723
Cotton_A_18442	2.49403	1.17023
Cotton_A_36562	2.91837	1.318
Cotton_A_19274	2.64875	1.14366
Cotton_A_07227	2.55921	1.41947
Cotton_A_18949	2.65338	1.32724
Cotton_A_06125	2.9881	1.5628
Cotton_A_11659	2.77341	1.58629
Cotton_A_06905	2.97468	1.56093
Cotton_A_25926	3.03894	1.51809
Cotton_A_28014	2.30971	1.13804
Cotton_A_05918	2.61064	1.33046
Cotton_A_06318	2.49704	1.13646
Cotton_A_34207	2.5795	1.19429
Cotton_A_29937	3.16055	1.64707
Cotton_A_18326	2.67806	1.00121
Cotton_A_02462	2.87777	1.05858
Cotton_A_27896	2.86291	1.04976
Cotton_A_16872	3.42466	1.80837
Cotton_A_37447	3.77652	2.19909
Cotton_A_15968	3.51868	1.7087
Cotton_A_21953	4.73263	2.89936
Cotton_A_07984	3.47373	1.88394
Cotton_A_19703	3.89166	2.15116
Cotton_A_30130	3.56158	1.83149
Cotton_A_36951	4.30008	2.23167
Cotton_A_34887	3.96996	1.76968
Cotton_A_23095	3.88987	1.87145
Cotton_A_06582	5.10226	3.0616
Cotton_A_28869	4.70184	2.67745
Cotton_A_16356	4.98213	2.75486
Cotton_A_05856	4.27187	1.73069
Cotton_A_05986	5.94093	3.35755
Cotton_A_20511	2.02353	1.10835
Cotton_A_08159	4.233	3.17108
Cotton_A_10011	2.69527	1.68396
Cotton_A_23062	4.56559	2.34224
Cotton_A_22646	4.47707	2.41519
Cotton_A_38000	3.17987	1.47285
Cotton_A_13146	6.59767	1.90089
Cotton_A_14562	5.0549	1.3576
Cotton_A_10420	4.1637	1.18478
Cotton_A_27343	5.63803	2.42596
Cotton_A_17095	7.12823	1.1107
Cotton_A_26069	6.74224	2.1527
Cotton_A_24228	7.7235	2.29658
Cotton_A_34868	6.59336	1.55488
Cotton_A_24469	4.36192	1.62289
Cotton_A_34237	3.1732	1.38077
Cotton_A_13905	1.10678	1.50918
Cotton_A_15185		1.02972
Cotton_A_19699		1.2033
Cotton_A_27143		1.06387
Cotton_A_29439		1.18404
Cotton_A_33832	1.12392	1.55221
Cotton_A_21347	1.73388	1.72995
Cotton_A_33709	3.33959	3.16154
Cotton_A_12233	2.38356	2.12006
Cotton_A_26641	1.85782	1.24719
Cotton_A_15255	1.56134	1.18486
Cotton_A_32253	1.57529	1.45861
Cotton_A_16417	1.56872	1.77207
Cotton_A_18846	4.6686	4.79315
Cotton_A_11043	1.63298	1.35947
Cotton_A_06131	1.31763	1.02904
Cotton_A_14261	1.77694	1.50436
Cotton_A_01409	2.99216	2.76202
Cotton_A_32263	1.98962	1.75417
Cotton_A_01286	2.50775	2.47872
Cotton_A_34877	1.08551	1.03983
Cotton_A_34648	2.16018	1.84298
Cotton_A_05413	2.22245	1.60338
Cotton_A_17585	1.91786	1.16759
Cotton_A_05402	2.10805	1.81738
Cotton_A_29692	2.27948	2.0475
Cotton_A_12331	2.35591	2.04393
Cotton_A_03919	2.25397	1.86941
Cotton_A_32055	2.12817	1.47206
Cotton_A_10184	2.08052	1.83156
Cotton_A_18105	1.17755	1.1832
Cotton_A_14392	2.08508	1.54483
Cotton_A_17072	2.23205	1.30729
Cotton_A_39533	4.80103	3.60069
Cotton_A_09063	1.84893	2.43957
Cotton_A_32978	1.58953	1.99042
Cotton_A_04353	1.48973	1.65236
Cotton_A_07203	1.57412	1.74664
Cotton_A_09137	1.62936	1.49924
Cotton_A_00233	1.33837	1.34774
Cotton_A_30025	1.71772	1.95712
Cotton_A_30079	1.05064	1.29267
Cotton_A_30816	1.24211	1.60706
Cotton_A_05079	1.4331	1.25502
Cotton_A_15580	1.20054	1.36954
Cotton_A_15392	2.88837	3.24297
Cotton_A_05839	2.84835	3.10163
Cotton_A_10553	1.11301	1.25271
Cotton_A_05720	2.11799	2.35102
Cotton_A_36385		1.05117
Cotton_A_08050	1.23572	1.40129
Cotton_A_08058		1.22328
Cotton_A_28843		1.15266
Cotton_A_04237		1.13848
Cotton_A_12833	2.89206	3.25649
Cotton_A_30341		2.11935
Cotton_A_34800		1.00047
Cotton_A_21117		1.53087
Cotton_A_32217		1.49621
Cotton_A_01769		1.39518
Cotton_A_23214		1.57877
Cotton_A_39279		1.17385
Cotton_A_02654		1.74495		GaJAZ5a
Cotton_A_33703	1.71406	3.62762
Cotton_A_30249	2.07149	2.79481
Cotton_A_37100	3.34144	3.78655
Cotton_A_22704	1.96571	2.83666
Cotton_A_07235	1.11096	2.0213
Cotton_A_27152		1.24402
Cotton_A_19083		1.05263
Cotton_A_28785	2.62966	3.69201
Cotton_A_10937		1.70685
Cotton_A_06734		1.16927
Cotton_A_21644		1.42596
Cotton_A_36402	1.07779	2.32995
Cotton_A_06951		1.55072
Cotton_A_31117		1.38744
Cotton_A_31635		1.52545
Cotton_A_25513		1.40919
Cotton_A_29926		1.38453
Cotton_A_06253	3.58864	3.99806
Cotton_A_21512		1.2208
Cotton_A_26267		1.15396
Cotton_A_02325		1.00229
Cotton_A_15640		1.01188
Cotton_A_08652		1.70863
Cotton_A_16881		2.33664
Cotton_A_22126		2.33502
Cotton_A_01927	-1.75476	2.96037
Cotton_A_15628	-1.42818	3.21772
Cotton_A_22019	-1.93973	1.21157
Cotton_A_27133	-1.98442	1.44397
Cotton_A_30057		1.40248
Cotton_A_00874	2.35288	3.65948
Cotton_A_39575		1.16603
Cotton_A_28464	1.10009	1.8723
Cotton_A_32048	1.52319	2.43812
Cotton_A_22291		1.9573
Cotton_A_37763		1.23693
Cotton_A_36728		1.48632
Cotton_A_32297		2.85452
Cotton_A_18528		2.92724
Cotton_A_05212		1.68095
Cotton_A_22459	1.37031	3.83146
Cotton_A_13928		1.54708
Cotton_A_23456	2.42805	3.05019
Cotton_A_31952	1.1818	1.53701
Cotton_A_05653	1.54779	1.63977
Cotton_A_15391	2.79694	3.22121
Cotton_A_28462		1.03219
Cotton_A_12777		1.40612
Cotton_A_21763		1.12521
Cotton_A_00009		1.05135
Cotton_A_19862		1.06119
Cotton_A_05696		1.1785
Cotton_A_26838		1.34664
Cotton_A_10901		1.21402
Cotton_A_31036		1.36249
Cotton_A_27843	1.35941	1.20932
Cotton_A_27844	1.80215	2.20441
Cotton_A_33578	1.9061	2.58695
Cotton_A_25628		1.16702
Cotton_A_23468		1.27134
Cotton_A_15049		1.01312
Cotton_A_36911		1.40111
Cotton_A_21114	1.64921	1.39693
Cotton_A_27518	1.36854	1.19866
Cotton_A_06452	1.07533	1.13094
Cotton_A_27155	1.05544	1.24077
Cotton_A_27389	1.60428	1.75502
Cotton_A_29440		1.17809
Cotton_A_05169		1.11999
Cotton_A_28672	1.08037	1.26988
Cotton_A_11478	1.13512	1.38668
Cotton_A_06435	1.98506	2.14449
Cotton_A_23192		1.01587
Cotton_A_12573		1.02309
Cotton_A_27982	1.03653	1.3923
Cotton_A_05089		1.71449
Cotton_A_15673		1.02928
Cotton_A_06970		1.79083
Cotton_A_36815		1.48695
Cotton_A_38285		2.11443
Cotton_A_35396		1.2137
Cotton_A_24333		1.20959
Cotton_A_15989		1.73113
Cotton_A_05357		1.17248
Cotton_A_11192	1.20782	1.77646
Cotton_A_28435	2.2563	2.52943
Cotton_A_19203		1.03582
Cotton_A_32715		1.38246
Cotton_A_21052		1.32112
Cotton_A_29014		1.07128
Cotton_A_08296		1.31809
Cotton_A_15173		1.22761
Cotton_A_24126		1.28046
Cotton_A_30914		1.2158
Cotton_A_04870		1.24445
Cotton_A_13388		1.27163
Cotton_A_07155	1.01517	2.31387
Cotton_A_12900		1.24976
Cotton_A_26494		1.92647
Cotton_A_09324		1.60437
Cotton_A_05691		1.13347
Cotton_A_36414	1.40252	2.62982
Cotton_A_22811		1.1203
Cotton_A_07451	1.49934	2.28174
Cotton_A_00180	1.63126	2.3399
Cotton_A_12076	1.04709	1.78529
Cotton_A_07662		1.39875
Cotton_A_07466		1.11098
Cotton_A_09990		1.40536
Cotton_A_24644		1.62709
Cotton_A_40490	1.42248	2.04309
Cotton_A_10771	2.15877	3.17164
Cotton_A_17771	1.06851	1.57554
Cotton_A_35697		1.17465
Cotton_A_05339	1.41102	2.61014
Cotton_A_26527		1.25959
Cotton_A_17157		1.36203
Cotton_A_38038		1.56421
Cotton_A_17402		1.02746
Cotton_A_13060		1.22835
Cotton_A_13845		1.12458
Cotton_A_33795		1.58789
Cotton_A_01922	2.50137	3.12884
Cotton_A_01986		1.26004
Cotton_A_33802		1.30785
Cotton_A_38255		1.06223
Cotton_A_21472	1.0362	1.24978
Cotton_A_29400	1.07572	1.20463
Cotton_A_02741	2.05428	2.51362
Cotton_A_32281	1.479	1.79319
Cotton_A_06996	1.03684	1.49315
Cotton_A_05039		1.07069
Cotton_A_14704		1.31469
Cotton_A_18642		1.29905
Cotton_A_30553		1.10561
Cotton_A_11458		1.22173
Cotton_A_37383		1.07072
Cotton_A_17143		1.07068
Cotton_A_25218		1.10498
Cotton_A_07894		1.18243
Cotton_A_15767		1.00722
Cotton_A_23545		1.10348
Cotton_A_36328		1.09621
Cotton_A_06675		1.04949
Cotton_A_08009		1.05628
Cotton_A_06282		1.40279
Cotton_A_16915		1.02312
Cotton_A_04490	3.94615	4.22594
Cotton_A_39489	2.64108	3.03808
Cotton_A_18624	1.7681	2.00141
Cotton_A_32896	1.4099	1.34706
Cotton_A_04014	2.18155	2.15301
Cotton_A_35640	1.10279	1.22952
Cotton_A_22925		1.52131
Cotton_A_14460	1.21785	1.60995
Cotton_A_14501	1.08857	1.50286
Cotton_A_37381	1.08695	1.26949
Cotton_A_29001	1.33655	1.75822
Cotton_A_00045	1.37802	1.81773
Cotton_A_32703	1.18184	1.59496
Cotton_A_32751	1.58031	1.60485
Cotton_A_37921	1.57516	1.76783
Cotton_A_30605	1.28456	1.37151
Cotton_A_02010	1.35006	1.45075
Cotton_A_30136	1.6102	1.69105
Cotton_A_32054	1.73555	1.91471
Cotton_A_08911	1.26136	1.5795
Cotton_A_05109	1.10576	1.33353
Cotton_A_10163	2.00001	2.39845
Cotton_A_16684		1.05652
Cotton_A_24821		1.07467
Cotton_A_05558		1.15865
Cotton_A_24647	1.17186	1.18634
Cotton_A_05948	2.33412	2.73849
Cotton_A_38559	1.85134	2.38822
Cotton_A_21369	1.03594	1.77571
Cotton_A_08121	1.19498	1.99456
Cotton_A_39831		1.10146
Cotton_A_09920	1.231	1.98212
Cotton_A_07183	1.15445	1.59531
Cotton_A_17336	1.6554	2.1585
Cotton_A_09514	1.03081	1.72797
Cotton_A_17421	1.02227	1.95381
Cotton_A_12470		1.03795
Cotton_A_29790		1.21313
Cotton_A_08445		1.43871
Cotton_A_07350		1.30529
Cotton_A_26374		1.19141
Cotton_A_13173	1.21794	1.89599
Cotton_A_35636	1.03519	1.53308
Cotton_A_02577		1.07673
Cotton_A_09122		1.01862
Cotton_A_10975		1.3864
Cotton_A_31009		1.32157
Cotton_A_02413		1.43715
Cotton_A_29294		1.11466
Cotton_A_01199		1.23915
Cotton_A_01364		1.49882
Cotton_A_07987		1.53134
Cotton_A_09059		1.22796
Cotton_A_11082		1.07586
Cotton_A_36358		1.4765
Cotton_A_08755		1.12482
Cotton_A_33562		1.65751
Cotton_A_34793		1.65221
Cotton_A_10093	3.46062	4.64347
Cotton_A_32004	1.71117	2.61739
Cotton_A_09798	1.90483	2.76139
Cotton_A_26269	1.71842	2.69824
Cotton_A_01358	1.49628	2.34354
Cotton_A_29409	1.45416	2.29782
Cotton_A_11737	2.32269	3.34745
Cotton_A_02102	1.68652	2.50065
Cotton_A_05167	2.19681	3.09457
Cotton_A_07813	1.30604	2.05393
Cotton_A_24012	1.42338	2.21233
Cotton_A_18167	1.68095	2.51206
Cotton_A_19513	1.26956	1.90826
Cotton_A_12825		1.65751
Cotton_A_30738		1.36366
Cotton_A_35288		1.77261
Cotton_A_02683		1.31725
Cotton_A_07992		1.1571
Cotton_A_29622		1.20428
Cotton_A_35100		1.02554
Cotton_A_22046		1.17541
Cotton_A_33652		1.04803
Cotton_A_02709		1.0433
Cotton_A_28928		1.08203
Cotton_A_14219		1.22439
Cotton_A_36533		1.19968
Cotton_A_27525		1.17342
Cotton_A_21919		1.06548
Cotton_A_25647		1.16668
Cotton_A_28692		1.00016
Cotton_A_16548		1.06758
Cotton_A_20448		1.05707
Cotton_A_34736		1.06799
Cotton_A_07194		1.13231
Cotton_A_09651		1.08188
Cotton_A_26370		1.02862
Cotton_A_12169		1.05951
Cotton_A_21082		1.12036
Cotton_A_08953		1.04489
Cotton_A_16678		1.18329
Cotton_A_02771		1.16429
Cotton_A_30677		1.09482
Cotton_A_10462		1.39975
Cotton_A_11289		1.25424
Cotton_A_15356		1.13482
Cotton_A_17204		1.20994
Cotton_A_16184		1.04476
Cotton_A_34108		1.10855
Cotton_A_31607		1.1269
Cotton_A_36477		1.1106
Cotton_A_02308		1.23693
Cotton_A_17456		1.33494
Cotton_A_28916		1.40136
Cotton_A_40691		1.12756
Cotton_A_07572		1.01757
Cotton_A_22352		1.22254
Cotton_A_06937		1.11105
Cotton_A_18298		1.03013
Cotton_A_07771		1.06683
Cotton_A_18747		1.06641
Cotton_A_12678		1.29113
Cotton_A_35119		1.25745
Cotton_A_00383		1.22177
Cotton_A_06857		1.204
Cotton_A_20539		1.18362
Cotton_A_19989		1.04812
Cotton_A_24731		1.09522
Cotton_A_37192		1.08145
Cotton_A_23635		1.20723
Cotton_A_07376		1.35584
Cotton_A_00892		1.41215
Cotton_A_10463		1.32748
Cotton_A_29125		1.23191
Cotton_A_20399		1.2521
Cotton_A_23171		1.27524
Cotton_A_35576	1.21572	1.32147
Cotton_A_15449	2.10784	2.25016
Cotton_A_12589	1.6977	1.88279
Cotton_A_08521	2.11341	2.30576
Cotton_A_19028	2.11404	2.30806
Cotton_A_39042	2.03883	2.26118
Cotton_A_12779	2.25604	2.4656
Cotton_A_25327	1.95597	2.14146
Cotton_A_25994	2.00918	2.19508
Cotton_A_29327	1.90128	2.12667
Cotton_A_35938	2.06306	2.30676
Cotton_A_02265	2.10948	2.21666
Cotton_A_10582	1.98524	2.10626
Cotton_A_14141	1.90731	2.01656
Cotton_A_19707	1.90731	2.01656
Cotton_A_00637	1.68209	1.89259
Cotton_A_13831	1.69268	1.97655
Cotton_A_10314	2.12026	2.52815
Cotton_A_22663	2.34965	2.71908
Cotton_A_08191	2.99844	3.21728
Cotton_A_29326	2.75047	2.99654
Cotton_A_06112	2.10037	2.30933
Cotton_A_13482	2.19062	2.48784
Cotton_A_31791		1.02347
Cotton_A_06916	1.11983	1.41228
Cotton_A_04451	1.35399	1.52582
Cotton_A_17166	1.34562	1.57572
Cotton_A_35127	1.14821	1.39612
Cotton_A_40343	1.53407	1.72094
Cotton_A_12427		1.15614
Cotton_A_01514	1.09992	1.34764
Cotton_A_25246	1.72901	2.01344
Cotton_A_23257	1.53415	1.60765
Cotton_A_16029	1.80705	1.92683
Cotton_A_01060	2.00126	2.14721
Cotton_A_05963	1.86149	1.95796
Cotton_A_09708	2.212	2.29303
Cotton_A_33925	2.58719	2.69915
Cotton_A_26312	2.03384	2.08256
Cotton_A_31916	1.60018	1.75306
Cotton_A_00716		1.13253
Cotton_A_31725		1.00383
Cotton_A_03633	1.33041	1.61862
Cotton_A_12635		1.13997
Cotton_A_37417	1.04631	1.1914
Cotton_A_24594	1.02192	1.32371
Cotton_A_30603		1.37277
Cotton_A_07392		1.01131
Cotton_A_19139		1.06638
Cotton_A_29370		1.0879
Cotton_A_08147		1.24794
Cotton_A_05725		1.227
Cotton_A_11887		1.27726
Cotton_A_10017		1.2282
Cotton_A_24036		1.26296
Cotton_A_00946	1.0376	1.61858
Cotton_A_14998		1.52409
Cotton_A_05817		1.33953
Cotton_A_13462	1.12751	1.58293
Cotton_A_11138		1.05063
Cotton_A_14656		1.08292
Cotton_A_13580	1.0515	1.42055
Cotton_A_06880		1.17675
Cotton_A_10232		1.03642
Cotton_A_38103	1.7242	2.12958
Cotton_A_09721	1.95251	2.32857
Cotton_A_10367	1.69483	2.05458
Cotton_A_37145	1.60327	1.98508
Cotton_A_39041	1.49632	2.004
Cotton_A_11818	1.49273	1.96628
Cotton_A_32174	1.64825	2.12204
Cotton_A_03178	1.71672	2.15059
Cotton_A_08637	1.37194	1.78509
Cotton_A_10813	1.53182	2.00256
Cotton_A_04667	1.40144	1.88102
Cotton_A_31913	1.42862	1.9353
Cotton_A_02032	1.2761	1.54877
Cotton_A_03864	1.25931	1.57954
Cotton_A_26640	1.4623	1.73794
Cotton_A_08635	1.20671	1.72324
Cotton_A_16600	1.43778	1.8499
Cotton_A_26575		1.20543
Cotton_A_13376	1.37764	1.81348
Cotton_A_14974	1.2352	1.62834
Cotton_A_16038	1.41415	1.85173
Cotton_A_22810	1.3893	1.77259
Cotton_A_37846	1.42642	1.81317
Cotton_A_09456	1.24199	1.62189
Cotton_A_33336	1.20462	1.63843
Cotton_A_31068	1.33012	1.77156
Cotton_A_32051	1.43348	1.85412
Cotton_A_13190	1.31079	1.72108
Cotton_A_12693		1.16802
Cotton_A_00894	1.0502	1.45418
Cotton_A_11326	1.66611	2.26786
Cotton_A_20838	1.6224	2.21605
Cotton_A_14927	1.15242	1.50369
Cotton_A_28920	1.3373	1.79669
Cotton_A_16008	1.22887	1.67998
Cotton_A_22883	1.51781	1.90273
Cotton_A_01559		1.12115
Cotton_A_34796	1.11645	1.57852
Cotton_A_35209	1.06806	1.45698
Cotton_A_01976		1.24546
Cotton_A_17751		1.30181
Cotton_A_03492	3.27391	3.68239
Cotton_A_22063	2.63163	2.99634
Cotton_A_26500	4.06535	4.42017
Cotton_A_28667	3.66841	3.99662
Cotton_A_22951	4.66041	4.86425
Cotton_A_22342	4.37892	4.61253
Cotton_A_16536	3.43424	3.74752
Cotton_A_36187	4.66368	4.99193
Cotton_A_05595	4.74066	5.42995
Cotton_A_29048	2.01152	2.52658
Cotton_A_02263		1.28386
Cotton_A_29468	2.1434	2.5653
Cotton_A_29734	4.12668	4.57556
Cotton_A_26906	3.39146	3.82955
Cotton_A_16483	2.70725	3.05678
Cotton_A_21996	2.98067	3.42639
Cotton_A_23984	3.14147	3.73849
Cotton_A_09922	2.88772	3.40692
Cotton_A_34293	2.33958	2.8456
Cotton_A_27539	1.92555	2.42144
Cotton_A_17165	3.12858	3.73277
Cotton_A_38077	2.4089	2.98781
Cotton_A_09156	1.65039	2.05501
Cotton_A_30927	1.509	1.95677
Cotton_A_00966	1.39302	1.80115
Cotton_A_06160	1.83101	2.31917
Cotton_A_25798	1.99076	2.75879
Cotton_A_38312	2.77913	3.65464
Cotton_A_02043	1.15833	2.00416
Cotton_A_00697	1.51156	2.1021
Cotton_A_00544	3.04055	3.87276
Cotton_A_20138	2.89798	3.84287
Cotton_A_14847	1.2734	2.06419
Cotton_A_18038	1.60932	2.40635
Cotton_A_26912	1.44434	2.25303
Cotton_A_04998	1.62293	2.53685
Cotton_A_21382	1.06493	1.78688
Cotton_A_09464		1.49772
Cotton_A_11662	1.37932	2.4918
Cotton_A_14309	1.11691	2.18174
Cotton_A_03107	1.34934	1.94497
Cotton_A_18460	1.46817	2.23124
Cotton_A_37018	1.32501	1.8597
Cotton_A_30048		1.3789
Cotton_A_15801	1.73336	2.34987
Cotton_A_29725		1.40931
Cotton_A_01690	2.13189	2.86351
Cotton_A_29915	1.735	2.3181
Cotton_A_17051	1.02828	1.55316
Cotton_A_38444	1.87564	2.47491
Cotton_A_08924	1.60688	2.19467
Cotton_A_16404	1.55483	2.25947
Cotton_A_23361	1.80107	2.53999
Cotton_A_01347		1.13979
Cotton_A_20123		1.27517
Cotton_A_34172		1.23964
Cotton_A_07324		1.16674
Cotton_A_38957		1.15482
Cotton_A_02371	1.31775	1.97187
Cotton_A_10989	1.04217	1.54953
Cotton_A_11614	1.00842	1.6421
Cotton_A_28451	1.19181	1.8231
Cotton_A_21532		1.61989
Cotton_A_31378	1.55301	2.49773
Cotton_A_02228	1.25819	2.12736
Cotton_A_21286	1.20227	2.04546
Cotton_A_27316	1.1844	1.86982
Cotton_A_20680	1.13442	1.78607
Cotton_A_36155	1.2652	1.97623
Cotton_A_25916		1.24284
Cotton_A_02939		1.48064
Cotton_A_09176	1.21447	2.20361
Cotton_A_38101		2.00534
Cotton_A_07026		1.05895
Cotton_A_15878		1.17039
Cotton_A_34169		1.65209
Cotton_A_21597	1.13476	1.72606
Cotton_A_15769		1.17248
Cotton_A_17988		1.13091
Cotton_A_10169		1.05519
Cotton_A_38747	1.1118	1.97523
Cotton_A_11502		1.36
Cotton_A_36683		1.38942
Cotton_A_08137		1.52327
Cotton_A_13720		1.33499
Cotton_A_26637		1.0224
Cotton_A_30877	1.05741	1.78911
Cotton_A_34878		1.59946
Cotton_A_16482	1.4901	2.07656
Cotton_A_17847	1.37932	1.95749
Cotton_A_22622	1.38911	1.9903
Cotton_A_01324	1.63858	2.28855
Cotton_A_20457	1.4819	2.0953
Cotton_A_04957	1.01505	1.71956
Cotton_A_10306	1.02471	1.625
Cotton_A_14997	1.00377	1.63497
Cotton_A_07137	1.2902	2.05067
Cotton_A_02339	1.20657	1.83272
Cotton_A_11388	1.15364	1.80354
Cotton_A_25326	1.09642	1.86249
Cotton_A_29122	1.13334	1.84792
Cotton_A_31941	1.18093	1.91686
Cotton_A_03208		1.68603
Cotton_A_22825	1.08273	1.92118
Cotton_A_27840		1.97349		GaJAZ1b
Cotton_A_08670		1.2305
Cotton_A_09738		1.57304
Cotton_A_27964		1.69996
Cotton_A_16118		1.6939
Cotton_A_33753		1.73097
Cotton_A_22809		1.7365
Cotton_A_04228		1.66798
Cotton_A_16784		1.70232
Cotton_A_12363	1.14946	2.02676
Cotton_A_17542	1.14282	1.96175
Cotton_A_30407	1.26196	2.09201
Cotton_A_19328		1.7242
Cotton_A_08682	1.1608	1.94753
Cotton_A_37845	1.10494	1.88147
Cotton_A_13782		1.48604
Cotton_A_07164	1.01594	2.04292
Cotton_A_11794		1.91961
Cotton_A_15197	1.23138	2.13263
Cotton_A_41189	1.16437	2.05503
Cotton_A_28015	1.02014	1.9113
Cotton_A_11283		1.87946
Cotton_A_31944		1.7791
Cotton_A_09916	1.51244	2.27014
Cotton_A_10772		1.26319
Cotton_A_30696	1.00195	1.58698
Cotton_A_02787	1.01866	1.51352
Cotton_A_33057		1.27633
Cotton_A_09136	1.19041	1.7605
Cotton_A_35363	1.34614	1.9649
Cotton_A_27917	1.50954	2.27458
Cotton_A_17849	1.09	1.70497
Cotton_A_28166	1.18273	1.87491
Cotton_A_07091		1.21361
Cotton_A_38322		1.53997
Cotton_A_35026	1.08701	1.52965
Cotton_A_20052		1.40047
Cotton_A_12445		1.26457
Cotton_A_15156	1.03794	1.64879
Cotton_A_27300	1.61867	2.457
Cotton_A_07866	3.59889	4.42787
Cotton_A_14905	1.11458	1.87875
Cotton_A_05541	1.77792	2.83444
Cotton_A_09350	1.48912	2.33724
Cotton_A_07944	2.16422	3.11691
Cotton_A_00755	1.04375	1.75511
Cotton_A_30928	1.21957	1.96128
Cotton_A_19574	1.49766	2.29836
Cotton_A_34835	1.43892	2.32524
Cotton_A_00032		1.44076
Cotton_A_21848	1.23106	2.20487
Cotton_A_10107	2.7422	3.42589
Cotton_A_27281	1.90909	2.69447
Cotton_A_37230	1.9846	2.71618
Cotton_A_15988	1.27258	1.99289
Cotton_A_06161	3.02524	3.82591
Cotton_A_24968	3.3044	4.10446
Cotton_A_21625	2.70026	3.60583
Cotton_A_27179	2.17142	3.13511
Cotton_A_28413		1.77409
Cotton_A_19697	1.50908	2.44576
Cotton_A_00305	1.36374	2.40452
Cotton_A_34189	1.12871	2.173
Cotton_A_17205	1.40159	2.29806
Cotton_A_28863	1.35546	2.2654
Cotton_A_14494	1.35373	2.35697
Cotton_A_34447	1.47876	2.46659
Cotton_A_05579	1.26065	2.33541
Cotton_A_08433	1.67219	2.63652
Cotton_A_11686	1.84025	2.85846
Cotton_A_04762	1.92023	2.94875
Cotton_A_04515	1.82537	2.81424
Cotton_A_08476	1.98508	2.96986
Cotton_A_15352	1.67481	2.85281
Cotton_A_22395	1.84361	3.02593
Cotton_A_28414	1.8622	3.03453
Cotton_A_29896	1.61222	2.75746
Cotton_A_17875	1.51186	2.64269
Cotton_A_26084	1.51614	2.66503
Cotton_A_06421	1.47281	2.57026
Cotton_A_31714	1.51561	2.55872
Cotton_A_37568	1.4203	2.0291
Cotton_A_12466	1.74284	2.45426
Cotton_A_04544	1.8148	2.40866
Cotton_A_21707	2.0965	2.72745
Cotton_A_26440	1.75066	2.57683
Cotton_A_26579	1.57721	2.38827
Cotton_A_18558	1.76923	2.53099
Cotton_A_26553	1.97564	2.72788
Cotton_A_35942	1.93006	2.72471
Cotton_A_18956	2.27514	3.1721
Cotton_A_38679	2.24248	3.14164
Cotton_A_16000	2.06319	2.89036
Cotton_A_31432	2.3537	3.14742
Cotton_A_20982	1.86625	2.52859
Cotton_A_31634	1.87485	2.55989
Cotton_A_21839	1.75225	2.40664
Cotton_A_24523	1.66988	2.25003
Cotton_A_05744	1.63704	2.1831
Cotton_A_12781	2.44507	3.09273
Cotton_A_18123	2.01916	2.65106
Cotton_A_31540	2.08867	2.64982
Cotton_A_09962	2.39505	2.98135
Cotton_A_20865	2.36175	2.92221
Cotton_A_30510	1.76608	2.34296
Cotton_A_01593	1.92511	2.60285
Cotton_A_21593	1.99469	2.65295
Cotton_A_16852	1.85898	2.47348
Cotton_A_31341	1.7792	2.40818
Cotton_A_41217	1.84519	2.48702
Cotton_A_16398	1.36181	2.02907
Cotton_A_00893	1.47488	2.00327
Cotton_A_05987	1.24363	1.72447
Cotton_A_36800	2.22221	2.7398
Cotton_A_37298		1.28957
Cotton_A_00912		1.10396
Cotton_A_13739		1.23053
Cotton_A_29198		1.02215
Cotton_A_20332	1.4363	1.67117
Cotton_A_31148	1.15248	1.41653
Cotton_A_27593		1.04699
Cotton_A_10732	1.19602	1.34756
Cotton_A_26700	1.49664	1.5548
Cotton_A_41321		1.30191
Cotton_A_28393		1.12844
Cotton_A_32354		1.17887
Cotton_A_02838	1.1504	1.35652
Cotton_A_17669	1.92662	2.13329
Cotton_A_28046	1.1144	1.44068
Cotton_A_03824		1.02581
Cotton_A_04090	1.10024	1.65612
Cotton_A_13521	2.41471	2.81033
Cotton_A_34682	2.33686	2.71009
Cotton_A_03392	2.03355	2.4384
Cotton_A_04869	1.70873	2.08859
Cotton_A_00195	1.04736	1.43329
Cotton_A_23467	1.37381	1.82729
Cotton_A_09236	1.7765	2.16255
Cotton_A_39071	1.73792	2.05067
Cotton_A_20611		1.13944
Cotton_A_34615		1.05672
Cotton_A_06495	1.97551	2.25405
Cotton_A_27480	1.18993	1.47996
Cotton_A_14161		1.20515
Cotton_A_15175	1.04606	1.72477
Cotton_A_19886		1.49361
Cotton_A_37513	1.08133	1.63066
Cotton_A_12705	1.29389	1.85276
Cotton_A_33971		1.51625
Cotton_A_00840		1.40481
Cotton_A_29489	1.7445	2.39269
Cotton_A_23689		1.19076
Cotton_A_24447		1.99149
Cotton_A_06165	1.37713	2.40574
Cotton_A_38211	1.21543	2.14781
Cotton_A_35436		2.15425
Cotton_A_05630		1.12686
Cotton_A_09013		1.58536
Cotton_A_17148		1.48205
Cotton_A_04981		1.34227
[truncated: 3,130 more rows]

## Sheet: salt stress module
Name	Target	PCC	root FC(Nacl/CK)	root FC(PEG/CK)	response to water deprivation	response to water	response to salt stress	response to jasmonic acid stimulus	jasmonic acid mediated signaling pathway	cellular response to jasmonic acid stimulus	jasmonic acid biosynthetic process	jasmonic acid metabolic process	response to ethylene stimulus	ethylene biosynthetic process	ethylene metabolic process	Ortholog	e-value	description
Cotton_A_11862	Cotton_A_30140	0.99	5.67087	-	1	1	1						1			AT5G67080.1	5e-93	MITOGEN-ACTIVATED PROTEIN KINASE KINASE KINASE 19 (MAPKKK19)
Cotton_A_11862	Cotton_A_39319	1	4.1695	1.08923				1	1	1	1	1				AT5G05600.1	8e-151
Cotton_A_11862	Cotton_A_13483	0.99	6.34666	2.49815				1	1	1						AT2G35930.1	3e-148	PLANT U-BOX 23 (PUB23)
Cotton_A_11862	Cotton_A_38276	0.99	2.44707	-				1	1	1	1	1				AT5G07010.1	4e-22	SULFOTRANSFERASE 2A (ST2A)
Cotton_A_11862	Cotton_A_30358	0.99	4.25573	1.39044				1			1	1				AT1G71697.1	1e-144	CHOLINE KINASE 1 (CK1)
Cotton_A_11862	Cotton_A_02501	0.99	5.05951	-				1	1	1	1	1				AT5G05600.1	1e-131
Cotton_A_11862	Cotton_A_16642	0.99	4.04019	-				1	1	1	1	1				AT5G42650.1	0	ALLENE OXIDE SYNTHASE (AOS)
Cotton_A_11862	Cotton_A_18896	0.99	2.76083	-					1	1	1	1	1			AT1G72450.1	3e-30	JAZ6 transcript levels rise in response to a jasmonate stimulus and a GFP:JAZ6 fusion protein localizes to the nucleus. Application of jasmonate methyl ester to Arabidopsis roots reduces the levels of a JAZ6:GUS fusion protein, presumably by stimulating ubiquitin-proteasome-mediated degradation.
Cotton_A_11862	Cotton_A_06895	0.99	5.63663	2.36147					1	1	1	1	1			AT5G42650.1	5e-173	Encodes a member of the cytochrome p450 CYP74 gene family that functions as an allene oxide synthase. This enzyme catalyzes dehydration of the hydroperoxide to an unstable allene oxide in the JA biosynthetic pathway. It shows a dual catalytic activity, the major one being a 13-AOS but also expressing a 9-AOS activity.
Cotton_A_11862	Cotton_A_33470	0.99	5.06231	1.4637									1	1	1	AT1G11050.1	1e-72
Cotton_A_11862	Cotton_A_06349	0.99	3.1137	-2.73613										1	1	AT2G44840.1	1e-30	encodes a member of the ERF (ethylene response factor) subfamily B-3 of ERF/AP2 transcription factor family. The protein contains one AP2 domain. There are 18 members in this subfamily including ATERF-1, ATERF-2, AND ATERF-5.
Cotton_A_11862	Cotton_A_21187	0.98	-	-										1	1	AT2G44840.1	4e-52	encodes a member of the ERF (ethylene response factor) subfamily B-3 of ERF/AP2 transcription factor family. The protein contains one AP2 domain. There are 18 members in this subfamily including ATERF-1, ATERF-2, AND ATERF-5.
Cotton_A_11862	Cotton_A_24743	1	2.39827	-	1	1	1	1	1	1						AT1G06620.1	8e-97
Cotton_A_11862	Cotton_A_24744	1	2.86575	-	1	1	1	1	1	1						AT1G06620.1	2e-101
Cotton_A_11862	Cotton_A_34162	1	3.8612	1.34036	1	1	1	1	1	1	1	1	1			AT4G18950.1	1e-168
Cotton_A_11862	Cotton_A_26997	1	3.13294	-	1	1	1	1	1	1			1			AT2G44840.1	5e-33	ETHYLENE-RESPONSIVE ELEMENT BINDING FACTOR 13 (ERF13)
Cotton_A_11862	Cotton_A_03426	0.99	4.07393	1.86631	1	1	1	1	1	1						AT2G38470.1	3e-105	WRKY DNA-BINDING PROTEIN 33 (WRKY33)
Cotton_A_11862	Cotton_A_07676	0.99	4.92586	-	1	1	1	1	1	1			1			AT2G44840.1	5e-33	ETHYLENE-RESPONSIVE ELEMENT BINDING FACTOR 13 (ERF13)
Cotton_A_11862	Cotton_A_29973	0.99	5.56486	1.9202	1	1	1	1	1	1	1	1	1			AT2G27690.1	1e-179	CYTOCHROME P450, FAMILY 94, SUBFAMILY C, POLYPEPTIDE 1 (CYP94C1)
Cotton_A_11862	Cotton_A_06348	0.99	4.16957	-1.51313	1	1	1	1	1	1			1			AT2G44840.1	5e-51	ETHYLENE-RESPONSIVE ELEMENT BINDING FACTOR 13 (ERF13)
Cotton_A_11862	Cotton_A_06347	0.99	5.0189	-1.77249	1	1	1	1	1	1			1			AT2G44840.1	4e-34	ETHYLENE-RESPONSIVE ELEMENT BINDING FACTOR 13 (ERF13)
Cotton_A_11862	Cotton_A_28756	0.99	6.71563	-				1					1	1	1	AT4G11280.1	0	1-AMINOCYCLOPROPANE-1-CARBOXYLIC ACID (ACC) SYNTHASE 6 (ACS6)
Cotton_A_11862	Cotton_A_07489	1	4.19018	1.35797												AT3G50930.1	4e-110	CYTOCHROME BC1 SYNTHESIS (BCS1)
Cotton_A_11862	Cotton_A_40961	0.99	3.51336	-												AT2G22880.1	0
Cotton_A_11862	Cotton_A_21010	0.99	3.32443	-												AT5G12010.1	6e-38
Cotton_A_11862	Cotton_A_26326	0.99	3.77912	1.49351												AT2G34930.1	4e-47
Cotton_A_11862	Cotton_A_00750	0.99	6.56508	1.99146												AT5G22250.1	1e-63	Encodes one of the homologs of the yeast CCR4-associated factor 1: AT3G44260 (CAF1a), AT5G22250 (CAF1b). Has mRNA deadenylation activity. Also plays a role in plant defense responses.
Cotton_A_11862	Cotton_A_16302	0.99	2.53685	-												AT1G44350.1	7e-167	encodes a protein similar to IAA amino acid conjugate hydrolase.
Cotton_A_11862	Cotton_A_13264	0.99	4.72606	1.85856												AT5G12340.1	6e-47	unknown protein; BEST Arabidopsis thaliana protein match is: unknown protein (TAIR:AT1G28190.1); Has 30201 Blast hits to 17322 proteins in 780 species: Archae - 12; Bacteria - 1396; Metazoa - 17338; Fungi - 3422; Plants - 5037; Viruses - 0; Other Eukaryotes - 2996 (source: NCBI BLink).
Cotton_A_11862	Cotton_A_17084	0.99	4.98883	-												AT1G80840.1	4e-64	Pathogen-induced transcription factor. Binds W-box sequences in vitro. Forms protein complexes with itself and with WRKY40 and WRKY60. Coexpression with WRKY18 or WRKY60 made plants more susceptible to both P. syringae and B. cinerea. WRKY18, WRKY40, and WRKY60 have partially redundant roles in response to the hemibiotrophic bacterial pathogen Pseudomonas syringae and the necrotrophic fungal path…
