# Supplementary material for: Co-expression network analyses identify functional modules associated with development and stress response in Gossypium arboreum
Source: Sci Rep. 2016 Dec 6;6:38436. doi: 10.1038/srep38436 (PMC5138846; doi:10.1038/srep38436)
Supplement: Supplementary Dataset S3 [file srep38436-s4.xls]

## Sheet: members
Module members	Module ID
Cotton_A_17596	CFinderM000001
Cotton_A_01459	CFinderM000001
Cotton_A_02307	CFinderM000001
Cotton_A_10436	CFinderM000001
Cotton_A_11743	CFinderM000001
Cotton_A_23264	CFinderM000001
Cotton_A_02238	CFinderM000003
Cotton_A_07235	CFinderM000003
Cotton_A_21644	CFinderM000003
Cotton_A_12341	CFinderM000003
Cotton_A_28785	CFinderM000003
Cotton_A_36402	CFinderM000003
Cotton_A_13437	CFinderM000005
Cotton_A_22062	CFinderM000005
Cotton_A_33360	CFinderM000005
Cotton_A_12558	CFinderM000005
Cotton_A_36221	CFinderM000005
Cotton_A_39590	CFinderM000005
Cotton_A_00320	CFinderM000007
Cotton_A_14983	CFinderM000007
Cotton_A_01927	CFinderM000007
Cotton_A_07806	CFinderM000007
Cotton_A_12074	CFinderM000007
Cotton_A_13918	CFinderM000007
Cotton_A_15628	CFinderM000007
Cotton_A_30938	CFinderM000009
Cotton_A_11899	CFinderM000009
Cotton_A_35397	CFinderM000009
Cotton_A_04094	CFinderM000009
Cotton_A_16624	CFinderM000009
Cotton_A_18491	CFinderM000009
Cotton_A_24411	CFinderM000009
Cotton_A_24577	CFinderM000009
Cotton_A_24690	CFinderM000009
Cotton_A_37476	CFinderM000009
Cotton_A_27274	CFinderM000011
Cotton_A_31445	CFinderM000011
Cotton_A_02417	CFinderM000011
Cotton_A_09514	CFinderM000011
Cotton_A_14670	CFinderM000011
Cotton_A_28918	CFinderM000011
Cotton_A_29872	CFinderM000011
Cotton_A_06804	CFinderM000013
Cotton_A_12907	CFinderM000013
Cotton_A_40183	CFinderM000013
Cotton_A_04157	CFinderM000013
Cotton_A_04344	CFinderM000013
Cotton_A_35028	CFinderM000013
Cotton_A_04560	CFinderM000013
Cotton_A_40657	CFinderM000015
Cotton_A_05962	CFinderM000015
Cotton_A_26714	CFinderM000015
Cotton_A_15451	CFinderM000015
Cotton_A_23710	CFinderM000015
Cotton_A_21233	CFinderM000015
Cotton_A_40450	CFinderM000015
Cotton_A_31241	CFinderM000019
Cotton_A_18328	CFinderM000019
Cotton_A_02069	CFinderM000019
Cotton_A_18436	CFinderM000019
Cotton_A_37501	CFinderM000019
Cotton_A_09890	CFinderM000019
Cotton_A_37557	CFinderM000019
Cotton_A_12903	CFinderM000019
Cotton_A_26059	CFinderM000019
Cotton_A_33070	CFinderM000019
Cotton_A_14238	CFinderM000019
Cotton_A_27779	CFinderM000019
Cotton_A_10447	CFinderM000021
Cotton_A_35541	CFinderM000021
Cotton_A_21777	CFinderM000021
Cotton_A_02149	CFinderM000021
Cotton_A_06224	CFinderM000021
Cotton_A_31408	CFinderM000021
Cotton_A_19636	CFinderM000021
Cotton_A_40514	CFinderM000021
Cotton_A_12285	CFinderM000021
Cotton_A_02059	CFinderM000021
Cotton_A_09281	CFinderM000021
Cotton_A_12928	CFinderM000021
Cotton_A_39014	CFinderM000021
Cotton_A_03297	CFinderM000021
Cotton_A_19878	CFinderM000021
Cotton_A_20293	CFinderM000021
Cotton_A_22009	CFinderM000021
Cotton_A_35434	CFinderM000021
Cotton_A_12592	CFinderM000021
Cotton_A_17003	CFinderM000021
Cotton_A_26816	CFinderM000021
Cotton_A_00092	CFinderM000022
Cotton_A_00483	CFinderM000022
Cotton_A_06521	CFinderM000022
Cotton_A_23626	CFinderM000022
Cotton_A_09318	CFinderM000022
Cotton_A_19052	CFinderM000022
Cotton_A_21335	CFinderM000024
Cotton_A_27804	CFinderM000024
Cotton_A_10976	CFinderM000024
Cotton_A_16907	CFinderM000024
Cotton_A_12043	CFinderM000024
Cotton_A_14396	CFinderM000024
Cotton_A_17596	CFinderM000026
Cotton_A_37961	CFinderM000026
Cotton_A_19085	CFinderM000026
Cotton_A_31459	CFinderM000026
Cotton_A_01051	CFinderM000026
Cotton_A_10157	CFinderM000026
Cotton_A_12340	CFinderM000026
Cotton_A_20114	CFinderM000026
Cotton_A_40207	CFinderM000026
Cotton_A_21938	CFinderM000026
Cotton_A_26623	CFinderM000026
Cotton_A_39910	CFinderM000026
Cotton_A_06557	CFinderM000026
Cotton_A_20115	CFinderM000026
Cotton_A_21653	CFinderM000026
Cotton_A_28371	CFinderM000026
Cotton_A_39423	CFinderM000026
Cotton_A_27804	CFinderM000028
Cotton_A_11818	CFinderM000028
Cotton_A_12265	CFinderM000028
Cotton_A_02919	CFinderM000028
Cotton_A_05775	CFinderM000028
Cotton_A_33119	CFinderM000028
Cotton_A_08099	CFinderM000029
Cotton_A_16463	CFinderM000029
Cotton_A_03387	CFinderM000029
Cotton_A_19055	CFinderM000029
Cotton_A_22079	CFinderM000029
Cotton_A_27248	CFinderM000029
Cotton_A_38341	CFinderM000029
Cotton_A_14684	CFinderM000034
Cotton_A_17948	CFinderM000034
Cotton_A_17159	CFinderM000034
Cotton_A_05743	CFinderM000034
Cotton_A_26270	CFinderM000034
Cotton_A_38771	CFinderM000034
Cotton_A_00320	CFinderM000037
Cotton_A_26025	CFinderM000037
Cotton_A_21910	CFinderM000037
Cotton_A_26690	CFinderM000037
Cotton_A_25722	CFinderM000037
Cotton_A_36552	CFinderM000037
Cotton_A_07890	CFinderM000037
Cotton_A_17893	CFinderM000037
Cotton_A_27280	CFinderM000037
Cotton_A_22868	CFinderM000040
Cotton_A_10882	CFinderM000040
Cotton_A_10592	CFinderM000040
Cotton_A_04104	CFinderM000040
Cotton_A_08028	CFinderM000040
Cotton_A_15919	CFinderM000040
Cotton_A_01000	CFinderM000042
Cotton_A_22825	CFinderM000042
Cotton_A_12558	CFinderM000042
Cotton_A_33971	CFinderM000042
Cotton_A_00999	CFinderM000042
Cotton_A_09456	CFinderM000042
Cotton_A_11887	CFinderM000042
Cotton_A_31684	CFinderM000042
Cotton_A_31607	CFinderM000042
Cotton_A_19430	CFinderM000049
Cotton_A_14323	CFinderM000049
Cotton_A_41113	CFinderM000049
Cotton_A_02326	CFinderM000049
Cotton_A_19537	CFinderM000049
Cotton_A_21540	CFinderM000049
Cotton_A_33249	CFinderM000056
Cotton_A_08621	CFinderM000056
Cotton_A_03750	CFinderM000056
Cotton_A_07378	CFinderM000056
Cotton_A_22221	CFinderM000056
Cotton_A_34823	CFinderM000056
Cotton_A_01585	CFinderM000058
Cotton_A_12031	CFinderM000058
Cotton_A_27390	CFinderM000058
Cotton_A_27953	CFinderM000058
Cotton_A_37031	CFinderM000058
Cotton_A_29446	CFinderM000058
Cotton_A_02337	CFinderM000058
Cotton_A_02340	CFinderM000058
Cotton_A_05099	CFinderM000058
Cotton_A_26025	CFinderM000059
Cotton_A_19820	CFinderM000059
Cotton_A_20606	CFinderM000059
Cotton_A_27826	CFinderM000059
Cotton_A_15194	CFinderM000059
Cotton_A_22548	CFinderM000059
Cotton_A_00625	CFinderM000061
Cotton_A_07441	CFinderM000061
Cotton_A_10057	CFinderM000061
Cotton_A_35875	CFinderM000061
Cotton_A_35877	CFinderM000061
Cotton_A_12533	CFinderM000061
Cotton_A_27274	CFinderM000063
Cotton_A_01643	CFinderM000063
Cotton_A_16539	CFinderM000063
Cotton_A_22834	CFinderM000063
Cotton_A_14479	CFinderM000063
Cotton_A_16168	CFinderM000063
Cotton_A_24742	CFinderM000064
Cotton_A_35364	CFinderM000064
Cotton_A_28733	CFinderM000064
Cotton_A_16935	CFinderM000064
Cotton_A_16609	CFinderM000064
Cotton_A_28401	CFinderM000064
Cotton_A_04910	CFinderM000065
Cotton_A_28801	CFinderM000065
Cotton_A_09645	CFinderM000065
Cotton_A_30316	CFinderM000065
Cotton_A_22859	CFinderM000065
Cotton_A_18907	CFinderM000065
Cotton_A_00763	CFinderM000066
Cotton_A_05976	CFinderM000066
Cotton_A_29321	CFinderM000066
Cotton_A_25006	CFinderM000066
Cotton_A_31081	CFinderM000066
Cotton_A_17354	CFinderM000066
Cotton_A_00967	CFinderM000066
Cotton_A_34364	CFinderM000066
Cotton_A_28895	CFinderM000066
Cotton_A_23798	CFinderM000066
Cotton_A_06395	CFinderM000069
Cotton_A_10613	CFinderM000069
Cotton_A_09021	CFinderM000069
Cotton_A_29794	CFinderM000069
Cotton_A_00484	CFinderM000069
Cotton_A_27830	CFinderM000069
Cotton_A_32284	CFinderM000069
Cotton_A_33701	CFinderM000069
Cotton_A_27156	CFinderM000069
Cotton_A_35900	CFinderM000069
Cotton_A_27274	CFinderM000071
Cotton_A_01382	CFinderM000071
Cotton_A_20216	CFinderM000071
Cotton_A_21667	CFinderM000071
Cotton_A_01643	CFinderM000071
Cotton_A_14479	CFinderM000071
Cotton_A_17596	CFinderM000073
Cotton_A_00735	CFinderM000073
Cotton_A_11121	CFinderM000073
Cotton_A_18943	CFinderM000073
Cotton_A_28364	CFinderM000073
Cotton_A_19525	CFinderM000073
Cotton_A_26248	CFinderM000073
Cotton_A_27635	CFinderM000073
Cotton_A_09620	CFinderM000074
Cotton_A_37328	CFinderM000074
Cotton_A_11182	CFinderM000074
Cotton_A_11018	CFinderM000074
Cotton_A_05537	CFinderM000074
Cotton_A_14299	CFinderM000074
Cotton_A_13865	CFinderM000075
Cotton_A_07639	CFinderM000075
Cotton_A_00755	CFinderM000075
Cotton_A_07638	CFinderM000075
Cotton_A_30928	CFinderM000075
Cotton_A_02417	CFinderM000075
Cotton_A_09284	CFinderM000075
Cotton_A_12675	CFinderM000075
Cotton_A_26108	CFinderM000075
Cotton_A_21429	CFinderM000075
Cotton_A_13865	CFinderM000076
Cotton_A_31567	CFinderM000076
Cotton_A_19778	CFinderM000076
Cotton_A_23678	CFinderM000076
Cotton_A_01188	CFinderM000076
Cotton_A_32187	CFinderM000076
Cotton_A_19299	CFinderM000079
Cotton_A_31629	CFinderM000079
Cotton_A_27342	CFinderM000079
Cotton_A_02780	CFinderM000079
Cotton_A_18546	CFinderM000079
Cotton_A_33771	CFinderM000079
Cotton_A_00343	CFinderM000081
Cotton_A_02860	CFinderM000081
Cotton_A_03495	CFinderM000081
Cotton_A_15262	CFinderM000081
Cotton_A_24132	CFinderM000081
Cotton_A_33508	CFinderM000081
Cotton_A_36438	CFinderM000081
Cotton_A_16900	CFinderM000081
Cotton_A_06175	CFinderM000081
Cotton_A_03421	CFinderM000081
Cotton_A_07293	CFinderM000081
Cotton_A_08746	CFinderM000081
Cotton_A_10100	CFinderM000081
Cotton_A_20327	CFinderM000081
Cotton_A_08929	CFinderM000083
Cotton_A_12507	CFinderM000083
Cotton_A_35889	CFinderM000083
Cotton_A_18827	CFinderM000083
Cotton_A_26905	CFinderM000083
Cotton_A_04454	CFinderM000083
Cotton_A_11739	CFinderM000083
Cotton_A_20879	CFinderM000083
Cotton_A_17317	CFinderM000083
Cotton_A_37868	CFinderM000086
Cotton_A_16122	CFinderM000086
Cotton_A_05824	CFinderM000086
Cotton_A_13186	CFinderM000086
Cotton_A_19138	CFinderM000086
Cotton_A_08229	CFinderM000086
Cotton_A_08917	CFinderM000086
Cotton_A_23309	CFinderM000086
Cotton_A_13557	CFinderM000087
Cotton_A_27622	CFinderM000087
Cotton_A_17149	CFinderM000087
Cotton_A_26319	CFinderM000087
Cotton_A_36492	CFinderM000087
Cotton_A_12092	CFinderM000087
Cotton_A_00603	CFinderM000092
Cotton_A_17380	CFinderM000092
Cotton_A_17382	CFinderM000092
Cotton_A_13430	CFinderM000092
Cotton_A_31168	CFinderM000092
Cotton_A_15147	CFinderM000092
Cotton_A_26025	CFinderM000095
Cotton_A_00254	CFinderM000095
Cotton_A_21742	CFinderM000095
Cotton_A_10713	CFinderM000095
Cotton_A_36552	CFinderM000095
Cotton_A_10093	CFinderM000095
Cotton_A_39839	CFinderM000095
Cotton_A_37961	CFinderM000096
Cotton_A_15924	CFinderM000096
Cotton_A_05167	CFinderM000096
Cotton_A_05595	CFinderM000096
Cotton_A_25081	CFinderM000096
Cotton_A_14927	CFinderM000096
Cotton_A_17148	CFinderM000096
Cotton_A_29667	CFinderM000097
Cotton_A_00485	CFinderM000097
Cotton_A_20538	CFinderM000097
Cotton_A_27107	CFinderM000097
Cotton_A_07809	CFinderM000097
Cotton_A_30925	CFinderM000097
Cotton_A_20252	CFinderM000097
Cotton_A_10313	CFinderM000097
Cotton_A_13513	CFinderM000097
Cotton_A_27274	CFinderM000100
Cotton_A_13865	CFinderM000100
Cotton_A_08120	CFinderM000100
Cotton_A_09370	CFinderM000100
Cotton_A_25819	CFinderM000100
Cotton_A_22403	CFinderM000100
Cotton_A_27351	CFinderM000100
Cotton_A_21069	CFinderM000103
Cotton_A_25207	CFinderM000103
Cotton_A_00264	CFinderM000103
Cotton_A_14976	CFinderM000103
Cotton_A_15409	CFinderM000103
Cotton_A_28718	CFinderM000103
Cotton_A_25804	CFinderM000103
Cotton_A_22264	CFinderM000104
Cotton_A_18116	CFinderM000104
Cotton_A_01534	CFinderM000104
Cotton_A_17429	CFinderM000104
Cotton_A_07247	CFinderM000104
Cotton_A_12857	CFinderM000104
Cotton_A_11772	CFinderM000107
Cotton_A_16064	CFinderM000107
Cotton_A_16271	CFinderM000107
Cotton_A_04458	CFinderM000107
Cotton_A_17330	CFinderM000107
Cotton_A_16174	CFinderM000107
Cotton_A_13838	CFinderM000108
Cotton_A_16639	CFinderM000108
Cotton_A_00988	CFinderM000108
Cotton_A_14228	CFinderM000108
Cotton_A_24810	CFinderM000108
Cotton_A_27701	CFinderM000108
Cotton_A_30182	CFinderM000109
Cotton_A_17615	CFinderM000109
Cotton_A_21876	CFinderM000109
Cotton_A_39071	CFinderM000109
Cotton_A_17155	CFinderM000109
Cotton_A_17166	CFinderM000109
Cotton_A_26395	CFinderM000109
Cotton_A_15520	CFinderM000110
Cotton_A_30938	CFinderM000110
Cotton_A_24411	CFinderM000110
Cotton_A_24577	CFinderM000110
Cotton_A_24690	CFinderM000110
Cotton_A_14661	CFinderM000110
Cotton_A_08738	CFinderM000114
Cotton_A_00732	CFinderM000114
Cotton_A_16817	CFinderM000114
Cotton_A_19967	CFinderM000114
Cotton_A_01428	CFinderM000114
Cotton_A_16916	CFinderM000114
Cotton_A_18349	CFinderM000120
Cotton_A_08078	CFinderM000120
Cotton_A_02407	CFinderM000120
Cotton_A_18357	CFinderM000120
Cotton_A_22650	CFinderM000120
Cotton_A_30814	CFinderM000120
Cotton_A_32859	CFinderM000120
Cotton_A_02109	CFinderM000123
Cotton_A_09700	CFinderM000123
Cotton_A_19561	CFinderM000123
Cotton_A_05619	CFinderM000123
Cotton_A_20766	CFinderM000123
Cotton_A_30377	CFinderM000123
Cotton_A_33974	CFinderM000123
Cotton_A_39022	CFinderM000123
Cotton_A_16453	CFinderM000128
Cotton_A_35057	CFinderM000128
Cotton_A_12879	CFinderM000128
Cotton_A_18420	CFinderM000128
Cotton_A_11553	CFinderM000128
Cotton_A_18612	CFinderM000128
Cotton_A_31724	CFinderM000130
Cotton_A_37711	CFinderM000130
Cotton_A_39039	CFinderM000130
Cotton_A_33031	CFinderM000130
Cotton_A_04875	CFinderM000130
Cotton_A_34972	CFinderM000130
Cotton_A_17617	CFinderM000130
Cotton_A_05478	CFinderM000132
Cotton_A_25755	CFinderM000132
Cotton_A_13946	CFinderM000132
Cotton_A_05461	CFinderM000132
Cotton_A_11671	CFinderM000132
Cotton_A_25454	CFinderM000132
Cotton_A_08963	CFinderM000134
Cotton_A_22612	CFinderM000134
Cotton_A_28715	CFinderM000134
Cotton_A_23692	CFinderM000134
Cotton_A_21233	CFinderM000134
Cotton_A_40450	CFinderM000134
Cotton_A_33030	CFinderM000134
Cotton_A_12558	CFinderM000139
Cotton_A_07132	CFinderM000139
Cotton_A_33007	CFinderM000139
Cotton_A_38050	CFinderM000139
Cotton_A_12617	CFinderM000139
Cotton_A_21090	CFinderM000139
Cotton_A_14688	CFinderM000139
Cotton_A_29595	CFinderM000142
Cotton_A_31347	CFinderM000142
Cotton_A_07968	CFinderM000142
Cotton_A_08358	CFinderM000142
Cotton_A_07889	CFinderM000142
Cotton_A_29594	CFinderM000142
Cotton_A_25932	CFinderM000146
Cotton_A_16769	CFinderM000146
Cotton_A_34598	CFinderM000146
Cotton_A_27639	CFinderM000146
Cotton_A_03731	CFinderM000146
Cotton_A_36922	CFinderM000146
Cotton_A_01000	CFinderM000148
Cotton_A_02238	CFinderM000148
Cotton_A_32354	CFinderM000148
Cotton_A_00195	CFinderM000148
Cotton_A_18624	CFinderM000148
Cotton_A_27480	CFinderM000148
Cotton_A_14684	CFinderM000150
Cotton_A_26025	CFinderM000150
Cotton_A_00244	CFinderM000150
Cotton_A_19820	CFinderM000150
Cotton_A_20319	CFinderM000150
Cotton_A_25450	CFinderM000150
Cotton_A_26309	CFinderM000150
Cotton_A_27607	CFinderM000150
Cotton_A_20606	CFinderM000150
Cotton_A_23111	CFinderM000150
Cotton_A_13865	CFinderM000151
Cotton_A_14637	CFinderM000151
Cotton_A_11945	CFinderM000151
Cotton_A_15230	CFinderM000151
Cotton_A_01833	CFinderM000151
Cotton_A_03340	CFinderM000151
Cotton_A_07227	CFinderM000151
Cotton_A_36877	CFinderM000151
Cotton_A_29666	CFinderM000151
Cotton_A_27274	CFinderM000156
Cotton_A_26669	CFinderM000156
Cotton_A_15349	CFinderM000156
Cotton_A_23132	CFinderM000156
Cotton_A_11236	CFinderM000156
Cotton_A_37400	CFinderM000156
Cotton_A_07543	CFinderM000158
Cotton_A_08112	CFinderM000158
Cotton_A_35717	CFinderM000158
Cotton_A_22418	CFinderM000158
Cotton_A_07144	CFinderM000158
Cotton_A_29919	CFinderM000158
Cotton_A_21618	CFinderM000158
Cotton_A_08233	CFinderM000158
Cotton_A_07543	CFinderM000159
Cotton_A_11021	CFinderM000159
Cotton_A_22418	CFinderM000159
Cotton_A_07144	CFinderM000159
Cotton_A_03667	CFinderM000159
Cotton_A_21201	CFinderM000159
Cotton_A_04611	CFinderM000162
Cotton_A_36474	CFinderM000162
Cotton_A_04798	CFinderM000162
Cotton_A_12558	CFinderM000162
Cotton_A_00981	CFinderM000162
Cotton_A_11275	CFinderM000162
Cotton_A_07402	CFinderM000163
Cotton_A_25166	CFinderM000163
Cotton_A_00986	CFinderM000163
Cotton_A_07931	CFinderM000163
Cotton_A_11758	CFinderM000163
Cotton_A_19641	CFinderM000163
Cotton_A_20050	CFinderM000163
Cotton_A_31406	CFinderM000171
Cotton_A_18029	CFinderM000171
Cotton_A_12195	CFinderM000171
Cotton_A_01824	CFinderM000171
Cotton_A_07778	CFinderM000171
Cotton_A_32294	CFinderM000171
Cotton_A_35011	CFinderM000171
Cotton_A_19991	CFinderM000172
Cotton_A_00097	CFinderM000172
Cotton_A_28609	CFinderM000172
Cotton_A_12558	CFinderM000172
Cotton_A_31140	CFinderM000172
Cotton_A_07376	CFinderM000172
Cotton_A_01875	CFinderM000172
Cotton_A_19868	CFinderM000172
Cotton_A_26476	CFinderM000174
Cotton_A_02590	CFinderM000174
Cotton_A_23772	CFinderM000174
Cotton_A_22087	CFinderM000174
Cotton_A_23087	CFinderM000174
Cotton_A_28779	CFinderM000174
Cotton_A_32769	CFinderM000176
Cotton_A_38348	CFinderM000176
Cotton_A_02755	CFinderM000176
Cotton_A_25865	CFinderM000176
Cotton_A_36592	CFinderM000176
Cotton_A_35084	CFinderM000176
Cotton_A_10889	CFinderM000176
Cotton_A_15718	CFinderM000176
Cotton_A_22946	CFinderM000176
Cotton_A_33064	CFinderM000179
Cotton_A_31844	CFinderM000179
Cotton_A_02962	CFinderM000179
Cotton_A_21324	CFinderM000179
Cotton_A_40733	CFinderM000179
Cotton_A_05734	CFinderM000179
Cotton_A_21096	CFinderM000181
Cotton_A_27105	CFinderM000181
Cotton_A_27563	CFinderM000181
Cotton_A_39784	CFinderM000181
Cotton_A_10061	CFinderM000181
Cotton_A_33873	CFinderM000181
Cotton_A_32252	CFinderM000182
Cotton_A_32889	CFinderM000182
Cotton_A_14560	CFinderM000182
Cotton_A_36944	CFinderM000182
Cotton_A_25282	CFinderM000182
Cotton_A_10595	CFinderM000182
Cotton_A_17358	CFinderM000183
Cotton_A_05769	CFinderM000183
Cotton_A_31760	CFinderM000183
Cotton_A_39841	CFinderM000183
Cotton_A_36810	CFinderM000183
Cotton_A_10235	CFinderM000183
Cotton_A_37446	CFinderM000185
Cotton_A_29698	CFinderM000185
Cotton_A_17189	CFinderM000185
Cotton_A_28939	CFinderM000185
Cotton_A_22635	CFinderM000185
Cotton_A_03556	CFinderM000185
Cotton_A_21780	CFinderM000187
Cotton_A_21796	CFinderM000187
Cotton_A_08993	CFinderM000187
Cotton_A_03625	CFinderM000187
Cotton_A_36789	CFinderM000187
Cotton_A_24785	CFinderM000187
Cotton_A_09700	CFinderM000189
Cotton_A_19561	CFinderM000189
Cotton_A_24763	CFinderM000189
Cotton_A_05619	CFinderM000189
Cotton_A_20766	CFinderM000189
Cotton_A_33974	CFinderM000189
Cotton_A_39294	CFinderM000189
Cotton_A_00049	CFinderM000190
Cotton_A_07892	CFinderM000190
Cotton_A_31697	CFinderM000190
Cotton_A_37000	CFinderM000190
Cotton_A_21777	CFinderM000190
Cotton_A_27724	CFinderM000190
Cotton_A_28652	CFinderM000190
Cotton_A_10821	CFinderM000190
Cotton_A_19861	CFinderM000190
Cotton_A_20782	CFinderM000192
Cotton_A_03162	CFinderM000192
Cotton_A_33884	CFinderM000192
Cotton_A_18981	CFinderM000192
Cotton_A_23909	CFinderM000192
Cotton_A_40303	CFinderM000192
Cotton_A_28261	CFinderM000192
Cotton_A_04891	CFinderM000192
Cotton_A_06524	CFinderM000192
Cotton_A_26386	CFinderM000192
Cotton_A_08544	CFinderM000192
Cotton_A_11448	CFinderM000192
Cotton_A_08340	CFinderM000200
Cotton_A_25461	CFinderM000200
Cotton_A_03053	CFinderM000200
Cotton_A_15577	CFinderM000200
Cotton_A_38325	CFinderM000200
Cotton_A_33393	CFinderM000200
Cotton_A_18351	CFinderM000200
Cotton_A_21950	CFinderM000200
Cotton_A_11277	CFinderM000200
Cotton_A_16044	CFinderM000201
Cotton_A_21128	CFinderM000201
Cotton_A_01355	CFinderM000201
Cotton_A_35507	CFinderM000201
Cotton_A_15105	CFinderM000201
Cotton_A_09566	CFinderM000201
Cotton_A_03229	CFinderM000204
Cotton_A_36312	CFinderM000204
Cotton_A_11961	CFinderM000204
Cotton_A_14139	CFinderM000204
Cotton_A_00298	CFinderM000204
Cotton_A_28566	CFinderM000204
Cotton_A_12177	CFinderM000204
Cotton_A_29254	CFinderM000204
Cotton_A_33760	CFinderM000204
Cotton_A_37740	CFinderM000204
Cotton_A_34566	CFinderM000204
Cotton_A_38269	CFinderM000204
Cotton_A_05508	CFinderM000204
Cotton_A_07446	CFinderM000204
Cotton_A_01460	CFinderM000204
Cotton_A_29697	CFinderM000204
Cotton_A_39234	CFinderM000204
Cotton_A_05537	CFinderM000204
Cotton_A_09578	CFinderM000204
Cotton_A_28722	CFinderM000204
Cotton_A_33889	CFinderM000204
Cotton_A_20519	CFinderM000204
Cotton_A_34176	CFinderM000204
Cotton_A_40488	CFinderM000204
Cotton_A_26776	CFinderM000204
Cotton_A_15032	CFinderM000204
Cotton_A_12526	CFinderM000204
Cotton_A_29673	CFinderM000204
Cotton_A_36929	CFinderM000205
Cotton_A_31730	CFinderM000205
Cotton_A_15615	CFinderM000205
Cotton_A_18366	CFinderM000205
Cotton_A_27089	CFinderM000205
Cotton_A_20984	CFinderM000205
Cotton_A_04760	CFinderM000207
Cotton_A_29842	CFinderM000207
Cotton_A_09152	CFinderM000207
Cotton_A_28166	CFinderM000207
Cotton_A_06075	CFinderM000207
Cotton_A_04920	CFinderM000207
Cotton_A_05587	CFinderM000208
Cotton_A_31126	CFinderM000208
Cotton_A_36383	CFinderM000208
Cotton_A_10098	CFinderM000208
Cotton_A_24176	CFinderM000208
Cotton_A_29009	CFinderM000208
Cotton_A_09312	CFinderM000208
Cotton_A_27622	CFinderM000209
Cotton_A_08929	CFinderM000209
Cotton_A_00524	CFinderM000209
Cotton_A_17651	CFinderM000209
Cotton_A_20659	CFinderM000209
Cotton_A_25083	CFinderM000209
Cotton_A_35889	CFinderM000209
Cotton_A_13540	CFinderM000209
Cotton_A_28542	CFinderM000209
Cotton_A_00613	CFinderM000210
Cotton_A_20906	CFinderM000210
Cotton_A_03068	CFinderM000210
Cotton_A_22959	CFinderM000210
Cotton_A_09577	CFinderM000210
Cotton_A_22354	CFinderM000210
Cotton_A_08139	CFinderM000210
Cotton_A_20159	CFinderM000211
Cotton_A_32112	CFinderM000211
Cotton_A_30817	CFinderM000211
Cotton_A_02430	CFinderM000211
Cotton_A_11274	CFinderM000211
Cotton_A_30816	CFinderM000211
Cotton_A_17475	CFinderM000213
Cotton_A_22418	CFinderM000213
Cotton_A_15362	CFinderM000213
Cotton_A_18691	CFinderM000213
Cotton_A_14619	CFinderM000213
Cotton_A_37202	CFinderM000213
Cotton_A_19834	CFinderM000217
Cotton_A_27368	CFinderM000217
Cotton_A_14535	CFinderM000217
Cotton_A_16883	CFinderM000217
Cotton_A_18317	CFinderM000217
Cotton_A_34258	CFinderM000217
Cotton_A_32470	CFinderM000217
Cotton_A_11208	CFinderM000217
Cotton_A_08356	CFinderM000218
Cotton_A_19834	CFinderM000218
Cotton_A_34177	CFinderM000218
Cotton_A_36277	CFinderM000218
Cotton_A_11511	CFinderM000218
Cotton_A_08228	CFinderM000218
Cotton_A_22473	CFinderM000218
Cotton_A_32926	CFinderM000218
Cotton_A_35245	CFinderM000218
Cotton_A_10308	CFinderM000218
Cotton_A_21174	CFinderM000218
Cotton_A_27261	CFinderM000218
Cotton_A_06782	CFinderM000218
Cotton_A_10361	CFinderM000218
Cotton_A_16883	CFinderM000218
Cotton_A_05418	CFinderM000218
Cotton_A_07085	CFinderM000218
Cotton_A_07797	CFinderM000218
Cotton_A_32470	CFinderM000218
Cotton_A_05215	CFinderM000218
Cotton_A_17933	CFinderM000218
Cotton_A_18079	CFinderM000218
Cotton_A_19430	CFinderM000219
Cotton_A_18854	CFinderM000219
Cotton_A_18953	CFinderM000219
Cotton_A_25095	CFinderM000219
Cotton_A_13082	CFinderM000219
Cotton_A_22694	CFinderM000219
Cotton_A_11127	CFinderM000220
Cotton_A_01316	CFinderM000220
Cotton_A_05747	CFinderM000220
Cotton_A_12070	CFinderM000220
Cotton_A_13574	CFinderM000220
Cotton_A_13789	CFinderM000220
Cotton_A_10882	CFinderM000221
Cotton_A_26338	CFinderM000221
Cotton_A_04357	CFinderM000221
Cotton_A_33580	CFinderM000221
Cotton_A_11415	CFinderM000221
Cotton_A_37136	CFinderM000221
Cotton_A_12063	CFinderM000221
Cotton_A_37109	CFinderM000221
Cotton_A_34072	CFinderM000222
Cotton_A_20054	CFinderM000222
Cotton_A_01648	CFinderM000222
Cotton_A_24281	CFinderM000222
Cotton_A_26511	CFinderM000222
Cotton_A_12068	CFinderM000222
Cotton_A_13880	CFinderM000222
Cotton_A_03030	CFinderM000222
Cotton_A_21637	CFinderM000222
Cotton_A_11290	CFinderM000222
Cotton_A_27309	CFinderM000222
Cotton_A_35537	CFinderM000222
Cotton_A_22216	CFinderM000223
Cotton_A_27592	CFinderM000223
Cotton_A_08228	CFinderM000223
Cotton_A_22473	CFinderM000223
Cotton_A_32926	CFinderM000223
Cotton_A_37251	CFinderM000223
Cotton_A_05418	CFinderM000223
Cotton_A_06713	CFinderM000223
Cotton_A_01719	CFinderM000223
Cotton_A_01842	CFinderM000223
Cotton_A_05274	CFinderM000223
Cotton_A_05454	CFinderM000223
Cotton_A_06737	CFinderM000223
Cotton_A_16119	CFinderM000223
Cotton_A_05215	CFinderM000223
Cotton_A_30248	CFinderM000225
Cotton_A_40531	CFinderM000225
Cotton_A_05791	CFinderM000225
Cotton_A_25263	CFinderM000225
Cotton_A_20294	CFinderM000225
Cotton_A_12362	CFinderM000225
Cotton_A_19430	CFinderM000226
Cotton_A_03208	CFinderM000226
Cotton_A_10772	CFinderM000226
Cotton_A_33057	CFinderM000226
Cotton_A_12363	CFinderM000226
Cotton_A_35363	CFinderM000226
Cotton_A_34878	CFinderM000226
Cotton_A_08226	CFinderM000227
Cotton_A_36843	CFinderM000227
Cotton_A_03137	CFinderM000227
Cotton_A_14638	CFinderM000227
Cotton_A_03542	CFinderM000227
Cotton_A_00994	CFinderM000227
Cotton_A_18002	CFinderM000227
Cotton_A_33542	CFinderM000227
Cotton_A_14733	CFinderM000227
Cotton_A_34456	CFinderM000227
Cotton_A_12116	CFinderM000227
Cotton_A_14127	CFinderM000227
Cotton_A_27274	CFinderM000228
Cotton_A_25131	CFinderM000228
Cotton_A_02046	CFinderM000228
Cotton_A_05819	CFinderM000228
Cotton_A_33502	CFinderM000228
Cotton_A_27600	CFinderM000228
Cotton_A_25669	CFinderM000228
Cotton_A_28580	CFinderM000229
Cotton_A_40399	CFinderM000229
Cotton_A_18063	CFinderM000229
Cotton_A_15054	CFinderM000229
Cotton_A_32692	CFinderM000229
Cotton_A_30824	CFinderM000229
Cotton_A_25348	CFinderM000229
Cotton_A_38085	CFinderM000230
Cotton_A_04756	CFinderM000230
Cotton_A_05150	CFinderM000230
Cotton_A_12403	CFinderM000230
Cotton_A_13101	CFinderM000230
Cotton_A_03938	CFinderM000230
Cotton_A_16051	CFinderM000230
Cotton_A_11684	CFinderM000230
Cotton_A_17596	CFinderM000234
Cotton_A_26025	CFinderM000234
Cotton_A_26997	CFinderM000234
Cotton_A_02280	CFinderM000234
Cotton_A_23415	CFinderM000234
Cotton_A_02281	CFinderM000234
Cotton_A_24076	CFinderM000234
Cotton_A_15674	CFinderM000234
Cotton_A_26328	CFinderM000234
Cotton_A_23053	CFinderM000234
Cotton_A_16759	CFinderM000234
Cotton_A_33090	CFinderM000234
Cotton_A_28371	CFinderM000234
Cotton_A_19430	CFinderM000235
Cotton_A_14323	CFinderM000235
Cotton_A_18854	CFinderM000235
Cotton_A_15563	CFinderM000235
Cotton_A_04582	CFinderM000235
Cotton_A_41113	CFinderM000235
Cotton_A_19537	CFinderM000235
Cotton_A_31122	CFinderM000235
Cotton_A_28638	CFinderM000235
Cotton_A_13828	CFinderM000236
Cotton_A_02477	CFinderM000236
Cotton_A_08691	CFinderM000236
Cotton_A_19371	CFinderM000236
Cotton_A_29559	CFinderM000236
Cotton_A_32863	CFinderM000236
Cotton_A_13557	CFinderM000237
Cotton_A_27622	CFinderM000237
Cotton_A_05707	CFinderM000237
Cotton_A_40871	CFinderM000237
Cotton_A_31767	CFinderM000237
Cotton_A_34556	CFinderM000237
Cotton_A_14646	CFinderM000238
Cotton_A_24693	CFinderM000238
Cotton_A_17139	CFinderM000238
Cotton_A_12763	CFinderM000238
Cotton_A_30573	CFinderM000238
Cotton_A_33019	CFinderM000238
Cotton_A_17152	CFinderM000240
Cotton_A_02584	CFinderM000240
Cotton_A_04368	CFinderM000240
Cotton_A_13153	CFinderM000240
Cotton_A_26315	CFinderM000240
Cotton_A_37942	CFinderM000240
Cotton_A_04470	CFinderM000241
Cotton_A_11917	CFinderM000241
Cotton_A_13422	CFinderM000241
Cotton_A_03793	CFinderM000241
Cotton_A_02608	CFinderM000241
Cotton_A_27515	CFinderM000241
Cotton_A_26168	CFinderM000242
Cotton_A_16182	CFinderM000242
Cotton_A_02830	CFinderM000242
Cotton_A_03181	CFinderM000242
Cotton_A_08864	CFinderM000242
Cotton_A_14720	CFinderM000242
Cotton_A_06804	CFinderM000243
Cotton_A_09620	CFinderM000243
Cotton_A_10552	CFinderM000243
Cotton_A_15763	CFinderM000243
Cotton_A_22443	CFinderM000243
Cotton_A_02970	CFinderM000243
Cotton_A_06179	CFinderM000246
Cotton_A_10417	CFinderM000246
Cotton_A_11975	CFinderM000246
Cotton_A_05729	CFinderM000246
Cotton_A_37622	CFinderM000246
Cotton_A_17267	CFinderM000246
Cotton_A_03744	CFinderM000247
Cotton_A_15673	CFinderM000247
Cotton_A_15593	CFinderM000247
Cotton_A_33611	CFinderM000247
Cotton_A_15753	CFinderM000247
Cotton_A_30411	CFinderM000247
Cotton_A_09620	CFinderM000249
Cotton_A_11917	CFinderM000249
Cotton_A_11683	CFinderM000249
Cotton_A_28831	CFinderM000249
Cotton_A_26186	CFinderM000249
Cotton_A_17810	CFinderM000249
Cotton_A_17358	CFinderM000250
Cotton_A_07062	CFinderM000250
Cotton_A_17702	CFinderM000250
Cotton_A_18942	CFinderM000250
Cotton_A_24999	CFinderM000250
Cotton_A_05040	CFinderM000250
Cotton_A_33346	CFinderM000251
Cotton_A_25131	CFinderM000251
Cotton_A_02237	CFinderM000251
Cotton_A_35557	CFinderM000251
Cotton_A_38174	CFinderM000251
Cotton_A_23180	CFinderM000251
Cotton_A_27274	CFinderM000253
Cotton_A_11474	CFinderM000253
Cotton_A_18951	CFinderM000253
Cotton_A_27393	CFinderM000253
Cotton_A_12108	CFinderM000253
Cotton_A_18286	CFinderM000253
Cotton_A_19516	CFinderM000254
Cotton_A_21176	CFinderM000254
Cotton_A_03241	CFinderM000254
Cotton_A_06035	CFinderM000254
Cotton_A_18076	CFinderM000254
Cotton_A_08183	CFinderM000254
Cotton_A_23014	CFinderM000255
Cotton_A_10936	CFinderM000255
Cotton_A_25106	CFinderM000255
Cotton_A_35092	CFinderM000255
Cotton_A_30883	CFinderM000255
Cotton_A_35831	CFinderM000255
Cotton_A_35780	CFinderM000255
Cotton_A_02628	CFinderM000256
Cotton_A_38954	CFinderM000256
Cotton_A_09619	CFinderM000256
Cotton_A_11584	CFinderM000256
Cotton_A_27792	CFinderM000256
Cotton_A_24540	CFinderM000256
Cotton_A_23295	CFinderM000256
Cotton_A_32479	CFinderM000256
Cotton_A_33317	CFinderM000256
Cotton_A_31248	CFinderM000256
Cotton_A_07673	CFinderM000256
Cotton_A_31822	CFinderM000256
Cotton_A_23326	CFinderM000256
Cotton_A_09960	CFinderM000256
Cotton_A_28289	CFinderM000256
Cotton_A_35858	CFinderM000256
Cotton_A_05375	CFinderM000256
Cotton_A_39523	CFinderM000256
Cotton_A_33593	CFinderM000256
Cotton_A_06278	CFinderM000256
Cotton_A_15907	CFinderM000256
Cotton_A_08613	CFinderM000256
Cotton_A_25434	CFinderM000256
Cotton_A_40199	CFinderM000256
Cotton_A_31990	CFinderM000256
Cotton_A_13464	CFinderM000256
Cotton_A_33364	CFinderM000256
Cotton_A_21159	CFinderM000256
Cotton_A_07065	CFinderM000256
Cotton_A_20627	CFinderM000256
Cotton_A_30454	CFinderM000256
Cotton_A_31525	CFinderM000256
Cotton_A_17554	CFinderM000256
Cotton_A_01135	CFinderM000256
Cotton_A_01737	CFinderM000256
Cotton_A_08056	CFinderM000256
Cotton_A_08686	CFinderM000256
Cotton_A_10663	CFinderM000256
Cotton_A_18917	CFinderM000256
Cotton_A_30084	CFinderM000256
Cotton_A_15940	CFinderM000256
Cotton_A_11793	CFinderM000256
Cotton_A_04612	CFinderM000256
Cotton_A_10550	CFinderM000256
Cotton_A_20439	CFinderM000256
Cotton_A_25583	CFinderM000256
Cotton_A_12358	CFinderM000256
Cotton_A_19963	CFinderM000256
Cotton_A_23409	CFinderM000256
Cotton_A_23842	CFinderM000256
Cotton_A_21489	CFinderM000256
Cotton_A_33286	CFinderM000256
Cotton_A_34351	CFinderM000256
Cotton_A_01890	CFinderM000256
Cotton_A_22051	CFinderM000256
Cotton_A_35492	CFinderM000256
Cotton_A_01939	CFinderM000256
Cotton_A_17509	CFinderM000256
Cotton_A_23834	CFinderM000256
Cotton_A_27609	CFinderM000256
Cotton_A_38933	CFinderM000256
Cotton_A_10523	CFinderM000256
Cotton_A_16723	CFinderM000256
Cotton_A_24285	CFinderM000256
Cotton_A_11223	CFinderM000256
Cotton_A_20163	CFinderM000256
Cotton_A_31220	CFinderM000256
Cotton_A_20434	CFinderM000256
Cotton_A_03506	CFinderM000256
Cotton_A_03752	CFinderM000256
Cotton_A_28274	CFinderM000256
Cotton_A_23097	CFinderM000256
Cotton_A_03916	CFinderM000256
Cotton_A_06067	CFinderM000256
Cotton_A_17069	CFinderM000256
Cotton_A_32971	CFinderM000256
Cotton_A_34898	CFinderM000256
Cotton_A_04013	CFinderM000256
Cotton_A_07271	CFinderM000256
Cotton_A_31608	CFinderM000256
Cotton_A_31765	CFinderM000256
Cotton_A_32852	CFinderM000256
Cotton_A_08578	CFinderM000256
Cotton_A_05214	CFinderM000256
Cotton_A_20031	CFinderM000256
Cotton_A_16867	CFinderM000256
Cotton_A_36971	CFinderM000256
Cotton_A_35583	CFinderM000256
Cotton_A_14169	CFinderM000256
Cotton_A_40699	CFinderM000256
Cotton_A_39899	CFinderM000256
Cotton_A_28187	CFinderM000256
Cotton_A_09401	CFinderM000256
Cotton_A_09936	CFinderM000256
Cotton_A_39233	CFinderM000256
Cotton_A_32876	CFinderM000256
Cotton_A_25889	CFinderM000256
Cotton_A_20291	CFinderM000256
Cotton_A_28034	CFinderM000256
Cotton_A_27274	CFinderM000258
Cotton_A_05819	CFinderM000258
Cotton_A_17761	CFinderM000258
Cotton_A_31940	CFinderM000258
Cotton_A_11659	CFinderM000258
Cotton_A_17633	CFinderM000258
Cotton_A_16453	CFinderM000259
Cotton_A_18106	CFinderM000259
Cotton_A_40473	CFinderM000259
Cotton_A_17445	CFinderM000259
Cotton_A_33655	CFinderM000259
Cotton_A_12116	CFinderM000259
Cotton_A_26571	CFinderM000262
Cotton_A_00562	CFinderM000262
Cotton_A_33214	CFinderM000262
Cotton_A_34879	CFinderM000262
Cotton_A_10298	CFinderM000262
Cotton_A_37315	CFinderM000262
Cotton_A_26025	CFinderM000263
Cotton_A_21910	CFinderM000263
Cotton_A_36552	CFinderM000263
Cotton_A_17808	CFinderM000263
Cotton_A_17858	CFinderM000263
Cotton_A_16741	CFinderM000263
Cotton_A_38747	CFinderM000264
Cotton_A_37846	CFinderM000264
Cotton_A_38549	CFinderM000264
Cotton_A_09987	CFinderM000264
Cotton_A_11981	CFinderM000264
Cotton_A_13837	CFinderM000264
Cotton_A_15924	CFinderM000265
Cotton_A_26745	CFinderM000265
Cotton_A_09987	CFinderM000265
Cotton_A_11679	CFinderM000265
Cotton_A_11981	CFinderM000265
Cotton_A_13837	CFinderM000265
Cotton_A_18657	CFinderM000268
Cotton_A_19430	CFinderM000268
Cotton_A_30185	CFinderM000268
Cotton_A_38422	CFinderM000268
Cotton_A_25172	CFinderM000268
Cotton_A_26184	CFinderM000268
Cotton_A_17988	CFinderM000268
Cotton_A_20365	CFinderM000268
Cotton_A_00794	CFinderM000269
Cotton_A_13719	CFinderM000269
Cotton_A_15307	CFinderM000269
Cotton_A_26411	CFinderM000269
Cotton_A_21004	CFinderM000269
Cotton_A_26672	CFinderM000269
Cotton_A_08929	CFinderM000270
Cotton_A_12507	CFinderM000270
Cotton_A_25083	CFinderM000270
Cotton_A_35889	CFinderM000270
Cotton_A_33340	CFinderM000270
Cotton_A_25283	CFinderM000270
Cotton_A_13575	CFinderM000271
Cotton_A_00101	CFinderM000271
Cotton_A_04856	CFinderM000271
Cotton_A_17897	CFinderM000271
Cotton_A_38859	CFinderM000271
Cotton_A_31631	CFinderM000271
Cotton_A_04984	CFinderM000271
Cotton_A_31399	CFinderM000271
Cotton_A_36969	CFinderM000271
Cotton_A_08327	CFinderM000271
Cotton_A_29955	CFinderM000271
Cotton_A_00007	CFinderM000273
Cotton_A_00219	CFinderM000273
Cotton_A_07810	CFinderM000273
Cotton_A_15201	CFinderM000273
Cotton_A_21274	CFinderM000273
Cotton_A_22264	CFinderM000273
Cotton_A_22454	CFinderM000273
Cotton_A_22872	CFinderM000273
Cotton_A_33914	CFinderM000273
Cotton_A_34191	CFinderM000273
Cotton_A_33935	CFinderM000273
Cotton_A_36998	CFinderM000273
Cotton_A_18255	CFinderM000273
Cotton_A_26061	CFinderM000273
Cotton_A_31550	CFinderM000273
Cotton_A_10761	CFinderM000273
Cotton_A_24659	CFinderM000273
Cotton_A_25078	CFinderM000273
Cotton_A_27742	CFinderM000273
Cotton_A_02436	CFinderM000273
Cotton_A_09555	CFinderM000273
Cotton_A_25237	CFinderM000273
Cotton_A_30161	CFinderM000273
Cotton_A_17329	CFinderM000273
Cotton_A_07193	CFinderM000273
Cotton_A_11005	CFinderM000273
Cotton_A_32487	CFinderM000273
Cotton_A_25139	CFinderM000273
Cotton_A_05247	CFinderM000273
Cotton_A_11898	CFinderM000273
Cotton_A_05608	CFinderM000273
Cotton_A_38655	CFinderM000273
Cotton_A_13053	CFinderM000273
Cotton_A_12857	CFinderM000273
Cotton_A_37690	CFinderM000273
Cotton_A_18811	CFinderM000273
Cotton_A_38280	CFinderM000273
Cotton_A_27274	CFinderM000276
Cotton_A_25668	CFinderM000276
Cotton_A_01383	CFinderM000276
Cotton_A_06921	CFinderM000276
Cotton_A_30885	CFinderM000276
Cotton_A_32060	CFinderM000276
Cotton_A_22250	CFinderM000278
Cotton_A_24390	CFinderM000278
Cotton_A_30937	CFinderM000278
Cotton_A_26495	CFinderM000278
Cotton_A_27862	CFinderM000278
Cotton_A_31663	CFinderM000278
Cotton_A_01167	CFinderM000278
Cotton_A_12549	CFinderM000278
Cotton_A_39345	CFinderM000278
Cotton_A_09002	CFinderM000278
Cotton_A_32341	CFinderM000278
Cotton_A_27622	CFinderM000281
Cotton_A_06889	CFinderM000281
Cotton_A_12055	CFinderM000281
Cotton_A_19241	CFinderM000281
Cotton_A_30863	CFinderM000281
Cotton_A_40220	CFinderM000281
Cotton_A_00811	CFinderM000282
Cotton_A_11147	CFinderM000282
Cotton_A_11620	CFinderM000282
Cotton_A_21132	CFinderM000282
Cotton_A_28176	CFinderM000282
Cotton_A_28620	CFinderM000282
Cotton_A_17994	CFinderM000285
Cotton_A_21390	CFinderM000285
Cotton_A_27054	CFinderM000285
Cotton_A_34518	CFinderM000285
Cotton_A_22185	CFinderM000285
Cotton_A_36413	CFinderM000285
Cotton_A_04760	CFinderM000286
Cotton_A_19430	CFinderM000286
Cotton_A_01093	CFinderM000286
Cotton_A_01981	CFinderM000286
Cotton_A_11613	CFinderM000286
Cotton_A_30696	CFinderM000286
Cotton_A_09017	CFinderM000286
Cotton_A_38074	CFinderM000286
Cotton_A_28770	CFinderM000288
Cotton_A_15484	CFinderM000288
Cotton_A_03788	CFinderM000288
Cotton_A_33245	CFinderM000288
Cotton_A_02338	CFinderM000288
Cotton_A_01145	CFinderM000288
Cotton_A_16090	CFinderM000288
Cotton_A_04392	CFinderM000288
Cotton_A_05578	CFinderM000288
Cotton_A_07607	CFinderM000288
Cotton_A_17964	CFinderM000288
Cotton_A_19686	CFinderM000289
Cotton_A_04271	CFinderM000289
Cotton_A_28331	CFinderM000289
Cotton_A_17488	CFinderM000289
Cotton_A_11796	CFinderM000289
Cotton_A_09729	CFinderM000289
Cotton_A_34987	CFinderM000289
Cotton_A_02374	CFinderM000289
Cotton_A_24129	CFinderM000289
Cotton_A_06537	CFinderM000290
Cotton_A_14646	CFinderM000290
Cotton_A_02640	CFinderM000290
Cotton_A_18265	CFinderM000290
Cotton_A_09029	CFinderM000290
Cotton_A_01872	CFinderM000290
Cotton_A_03248	CFinderM000290
Cotton_A_38250	CFinderM000290
Cotton_A_09614	CFinderM000290
Cotton_A_33951	CFinderM000290
Cotton_A_02238	CFinderM000294
Cotton_A_13865	CFinderM000294
Cotton_A_01833	CFinderM000294
Cotton_A_05243	CFinderM000294
Cotton_A_18083	CFinderM000294
Cotton_A_36877	CFinderM000294
Cotton_A_02238	CFinderM000295
Cotton_A_13865	CFinderM000295
Cotton_A_01833	CFinderM000295
Cotton_A_10871	CFinderM000295
Cotton_A_18083	CFinderM000295
Cotton_A_20664	CFinderM000295
Cotton_A_17358	CFinderM000296
Cotton_A_10830	CFinderM000296
Cotton_A_11330	CFinderM000296
Cotton_A_29792	CFinderM000296
Cotton_A_01878	CFinderM000296
Cotton_A_22237	CFinderM000296
Cotton_A_03338	CFinderM000300
Cotton_A_10131	CFinderM000300
Cotton_A_18197	CFinderM000300
Cotton_A_02843	CFinderM000300
Cotton_A_02001	CFinderM000300
Cotton_A_02417	CFinderM000300
Cotton_A_26571	CFinderM000301
Cotton_A_08743	CFinderM000301
Cotton_A_02023	CFinderM000301
Cotton_A_03622	CFinderM000301
Cotton_A_06755	CFinderM000301
Cotton_A_37993	CFinderM000301
Cotton_A_22250	CFinderM000302
Cotton_A_32397	CFinderM000302
Cotton_A_36058	CFinderM000302
Cotton_A_14957	CFinderM000302
Cotton_A_21681	CFinderM000302
Cotton_A_10261	CFinderM000302
Cotton_A_22197	CFinderM000303
Cotton_A_00783	CFinderM000303
Cotton_A_02311	CFinderM000303
Cotton_A_18011	CFinderM000303
Cotton_A_01277	CFinderM000303
Cotton_A_10539	CFinderM000303
Cotton_A_14684	CFinderM000304
Cotton_A_26025	CFinderM000304
Cotton_A_20319	CFinderM000304
Cotton_A_02313	CFinderM000304
Cotton_A_03130	CFinderM000304
Cotton_A_17641	CFinderM000304
Cotton_A_11861	CFinderM000304
Cotton_A_01120	CFinderM000306
Cotton_A_14511	CFinderM000306
Cotton_A_11101	CFinderM000306
Cotton_A_22176	CFinderM000306
Cotton_A_08834	CFinderM000306
Cotton_A_08904	CFinderM000306
Cotton_A_17885	CFinderM000306
Cotton_A_32062	CFinderM000306
Cotton_A_04099	CFinderM000306
Cotton_A_36608	CFinderM000306
Cotton_A_25413	CFinderM000306
Cotton_A_33078	CFinderM000306
Cotton_A_04877	CFinderM000314
Cotton_A_38718	CFinderM000314
Cotton_A_17338	CFinderM000314
Cotton_A_34704	CFinderM000314
Cotton_A_20038	CFinderM000314
Cotton_A_15040	CFinderM000314
Cotton_A_27622	CFinderM000316
Cotton_A_05020	CFinderM000316
Cotton_A_32092	CFinderM000316
Cotton_A_39139	CFinderM000316
Cotton_A_21669	CFinderM000316
Cotton_A_24292	CFinderM000316
Cotton_A_09517	CFinderM000318
Cotton_A_19430	CFinderM000318
Cotton_A_00735	CFinderM000318
Cotton_A_08150	CFinderM000318
Cotton_A_19525	CFinderM000318
Cotton_A_27635	CFinderM000318
Cotton_A_06804	CFinderM000320
Cotton_A_09620	CFinderM000320
Cotton_A_10552	CFinderM000320
Cotton_A_12000	CFinderM000320
Cotton_A_33761	CFinderM000320
Cotton_A_21641	CFinderM000320
Cotton_A_06028	CFinderM000320
Cotton_A_12873	CFinderM000320
Cotton_A_09620	CFinderM000321
Cotton_A_06367	CFinderM000321
Cotton_A_36570	CFinderM000321
Cotton_A_21641	CFinderM000321
Cotton_A_06028	CFinderM000321
Cotton_A_12873	CFinderM000321
Cotton_A_15671	CFinderM000322
Cotton_A_31418	CFinderM000322
Cotton_A_13324	CFinderM000322
Cotton_A_23443	CFinderM000322
Cotton_A_37143	CFinderM000322
Cotton_A_23516	CFinderM000322
Cotton_A_25104	CFinderM000324
Cotton_A_38172	CFinderM000324
Cotton_A_16955	CFinderM000324
Cotton_A_19091	CFinderM000324
Cotton_A_28599	CFinderM000324
Cotton_A_19090	CFinderM000324
Cotton_A_19539	CFinderM000324
Cotton_A_12907	CFinderM000327
Cotton_A_30945	CFinderM000327
Cotton_A_10249	CFinderM000327
Cotton_A_14920	CFinderM000327
Cotton_A_04600	CFinderM000327
Cotton_A_14068	CFinderM000327
Cotton_A_27874	CFinderM000327
Cotton_A_17163	CFinderM000327
Cotton_A_09983	CFinderM000327
Cotton_A_18302	CFinderM000327
Cotton_A_16588	CFinderM000330
Cotton_A_25438	CFinderM000330
Cotton_A_26740	CFinderM000330
Cotton_A_36883	CFinderM000330
Cotton_A_11804	CFinderM000330
Cotton_A_27485	CFinderM000330
Cotton_A_13054	CFinderM000332
Cotton_A_14276	CFinderM000332
Cotton_A_03622	CFinderM000332
Cotton_A_06473	CFinderM000332
Cotton_A_28468	CFinderM000332
Cotton_A_35200	CFinderM000332
Cotton_A_34391	CFinderM000332
Cotton_A_02560	CFinderM000335
Cotton_A_22551	CFinderM000335
Cotton_A_14812	CFinderM000335
Cotton_A_05496	CFinderM000335
Cotton_A_34606	CFinderM000335
Cotton_A_19585	CFinderM000335
Cotton_A_21338	CFinderM000335
Cotton_A_08971	CFinderM000335
Cotton_A_23072	CFinderM000335
Cotton_A_33113	CFinderM000337
Cotton_A_30894	CFinderM000337
Cotton_A_35023	CFinderM000337
Cotton_A_26233	CFinderM000337
Cotton_A_25891	CFinderM000337
Cotton_A_39069	CFinderM000337
Cotton_A_25932	CFinderM000338
Cotton_A_25461	CFinderM000338
Cotton_A_21539	CFinderM000338
Cotton_A_25704	CFinderM000338
Cotton_A_39887	CFinderM000338
Cotton_A_19378	CFinderM000338
Cotton_A_31298	CFinderM000338
Cotton_A_03659	CFinderM000339
Cotton_A_22958	CFinderM000339
Cotton_A_00736	CFinderM000339
Cotton_A_19722	CFinderM000339
Cotton_A_13834	CFinderM000339
Cotton_A_18811	CFinderM000339
Cotton_A_23074	CFinderM000346
Cotton_A_24956	CFinderM000346
Cotton_A_29169	CFinderM000346
Cotton_A_01029	CFinderM000346
Cotton_A_29821	CFinderM000346
Cotton_A_31136	CFinderM000346
Cotton_A_00216	CFinderM000347
Cotton_A_23322	CFinderM000347
Cotton_A_03032	CFinderM000347
Cotton_A_21994	CFinderM000347
Cotton_A_23185	CFinderM000347
Cotton_A_27858	CFinderM000347
Cotton_A_00610	CFinderM000348
Cotton_A_04862	CFinderM000348
Cotton_A_09966	CFinderM000348
Cotton_A_00613	CFinderM000348
Cotton_A_03068	CFinderM000348
Cotton_A_22959	CFinderM000348
Cotton_A_00251	CFinderM000349
Cotton_A_17994	CFinderM000349
Cotton_A_21390	CFinderM000349
Cotton_A_27054	CFinderM000349
Cotton_A_32980	CFinderM000349
Cotton_A_34518	CFinderM000349
Cotton_A_00264	CFinderM000350
Cotton_A_12676	CFinderM000350
Cotton_A_14976	CFinderM000350
Cotton_A_15409	CFinderM000350
Cotton_A_33345	CFinderM000350
Cotton_A_25804	CFinderM000350
Cotton_A_00274	CFinderM000351
Cotton_A_00400	CFinderM000351
Cotton_A_15761	CFinderM000351
Cotton_A_16875	CFinderM000351
Cotton_A_24096	CFinderM000351
Cotton_A_26057	CFinderM000351
Cotton_A_27274	CFinderM000352
Cotton_A_33043	CFinderM000352
Cotton_A_05616	CFinderM000352
Cotton_A_21018	CFinderM000352
Cotton_A_29036	CFinderM000352
Cotton_A_20951	CFinderM000352
Cotton_A_00317	CFinderM000353
Cotton_A_02632	CFinderM000353
Cotton_A_15244	CFinderM000353
Cotton_A_17119	CFinderM000353
Cotton_A_21409	CFinderM000353
Cotton_A_30743	CFinderM000353
Cotton_A_13557	CFinderM000354
Cotton_A_27622	CFinderM000354
Cotton_A_06032	CFinderM000354
Cotton_A_37478	CFinderM000354
Cotton_A_07854	CFinderM000354
Cotton_A_20535	CFinderM000354
Cotton_A_09215	CFinderM000358
Cotton_A_17085	CFinderM000358
Cotton_A_29098	CFinderM000358
Cotton_A_02751	CFinderM000358
Cotton_A_08863	CFinderM000358
Cotton_A_16454	CFinderM000358
Cotton_A_06222	CFinderM000358
Cotton_A_17491	CFinderM000358
Cotton_A_38658	CFinderM000358
Cotton_A_19430	CFinderM000359
Cotton_A_29098	CFinderM000359
Cotton_A_16454	CFinderM000359
Cotton_A_29759	CFinderM000359
Cotton_A_21675	CFinderM000359
Cotton_A_38658	CFinderM000359
Cotton_A_02774	CFinderM000360
Cotton_A_15117	CFinderM000360
Cotton_A_19336	CFinderM000360
Cotton_A_37260	CFinderM000360
Cotton_A_04727	CFinderM000360
Cotton_A_05338	CFinderM000360
Cotton_A_14049	CFinderM000360
Cotton_A_07540	CFinderM000360
Cotton_A_01282	CFinderM000360
Cotton_A_29656	CFinderM000360
Cotton_A_20935	CFinderM000360
Cotton_A_20643	CFinderM000362
Cotton_A_00441	CFinderM000362
Cotton_A_02328	CFinderM000362
Cotton_A_25057	CFinderM000362
Cotton_A_32340	CFinderM000362
Cotton_A_39060	CFinderM000362
Cotton_A_11799	CFinderM000363
Cotton_A_40868	CFinderM000363
Cotton_A_22863	CFinderM000363
Cotton_A_06812	CFinderM000363
Cotton_A_19854	CFinderM000363
Cotton_A_19286	CFinderM000363
Cotton_A_32367	CFinderM000363
Cotton_A_02662	CFinderM000366
Cotton_A_00705	CFinderM000366
Cotton_A_22319	CFinderM000366
Cotton_A_26567	CFinderM000366
Cotton_A_25001	CFinderM000366
Cotton_A_13835	CFinderM000366
Cotton_A_29727	CFinderM000366
Cotton_A_16890	CFinderM000367
Cotton_A_07583	CFinderM000367
Cotton_A_13149	CFinderM000367
Cotton_A_31430	CFinderM000367
Cotton_A_27154	CFinderM000367
Cotton_A_21201	CFinderM000367
Cotton_A_34110	CFinderM000372
Cotton_A_25816	CFinderM000372
Cotton_A_40441	CFinderM000372
Cotton_A_11706	CFinderM000372
Cotton_A_33763	CFinderM000372
Cotton_A_31962	CFinderM000372
Cotton_A_11799	CFinderM000373
Cotton_A_22804	CFinderM000373
Cotton_A_00857	CFinderM000373
Cotton_A_22863	CFinderM000373
Cotton_A_03358	CFinderM000373
Cotton_A_32367	CFinderM000373
Cotton_A_11548	CFinderM000374
Cotton_A_31647	CFinderM000374
Cotton_A_16008	CFinderM000374
Cotton_A_11095	CFinderM000374
Cotton_A_14275	CFinderM000374
Cotton_A_13914	CFinderM000374
Cotton_A_13159	CFinderM000375
Cotton_A_31030	CFinderM000375
Cotton_A_39195	CFinderM000375
Cotton_A_05142	CFinderM000375
Cotton_A_08064	CFinderM000375
Cotton_A_12371	CFinderM000375
Cotton_A_14684	CFinderM000376
Cotton_A_11326	CFinderM000376
Cotton_A_06301	CFinderM000376
Cotton_A_16669	CFinderM000376
Cotton_A_36800	CFinderM000376
Cotton_A_12466	CFinderM000376
Cotton_A_23919	CFinderM000378
Cotton_A_06319	CFinderM000378
Cotton_A_26805	CFinderM000378
Cotton_A_37475	CFinderM000378
Cotton_A_26657	CFinderM000378
Cotton_A_05370	CFinderM000378
Cotton_A_22572	CFinderM000379
Cotton_A_15865	CFinderM000379
Cotton_A_34343	CFinderM000379
Cotton_A_32123	CFinderM000379
Cotton_A_01282	CFinderM000379
Cotton_A_08656	CFinderM000379
Cotton_A_13210	CFinderM000379
Cotton_A_22680	CFinderM000379
Cotton_A_16814	CFinderM000381
Cotton_A_28417	CFinderM000381
Cotton_A_16634	CFinderM000381
Cotton_A_05076	CFinderM000381
Cotton_A_37599	CFinderM000381
Cotton_A_05902	CFinderM000381
Cotton_A_10447	CFinderM000382
Cotton_A_31408	CFinderM000382
Cotton_A_22010	CFinderM000382
Cotton_A_12928	CFinderM000382
Cotton_A_19878	CFinderM000382
Cotton_A_33751	CFinderM000382
Cotton_A_17003	CFinderM000382
Cotton_A_17358	CFinderM000383
Cotton_A_01440	CFinderM000383
Cotton_A_05457	CFinderM000383
Cotton_A_09485	CFinderM000383
Cotton_A_11948	CFinderM000383
Cotton_A_34846	CFinderM000383
Cotton_A_18223	CFinderM000384
Cotton_A_05457	CFinderM000384
Cotton_A_34846	CFinderM000384
Cotton_A_01714	CFinderM000384
Cotton_A_18754	CFinderM000384
Cotton_A_11580	CFinderM000384
Cotton_A_18264	CFinderM000385
Cotton_A_18285	CFinderM000385
Cotton_A_12176	CFinderM000385
Cotton_A_03726	CFinderM000385
Cotton_A_12033	CFinderM000385
Cotton_A_20154	CFinderM000385
Cotton_A_27622	CFinderM000388
Cotton_A_28937	CFinderM000388
Cotton_A_26539	CFinderM000388
Cotton_A_27711	CFinderM000388
Cotton_A_28995	CFinderM000388
Cotton_A_25874	CFinderM000388
Cotton_A_40984	CFinderM000388
Cotton_A_31697	CFinderM000390
Cotton_A_19636	CFinderM000390
Cotton_A_02059	CFinderM000390
Cotton_A_09281	CFinderM000390
Cotton_A_35434	CFinderM000390
Cotton_A_28113	CFinderM000390
Cotton_A_02093	CFinderM000391
Cotton_A_25985	CFinderM000391
Cotton_A_32337	CFinderM000391
Cotton_A_36614	CFinderM000391
Cotton_A_22707	CFinderM000391
Cotton_A_16366	CFinderM000391
Cotton_A_02238	CFinderM000392
Cotton_A_13865	CFinderM000392
Cotton_A_29399	CFinderM000392
Cotton_A_25442	CFinderM000392
Cotton_A_18449	CFinderM000392
Cotton_A_32890	CFinderM000392
Cotton_A_23334	CFinderM000392
Cotton_A_18991	CFinderM000393
Cotton_A_06510	CFinderM000393
Cotton_A_19593	CFinderM000393
Cotton_A_15479	CFinderM000393
Cotton_A_15552	CFinderM000393
Cotton_A_01871	CFinderM000393
Cotton_A_17866	CFinderM000393
Cotton_A_31128	CFinderM000393
Cotton_A_11992	CFinderM000393
Cotton_A_05607	CFinderM000396
Cotton_A_02714	CFinderM000396
Cotton_A_06080	CFinderM000396
Cotton_A_10205	CFinderM000396
Cotton_A_15061	CFinderM000396
Cotton_A_05786	CFinderM000396
Cotton_A_22264	CFinderM000399
Cotton_A_33935	CFinderM000399
Cotton_A_08012	CFinderM000399
Cotton_A_26371	CFinderM000399
Cotton_A_17329	CFinderM000399
Cotton_A_13627	CFinderM000399
Cotton_A_07792	CFinderM000399
Cotton_A_12857	CFinderM000399
Cotton_A_13273	CFinderM000399
Cotton_A_31822	CFinderM000402
Cotton_A_15262	CFinderM000402
Cotton_A_35573	CFinderM000402
Cotton_A_10310	CFinderM000402
Cotton_A_36830	CFinderM000402
Cotton_A_09936	CFinderM000402
Cotton_A_19436	CFinderM000402
Cotton_A_17596	CFinderM000403
Cotton_A_14684	CFinderM000403
Cotton_A_26025	CFinderM000403
Cotton_A_20319	CFinderM000403
Cotton_A_17889	CFinderM000403
Cotton_A_03486	CFinderM000403
Cotton_A_40961	CFinderM000403
Cotton_A_06683	CFinderM000403
Cotton_A_23058	CFinderM000403
Cotton_A_29667	CFinderM000405
Cotton_A_30023	CFinderM000405
Cotton_A_38480	CFinderM000405
Cotton_A_32426	CFinderM000405
Cotton_A_07368	CFinderM000405
Cotton_A_20734	CFinderM000405
Cotton_A_38429	CFinderM000405
Cotton_A_03338	CFinderM000410
Cotton_A_12327	CFinderM000410
Cotton_A_24765	CFinderM000410
Cotton_A_21470	CFinderM000410
Cotton_A_06156	CFinderM000410
Cotton_A_23426	CFinderM000410
Cotton_A_25505	CFinderM000411
Cotton_A_11950	CFinderM000411
Cotton_A_13737	CFinderM000411
Cotton_A_26009	CFinderM000411
Cotton_A_05152	CFinderM000411
Cotton_A_24798	CFinderM000411
Cotton_A_19654	CFinderM000411
Cotton_A_16422	CFinderM000411
Cotton_A_29738	CFinderM000411
Cotton_A_28542	CFinderM000411
Cotton_A_00004	CFinderM000412
Cotton_A_06537	CFinderM000412
Cotton_A_09845	CFinderM000412
Cotton_A_29681	CFinderM000412
Cotton_A_37673	CFinderM000412
Cotton_A_38453	CFinderM000412
Cotton_A_38947	CFinderM000412
Cotton_A_19130	CFinderM000412
Cotton_A_17240	CFinderM000412
Cotton_A_11308	CFinderM000412
Cotton_A_13557	CFinderM000414
Cotton_A_27622	CFinderM000414
Cotton_A_12148	CFinderM000414
Cotton_A_20063	CFinderM000414
Cotton_A_06826	CFinderM000414
Cotton_A_22263	CFinderM000414
Cotton_A_07250	CFinderM000415
Cotton_A_19082	CFinderM000415
Cotton_A_19752	CFinderM000415
Cotton_A_12208	CFinderM000415
Cotton_A_15030	CFinderM000415
Cotton_A_11941	CFinderM000415
Cotton_A_19126	CFinderM000415
Cotton_A_33366	CFinderM000415
Cotton_A_11869	CFinderM000417
Cotton_A_11832	CFinderM000417
Cotton_A_18704	CFinderM000417
Cotton_A_01412	CFinderM000417
Cotton_A_18712	CFinderM000417
Cotton_A_39389	CFinderM000417
Cotton_A_06207	CFinderM000417
Cotton_A_04844	CFinderM000417
Cotton_A_16077	CFinderM000417
Cotton_A_17106	CFinderM000417
Cotton_A_25447	CFinderM000419
Cotton_A_07637	CFinderM000419
Cotton_A_02559	CFinderM000419
Cotton_A_20764	CFinderM000419
Cotton_A_31511	CFinderM000419
Cotton_A_13602	CFinderM000419
Cotton_A_27274	CFinderM000420
Cotton_A_07592	CFinderM000420
Cotton_A_22850	CFinderM000420
Cotton_A_11262	CFinderM000420
Cotton_A_25819	CFinderM000420
Cotton_A_02352	CFinderM000420
Cotton_A_30868	CFinderM000420
Cotton_A_18619	CFinderM000420
Cotton_A_03703	CFinderM000420
Cotton_A_24585	CFinderM000420
Cotton_A_24804	CFinderM000420
Cotton_A_09952	CFinderM000421
Cotton_A_10907	CFinderM000421
Cotton_A_34362	CFinderM000421
Cotton_A_40586	CFinderM000421
Cotton_A_21062	CFinderM000421
Cotton_A_26498	CFinderM000421
Cotton_A_04563	CFinderM000422
Cotton_A_30071	CFinderM000422
Cotton_A_35249	CFinderM000422
Cotton_A_12593	CFinderM000422
Cotton_A_34285	CFinderM000422
Cotton_A_40873	CFinderM000422
Cotton_A_14646	CFinderM000423
Cotton_A_13676	CFinderM000423
Cotton_A_31137	CFinderM000423
Cotton_A_18856	CFinderM000423
Cotton_A_05196	CFinderM000423
Cotton_A_14769	CFinderM000423
Cotton_A_22572	CFinderM000425
Cotton_A_00596	CFinderM000425
Cotton_A_00855	CFinderM000425
Cotton_A_07540	CFinderM000425
Cotton_A_32123	CFinderM000425
Cotton_A_01282	CFinderM000425
Cotton_A_12649	CFinderM000427
Cotton_A_04177	CFinderM000427
Cotton_A_24079	CFinderM000427
Cotton_A_25567	CFinderM000427
Cotton_A_14060	CFinderM000427
Cotton_A_10475	CFinderM000427
Cotton_A_17085	CFinderM000428
Cotton_A_07388	CFinderM000428
Cotton_A_13847	CFinderM000428
Cotton_A_18126	CFinderM000428
Cotton_A_33731	CFinderM000428
Cotton_A_11119	CFinderM000428
Cotton_A_06808	CFinderM000428
Cotton_A_17085	CFinderM000429
Cotton_A_18126	CFinderM000429
Cotton_A_11119	CFinderM000429
Cotton_A_16841	CFinderM000429
Cotton_A_17462	CFinderM000429
Cotton_A_32614	CFinderM000429
Cotton_A_04862	CFinderM000430
Cotton_A_05930	CFinderM000430
Cotton_A_09966	CFinderM000430
Cotton_A_14406	CFinderM000430
Cotton_A_09577	CFinderM000430
Cotton_A_36606	CFinderM000430
Cotton_A_14646	CFinderM000434
Cotton_A_03871	CFinderM000434
Cotton_A_01853	CFinderM000434
Cotton_A_09814	CFinderM000434
Cotton_A_37179	CFinderM000434
Cotton_A_24117	CFinderM000434
Cotton_A_11154	CFinderM000435
Cotton_A_26604	CFinderM000435
Cotton_A_00687	CFinderM000435
Cotton_A_20596	CFinderM000435
Cotton_A_35005	CFinderM000435
Cotton_A_07585	CFinderM000435
Cotton_A_31011	CFinderM000438
Cotton_A_17472	CFinderM000438
Cotton_A_10882	CFinderM000438
Cotton_A_00929	CFinderM000438
Cotton_A_26229	CFinderM000438
Cotton_A_26455	CFinderM000438
Cotton_A_23395	CFinderM000439
Cotton_A_13017	CFinderM000439
Cotton_A_00969	CFinderM000439
Cotton_A_07929	CFinderM000439
Cotton_A_16793	CFinderM000439
Cotton_A_19862	CFinderM000439
Cotton_A_07940	CFinderM000440
Cotton_A_01123	CFinderM000440
Cotton_A_01723	CFinderM000440
Cotton_A_07084	CFinderM000440
Cotton_A_20142	CFinderM000440
Cotton_A_05255	CFinderM000440
Cotton_A_16696	CFinderM000443
Cotton_A_11709	CFinderM000443
Cotton_A_05941	CFinderM000443
Cotton_A_07329	CFinderM000443
Cotton_A_27948	CFinderM000443
Cotton_A_12612	CFinderM000443
Cotton_A_16064	CFinderM000445
Cotton_A_02800	CFinderM000445
Cotton_A_13350	CFinderM000445
Cotton_A_30890	CFinderM000445
Cotton_A_34067	CFinderM000445
Cotton_A_36293	CFinderM000445
Cotton_A_25443	CFinderM000445
Cotton_A_00736	CFinderM000447
Cotton_A_19722	CFinderM000447
Cotton_A_01352	CFinderM000447
Cotton_A_32524	CFinderM000447
Cotton_A_13834	CFinderM000447
Cotton_A_18811	CFinderM000447
Cotton_A_35779	CFinderM000448
Cotton_A_01928	CFinderM000448
Cotton_A_12684	CFinderM000448
Cotton_A_02363	CFinderM000448
Cotton_A_01938	CFinderM000448
Cotton_A_20495	CFinderM000448
Cotton_A_29443	CFinderM000448
Cotton_A_36846	CFinderM000448
Cotton_A_27161	CFinderM000448
Cotton_A_27274	CFinderM000449
Cotton_A_01106	CFinderM000449
Cotton_A_08681	CFinderM000449
Cotton_A_25819	CFinderM000449
Cotton_A_33668	CFinderM000449
Cotton_A_17006	CFinderM000449
Cotton_A_27351	CFinderM000449
Cotton_A_26571	CFinderM000451
Cotton_A_37534	CFinderM000451
Cotton_A_02334	CFinderM000451
Cotton_A_16954	CFinderM000451
Cotton_A_03786	CFinderM000451
Cotton_A_27659	CFinderM000451
Cotton_A_33890	CFinderM000452
Cotton_A_18090	CFinderM000452
Cotton_A_16898	CFinderM000452
Cotton_A_19013	CFinderM000452
Cotton_A_12029	CFinderM000452
Cotton_A_14294	CFinderM000452
Cotton_A_03540	CFinderM000458
Cotton_A_34919	CFinderM000458
Cotton_A_05304	CFinderM000458
Cotton_A_03541	CFinderM000458
Cotton_A_29674	CFinderM000458
Cotton_A_22286	CFinderM000458
Cotton_A_27274	CFinderM000461
Cotton_A_29868	CFinderM000461
Cotton_A_03509	CFinderM000461
Cotton_A_06177	CFinderM000461
Cotton_A_09522	CFinderM000461
Cotton_A_35969	CFinderM000461
Cotton_A_05104	CFinderM000462
Cotton_A_31239	CFinderM000462
Cotton_A_26086	CFinderM000462
Cotton_A_26297	CFinderM000462
Cotton_A_12051	CFinderM000462
Cotton_A_38748	CFinderM000462
Cotton_A_17396	CFinderM000463
Cotton_A_10487	CFinderM000463
Cotton_A_06789	CFinderM000463
Cotton_A_16417	CFinderM000463
Cotton_A_07330	CFinderM000463
Cotton_A_39818	CFinderM000463
Cotton_A_16224	CFinderM000464
Cotton_A_34404	CFinderM000464
Cotton_A_18760	CFinderM000464
Cotton_A_16236	CFinderM000464
Cotton_A_39242	CFinderM000464
Cotton_A_18357	CFinderM000464
Cotton_A_03665	CFinderM000464
Cotton_A_18333	CFinderM000464
Cotton_A_35392	CFinderM000464
Cotton_A_04202	CFinderM000464
Cotton_A_25479	CFinderM000464
Cotton_A_36263	CFinderM000464
Cotton_A_30688	CFinderM000464
Cotton_A_03540	CFinderM000465
Cotton_A_00695	CFinderM000465
Cotton_A_04877	CFinderM000465
Cotton_A_04260	CFinderM000465
Cotton_A_38718	CFinderM000465
Cotton_A_20038	CFinderM000465
Cotton_A_15040	CFinderM000465
Cotton_A_04470	CFinderM000468
Cotton_A_07543	CFinderM000468
Cotton_A_10909	CFinderM000468
Cotton_A_08037	CFinderM000468
Cotton_A_32110	CFinderM000468
Cotton_A_24463	CFinderM000468
Cotton_A_14635	CFinderM000470
Cotton_A_17792	CFinderM000470
Cotton_A_02839	CFinderM000470
Cotton_A_05689	CFinderM000470
Cotton_A_17787	CFinderM000470
Cotton_A_14423	CFinderM000470
Cotton_A_30182	CFinderM000473
Cotton_A_13190	CFinderM000473
Cotton_A_22197	CFinderM000473
Cotton_A_00079	CFinderM000473
Cotton_A_05893	CFinderM000473
Cotton_A_31405	CFinderM000473
Cotton_A_35182	CFinderM000473
Cotton_A_36907	CFinderM000473
Cotton_A_38468	CFinderM000473
Cotton_A_15839	CFinderM000473
Cotton_A_23322	CFinderM000473
Cotton_A_00259	CFinderM000473
Cotton_A_00881	CFinderM000473
Cotton_A_11442	CFinderM000473
Cotton_A_12761	CFinderM000473
Cotton_A_21994	CFinderM000473
Cotton_A_30867	CFinderM000473
Cotton_A_31045	CFinderM000473
Cotton_A_17051	CFinderM000473
Cotton_A_23185	CFinderM000473
Cotton_A_25245	CFinderM000473
Cotton_A_28178	CFinderM000473
Cotton_A_38367	CFinderM000473
Cotton_A_34190	CFinderM000473
Cotton_A_18011	CFinderM000473
Cotton_A_03370	CFinderM000473
Cotton_A_12090	CFinderM000473
Cotton_A_03372	CFinderM000473
Cotton_A_02853	CFinderM000473
Cotton_A_10106	CFinderM000473
Cotton_A_32703	CFinderM000473
Cotton_A_35636	CFinderM000473
Cotton_A_29725	CFinderM000473
Cotton_A_37636	CFinderM000473
Cotton_A_04038	CFinderM000473
Cotton_A_37500	CFinderM000473
Cotton_A_04869	CFinderM000473
Cotton_A_17166	CFinderM000473
Cotton_A_28393	CFinderM000473
Cotton_A_09420	CFinderM000473
Cotton_A_27815	CFinderM000473
Cotton_A_34639	CFinderM000473
Cotton_A_08356	CFinderM000474
Cotton_A_11511	CFinderM000474
Cotton_A_21174	CFinderM000474
Cotton_A_27261	CFinderM000474
Cotton_A_05215	CFinderM000474
Cotton_A_32085	CFinderM000474
Cotton_A_27864	CFinderM000476
Cotton_A_37868	CFinderM000476
Cotton_A_13186	CFinderM000476
Cotton_A_35683	CFinderM000476
Cotton_A_08229	CFinderM000476
Cotton_A_19881	CFinderM000476
Cotton_A_00219	CFinderM000477
Cotton_A_21298	CFinderM000477
Cotton_A_09329	CFinderM000477
Cotton_A_18255	CFinderM000477
Cotton_A_24264	CFinderM000477
Cotton_A_22266	CFinderM000477
Cotton_A_03498	CFinderM000477
Cotton_A_04744	CFinderM000477
Cotton_A_01785	CFinderM000477
Cotton_A_36887	CFinderM000477
Cotton_A_12918	CFinderM000477
Cotton_A_36336	CFinderM000477
Cotton_A_02078	CFinderM000477
Cotton_A_25237	CFinderM000477
Cotton_A_26822	CFinderM000477
Cotton_A_02664	CFinderM000477
Cotton_A_21665	CFinderM000477
Cotton_A_05608	CFinderM000477
Cotton_A_07018	CFinderM000477
Cotton_A_38280	CFinderM000477
Cotton_A_27622	CFinderM000481
Cotton_A_11537	CFinderM000481
Cotton_A_19226	CFinderM000481
Cotton_A_36108	CFinderM000481
Cotton_A_07052	CFinderM000481
Cotton_A_38396	CFinderM000481
Cotton_A_14646	CFinderM000482
Cotton_A_04517	CFinderM000482
Cotton_A_13457	CFinderM000482
Cotton_A_34625	CFinderM000482
Cotton_A_34624	CFinderM000482
Cotton_A_07535	CFinderM000482
Cotton_A_39633	CFinderM000482
Cotton_A_15009	CFinderM000483
Cotton_A_27246	CFinderM000483
Cotton_A_29047	CFinderM000483
Cotton_A_38333	CFinderM000483
Cotton_A_06386	CFinderM000483
Cotton_A_39833	CFinderM000483
Cotton_A_27580	CFinderM000487
Cotton_A_39639	CFinderM000487
Cotton_A_16243	CFinderM000487
Cotton_A_25726	CFinderM000487
Cotton_A_28200	CFinderM000487
Cotton_A_13007	CFinderM000487
Cotton_A_30019	CFinderM000491
Cotton_A_11639	CFinderM000491
Cotton_A_00686	CFinderM000491
Cotton_A_05164	CFinderM000491
Cotton_A_16666	CFinderM000491
Cotton_A_26771	CFinderM000491
Cotton_A_30811	CFinderM000491
Cotton_A_33789	CFinderM000491
Cotton_A_07427	CFinderM000491
Cotton_A_28040	CFinderM000491
Cotton_A_30572	CFinderM000491
Cotton_A_31284	CFinderM000491
Cotton_A_32564	CFinderM000491
Cotton_A_06330	CFinderM000491
Cotton_A_23439	CFinderM000491
Cotton_A_33338	CFinderM000491
Cotton_A_40734	CFinderM000491
Cotton_A_24633	CFinderM000491
Cotton_A_24635	CFinderM000491
Cotton_A_08618	CFinderM000491
Cotton_A_24636	CFinderM000491
Cotton_A_31646	CFinderM000492
Cotton_A_22191	CFinderM000492
Cotton_A_13559	CFinderM000492
Cotton_A_39607	CFinderM000492
Cotton_A_18233	CFinderM000492
Cotton_A_32905	CFinderM000492
Cotton_A_08963	CFinderM000494
Cotton_A_15452	CFinderM000494
Cotton_A_15331	CFinderM000494
Cotton_A_24583	CFinderM000494
Cotton_A_16704	CFinderM000494
Cotton_A_35347	CFinderM000494
Cotton_A_23475	CFinderM000495
[truncated: 6,224 more rows]

## Sheet: annotation
module	annotation	FDR	other	category
CFinderM000001	cysteamine dioxygenase activity	0.0433737	GO:0047800	coexpression
CFinderM000003	isoleucine biosynthetic process	0.0127292	GO:0009097	coexpression
CFinderM000003	L-threonine ammonia-lyase activity	0.0127292	GO:0004794	coexpression
CFinderM000005	TBP-class protein binding	0.0339343	GO:0017025	coexpression
CFinderM000005	positive regulation of transcription, DNA-templated	0.0339343	GO:0045893	coexpression
CFinderM000005	Glycoside Hydrolases GH36	0.0367511		coexpression
CFinderM000007	polyamine biosynthetic process	0.0297001	GO:0006596	coexpression
CFinderM000009	serine-type endopeptidase inhibitor activity	0.0361273	GO:0004867	coexpression
CFinderM000009	response to wounding	0.0361273	GO:0009611	coexpression
CFinderM000011	sugar:proton symporter activity	0.042869	GO:0005351	coexpression
CFinderM000011	carbohydrate transport	0.042869	GO:0008643	coexpression
CFinderM000011	Golgi membrane	0.042869	GO:0000139	coexpression
CFinderM000013	mitochondrial electron transport, ubiquinol to cytochrome c	0.0383531	GO:0006122	coexpression
CFinderM000013	mitochondrial respiratory chain complex III	0.0383531	GO:0005750	coexpression
CFinderM000013	ubiquinol-cytochrome-c reductase activity	0.0460104	GO:0008121	coexpression
CFinderM000013	Receptor Like Cytoplasmic Kinase II	0.0498301		coexpression
CFinderM000015	RNA-directed DNA polymerase activity	0.0484444	GO:0003964	coexpression
CFinderM000015	RNA-dependent DNA replication	0.0484444	GO:0006278	coexpression
CFinderM000019	ribonuclease III activity	0.0474392	GO:0004525	coexpression
CFinderM000019	copper ion transmembrane transport	0.000157721	GO:0035434	coexpression
CFinderM000019	copper ion transport	0.000157721	GO:0006825	coexpression
CFinderM000019	endoribonuclease activity, producing 5'-phosphomonoesters	0.0381461	GO:0016891	coexpression
CFinderM000019	copper ion transmembrane transporter activity	0.000157721	GO:0005375	coexpression
CFinderM000021	oxidoreductase activity, acting on paired donors, with incorporation or reduction of molecular oxygen	0.000113077	GO:0016705	coexpression
CFinderM000021	oxidation-reduction process	0.00610606	GO:0055114	coexpression
CFinderM000021	monooxygenase activity	0.000113077	GO:0004497	coexpression
CFinderM000021	iron ion binding	0.000344927	GO:0005506	coexpression
CFinderM000021	heme binding	6.03e-05	GO:0020037	coexpression
CFinderM000021	electron carrier activity	0.000501244	GO:0009055	coexpression
CFinderM000022	DNA replication factor C complex	0.0132515	GO:0005663	coexpression
CFinderM000022	cellular amino acid metabolic process	0.0329688	GO:0006520	coexpression
CFinderM000022	carboxylic acid metabolic process	0.0216633	GO:0019752	coexpression
CFinderM000022	DNA replication	0.0455982	GO:0006260	coexpression
CFinderM000022	protein kinase regulator activity	0.0132515	GO:0019887	coexpression
CFinderM000022	protein kinase CK2 complex	0.0132515	GO:0005956	coexpression
CFinderM000022	carboxy-lyase activity	0.0216633	GO:0016831	coexpression
CFinderM000022	DNA clamp loader activity	0.0132515	GO:0003689	coexpression
CFinderM000024	cellular process	0.0341079	GO:0009987	coexpression
CFinderM000026	protein serine/threonine kinase activity	0.0417527	GO:0004674	coexpression
CFinderM000026	kinase activity	0.0140631	GO:0016301	coexpression
CFinderM000026	protein phosphorylation	0.0140631	GO:0006468	coexpression
CFinderM000026	protein kinase activity	0.0140631	GO:0004672	coexpression
CFinderM000026	ATP binding	0.0263226	GO:0005524	coexpression
CFinderM000026	Leucine Rich Repeat Kinase XI & XII	0.0365827		coexpression
CFinderM000028	ATP:ADP antiporter activity	0.0127982	GO:0005471	coexpression
CFinderM000029	fatty-acyl-CoA binding	0.03992	GO:0000062	coexpression
CFinderM000034	transmembrane signaling receptor activity	0.0418015	GO:0004888	coexpression
CFinderM000034	innate immune response	0.0418015	GO:0045087	coexpression
CFinderM000034	intrinsic component of membrane	0.0418015	GO:0031224	coexpression
CFinderM000037	magnesium ion binding	0.0132554	GO:0000287	coexpression
CFinderM000037	ATP phosphoribosyltransferase activity	0.0132554	GO:0003879	coexpression
CFinderM000037	nucleotide biosynthetic process	0.0198716	GO:0009165	coexpression
CFinderM000037	iron ion binding	0.00986351	GO:0005506	coexpression
CFinderM000037	histidine biosynthetic process	0.0198716	GO:0000105	coexpression
CFinderM000037	ribose phosphate diphosphokinase activity	0.0152745	GO:0004749	coexpression
CFinderM000037	oxidoreductase activity	0.0152745	GO:0016491	coexpression
CFinderM000037	oxidoreductase activity, acting on paired donors, with incorporation or reduction of molecular oxygen, 2-oxoglutarate as one donor, and incorporation of one atom each of oxygen into both donors	0.000990362	GO:0016706	coexpression
CFinderM000040	cyanate metabolic process	0.00369491	GO:0009439	coexpression
CFinderM000040	nuclear chromosome, telomeric region	0.00369491	GO:0000784	coexpression
CFinderM000040	cyanate hydratase activity	0.00369491	GO:0008824	coexpression
CFinderM000040	telomere maintenance	0.00369491	GO:0000723	coexpression
CFinderM000042	TBP-class protein binding	0.0313089	GO:0017025	coexpression
CFinderM000042	heme biosynthetic process	0.0313089	GO:0006783	coexpression
CFinderM000042	magnesium ion transport	0.0365058	GO:0015693	coexpression
CFinderM000042	magnesium ion transmembrane transporter activity	0.0365058	GO:0015095	coexpression
CFinderM000042	positive regulation of transcription, DNA-templated	0.0313089	GO:0045893	coexpression
CFinderM000042	ferrochelatase activity	0.0313089	GO:0004325	coexpression
CFinderM000049	aromatic amino acid family biosynthetic process	0.029978	GO:0009073	coexpression
CFinderM000049	3-dehydroquinate synthase activity	0.0239984	GO:0003856	coexpression
CFinderM000049	RKF3 Like Kinase	0.029978		coexpression
CFinderM000056	iron-sulfur cluster assembly	0.0127615	GO:0016226	coexpression
CFinderM000056	iron-sulfur cluster binding	0.0301987	GO:0051536	coexpression
CFinderM000058	cell cycle arrest	0.0396936	GO:0007050	coexpression
CFinderM000058	cyclin-dependent protein serine/threonine kinase inhibitor activity	0.0396936	GO:0004861	coexpression
CFinderM000058	ATP binding	0.0111373	GO:0005524	coexpression
CFinderM000059	ATP phosphoribosyltransferase activity	0.0273914	GO:0003879	coexpression
CFinderM000059	histidine biosynthetic process	0.0334622	GO:0000105	coexpression
CFinderM000059	NAD+ ADP-ribosyltransferase activity	0.0334622	GO:0003950	coexpression
CFinderM000061	Glycoside Hydrolases GH36	0.00565668		coexpression
CFinderM000063	sugar:proton symporter activity	0.0423667	GO:0005351	coexpression
CFinderM000063	carbohydrate transport	0.0423667	GO:0008643	coexpression
CFinderM000063	Golgi membrane	0.0423667	GO:0000139	coexpression
CFinderM000064	beta-fructofuranosidase activity	0.00790094	GO:0004564	coexpression
CFinderM000064	sucrose alpha-glucosidase activity	0.00790094	GO:0004575	coexpression
CFinderM000064	Glycoside Hydrolases GH32	0.0157904		coexpression
CFinderM000065	translation elongation factor activity	0.0219914	GO:0003746	coexpression
CFinderM000065	RNA binding	0.000724429	GO:0003723	coexpression
CFinderM000065	ribosome binding	0.0139696	GO:0043022	coexpression
CFinderM000065	positive regulation of translational termination	0.0130398	GO:0045905	coexpression
CFinderM000065	positive regulation of translational elongation	0.0130398	GO:0045901	coexpression
CFinderM000065	translational frameshifting	0.0130398	GO:0006452	coexpression
CFinderM000065	translation initiation factor activity	0.000724429	GO:0003743	coexpression
CFinderM000065	translational initiation	0.000724429	GO:0006413	coexpression
CFinderM000066	DNA binding	0.0439147	GO:0003677	coexpression
CFinderM000066	metal ion transport	0.0275386	GO:0030001	coexpression
CFinderM000069	GTP catabolic process	0.00089982	GO:0006184	coexpression
CFinderM000069	GTPase activity	0.00877376	GO:0003924	coexpression
CFinderM000069	microtubule-based movement	0.0033022	GO:0007018	coexpression
CFinderM000069	GTP binding	0.0205407	GO:0005525	coexpression
CFinderM000069	microtubule	0.00089982	GO:0005874	coexpression
CFinderM000069	structural molecule activity	0.0029793	GO:0005198	coexpression
CFinderM000069	protein complex	0.00089982	GO:0043234	coexpression
CFinderM000069	microtubule-based process	0.00108192	GO:0007017	coexpression
CFinderM000069	protein polymerization	0.00089982	GO:0051258	coexpression
CFinderM000069	Transcription Factor:ARID	0.0225934		coexpression
CFinderM000069	Glycoside Hydrolases GH35	0.0397302		coexpression
CFinderM000071	sugar:proton symporter activity	0.0286114	GO:0005351	coexpression
CFinderM000071	carbohydrate transport	0.0286114	GO:0008643	coexpression
CFinderM000071	Golgi membrane	0.0286114	GO:0000139	coexpression
CFinderM000073	receptor activity	0.0446243	GO:0004872	coexpression
CFinderM000073	cell wall	0.0420325	GO:0005618	coexpression
CFinderM000073	cysteamine dioxygenase activity	0.0446243	GO:0047800	coexpression
CFinderM000073	glycogenin glucosyltransferase activity	0.0446243	GO:0008466	coexpression
CFinderM000073	cell junction	0.0446243	GO:0030054	coexpression
CFinderM000073	intramolecular transferase activity	0.0446243	GO:0016866	coexpression
CFinderM000073	Glycoside Hydrolases GH5	0.0446243		coexpression
CFinderM000073	GlycosylTransferases GT75	0.0446243		coexpression
CFinderM000074	translation elongation factor activity	0.0259816	GO:0003746	coexpression
CFinderM000074	rRNA binding	0.028858	GO:0019843	coexpression
CFinderM000074	eukaryotic translation elongation factor 1 complex	0.0126383	GO:0005853	coexpression
CFinderM000074	ribosome	0.00140153	GO:0005840	coexpression
CFinderM000074	translational elongation	0.030908	GO:0006414	coexpression
CFinderM000074	translation	0.00141723	GO:0006412	coexpression
CFinderM000074	structural constituent of ribosome	0.00140153	GO:0003735	coexpression
CFinderM000075	coenzyme A biosynthetic process	0.027869	GO:0015937	coexpression
CFinderM000075	endoribonuclease activity, producing 5'-phosphomonoesters	0.027869	GO:0016891	coexpression
CFinderM000075	mRNA processing	0.0470214	GO:0006397	coexpression
CFinderM000075	ligase activity	0.035431	GO:0016874	coexpression
CFinderM000075	pantothenate kinase activity	0.027869	GO:0004594	coexpression
CFinderM000075	ribonuclease activity	0.027869	GO:0004540	coexpression
CFinderM000075	ATP binding	0.0352311	GO:0005524	coexpression
CFinderM000075	Transcription Factor:CPP	0.0303926		coexpression
CFinderM000075	RKF3 Like Kinase	0.027869		coexpression
CFinderM000075	Unknown Function Kinase	0.027869		coexpression
CFinderM000076	chitin binding	0.0270027	GO:0008061	coexpression
CFinderM000076	chitin catabolic process	0.0296706	GO:0006032	coexpression
CFinderM000076	cell wall macromolecule catabolic process	0.000932457	GO:0016998	coexpression
CFinderM000076	chitinase activity	0.0296706	GO:0004568	coexpression
CFinderM000076	RKF3 Like Kinase	0.0270027		coexpression
CFinderM000076	Carbohydrate-Binding Modules CBM000018	0.0296706		coexpression
CFinderM000079	transferase activity, transferring alkyl or aryl (other than methyl) groups	0.0217499	GO:0016765	coexpression
CFinderM000081	acyl-CoA metabolic process	0.0259136	GO:0006637	coexpression
CFinderM000081	Glycoside Hydrolases GH16	0.00800234		coexpression
CFinderM000083	phagocytosis	0.0339233	GO:0006909	coexpression
CFinderM000083	cellular iron ion homeostasis	0.0339233	GO:0006879	coexpression
CFinderM000083	ferric iron binding	0.0339233	GO:0008199	coexpression
CFinderM000086	transport	0.0413481	GO:0006810	coexpression
CFinderM000086	polysaccharide catabolic process	0.0339047	GO:0000272	coexpression
CFinderM000086	amino acid transmembrane transport	0.0339047	GO:0003333	coexpression
CFinderM000086	response to aluminum ion	0.0339047	GO:0010044	coexpression
CFinderM000086	malate transport	0.0339047	GO:0015743	coexpression
CFinderM000086	amino acid transmembrane transporter activity	0.0339047	GO:0015171	coexpression
CFinderM000086	beta-amylase activity	0.0339047	GO:0016161	coexpression
CFinderM000086	protein complex	0.0421176	GO:0043234	coexpression
CFinderM000086	protein polymerization	0.0421176	GO:0051258	coexpression
CFinderM000086	Glycoside Hydrolases GH14	0.0339047		coexpression
CFinderM000087	metal ion binding	0.027135	GO:0046872	coexpression
CFinderM000087	peroxisome organization	0.027135	GO:0007031	coexpression
CFinderM000087	cytokinesis	0.027135	GO:0000910	coexpression
CFinderM000087	peroxisome	0.0312945	GO:0005777	coexpression
CFinderM000087	RNA-DNA hybrid ribonuclease activity	0.027135	GO:0004523	coexpression
CFinderM000087	integral component of peroxisomal membrane	0.027135	GO:0005779	coexpression
CFinderM000087	microtubule cytoskeleton organization	0.0295631	GO:0000226	coexpression
CFinderM000092	oxidoreductase activity, acting on the aldehyde or oxo group of donors, disulfide as acceptor	0.0228778	GO:0016624	coexpression
CFinderM000092	terpenoid biosynthetic process	0.0192737	GO:0016114	coexpression
CFinderM000092	acid phosphatase activity	0.0327217	GO:0003993	coexpression
CFinderM000092	1-deoxy-D-xylulose-5-phosphate synthase activity	0.0192737	GO:0008661	coexpression
CFinderM000092	sexual reproduction	0.0192737	GO:0019953	coexpression
CFinderM000095	ATP phosphoribosyltransferase activity	0.0460448	GO:0003879	coexpression
CFinderM000095	Transcription Factor:AP2-EREBP	0.0460448		coexpression
CFinderM000096	response to biotic stimulus	0.0481895	GO:0009607	coexpression
CFinderM000096	glycolytic process	0.0481895	GO:0006096	coexpression
CFinderM000096	6-phosphofructokinase complex	0.0230274	GO:0005945	coexpression
CFinderM000096	6-phosphofructokinase activity	0.0230274	GO:0003872	coexpression
CFinderM000097	transcription factor complex	0.0254791	GO:0005667	coexpression
CFinderM000097	purine nucleobase metabolic process	0.0127519	GO:0006144	coexpression
CFinderM000097	Transcription Factor:E2F-DP	0.0254791		coexpression
CFinderM000100	cytidine deamination	0.0259205	GO:0009972	coexpression
CFinderM000100	sugar:proton symporter activity	0.0323865	GO:0005351	coexpression
CFinderM000100	cytidine deaminase activity	0.0259205	GO:0004126	coexpression
CFinderM000100	carbohydrate transport	0.0323865	GO:0008643	coexpression
CFinderM000100	Golgi membrane	0.0336747	GO:0000139	coexpression
CFinderM000103	pentose-phosphate shunt, non-oxidative branch	0.0320448	GO:0009052	coexpression
CFinderM000103	ribose-5-phosphate isomerase activity	0.0320448	GO:0004751	coexpression
CFinderM000104	heme oxygenase (decyclizing) activity	0.0198163	GO:0004392	coexpression
CFinderM000104	heme oxidation	0.0198163	GO:0006788	coexpression
CFinderM000107	transport	0.0207972	GO:0006810	coexpression
CFinderM000107	transporter activity	0.0207972	GO:0005215	coexpression
CFinderM000107	transmembrane transport	0.0207972	GO:0055085	coexpression
CFinderM000108	Transcription Factor:C3H	0.0053936		coexpression
CFinderM000108	Carbohydrate-Binding Modules CBM000057	0.0469254		coexpression
CFinderM000109	glycine catabolic process	0.0256504	GO:0006546	coexpression
CFinderM000109	phagocytosis	0.0256504	GO:0006909	coexpression
CFinderM000109	aminomethyltransferase activity	0.0256504	GO:0004047	coexpression
CFinderM000110	structural molecule activity	0.0155749	GO:0005198	coexpression
CFinderM000114	pseudouridine synthesis	0.0235212	GO:0001522	coexpression
CFinderM000114	biological_process	0.0176569	GO:0008150	coexpression
CFinderM000114	methylation	0.0176569	GO:0032259	coexpression
CFinderM000114	box H/ACA snoRNP complex	0.0176569	GO:0031429	coexpression
CFinderM000114	pseudouridine synthase activity	0.0235212	GO:0009982	coexpression
CFinderM000114	ribosome biogenesis	0.0235212	GO:0042254	coexpression
CFinderM000114	rRNA processing	0.0235212	GO:0006364	coexpression
CFinderM000114	snoRNA binding	0.0176569	GO:0030515	coexpression
CFinderM000120	sulfotransferase activity	0.00994885	GO:0008146	coexpression
CFinderM000123	transition metal ion binding	0.0344321	GO:0046914	coexpression
CFinderM000123	acyl-[acyl-carrier-protein] desaturase activity	0.0344321	GO:0045300	coexpression
CFinderM000123	fatty acid metabolic process	0.0344321	GO:0006631	coexpression
CFinderM000128	signal recognition particle	0.019824	GO:0048500	coexpression
CFinderM000128	7S RNA binding	0.019824	GO:0008312	coexpression
CFinderM000128	SRP-dependent cotranslational protein targeting to membrane	0.019824	GO:0006614	coexpression
CFinderM000130	protein import into mitochondrial outer membrane	0.00998	GO:0045040	coexpression
CFinderM000130	mitochondrion	0.00284752	GO:0005739	coexpression
CFinderM000130	mitochondrial outer membrane translocase complex	0.00998	GO:0005742	coexpression
CFinderM000130	mitochondrial matrix	0.00998	GO:0005759	coexpression
CFinderM000130	Transcription Factor:mTERF	0.0204317		coexpression
CFinderM000130	Transcription Factor:Jumonji	0.0147279		coexpression
CFinderM000132	cation transmembrane transporter activity	0.0428834	GO:0008324	coexpression
CFinderM000132	aminopeptidase activity	0.0428834	GO:0004177	coexpression
CFinderM000132	metalloexopeptidase activity	0.0428834	GO:0008235	coexpression
CFinderM000132	protein metabolic process	0.0428834	GO:0019538	coexpression
CFinderM000134	RNA-directed DNA polymerase activity	0.0484444	GO:0003964	coexpression
CFinderM000134	RNA-dependent DNA replication	0.0484444	GO:0006278	coexpression
CFinderM000139	TBP-class protein binding	0.0336966	GO:0017025	coexpression
CFinderM000139	positive regulation of transcription, DNA-templated	0.0336966	GO:0045893	coexpression
CFinderM000139	Receptor Like Cytoplasmic Kinase VIII	0.0449027		coexpression
CFinderM000142	oxidation-reduction process	0.000814954	GO:0055114	coexpression
CFinderM000142	oxidoreductase activity	0.00241175	GO:0016491	coexpression
CFinderM000142	oxidoreductase activity, acting on paired donors, with incorporation or reduction of molecular oxygen, 2-oxoglutarate as one donor, and incorporation of one atom each of oxygen into both donors	7.48e-05	GO:0016706	coexpression
CFinderM000146	carbamoyl-phosphate synthase activity	0.0221668	GO:0004086	coexpression
CFinderM000148	transcription cofactor activity	0.0366107	GO:0003712	coexpression
CFinderM000148	histone acetyltransferase activity	0.0366107	GO:0004402	coexpression
CFinderM000148	Transcription Factor:TAZ	0.0366107		coexpression
CFinderM000150	ATP phosphoribosyltransferase activity	0.0363537	GO:0003879	coexpression
CFinderM000150	sequence-specific DNA binding transcription factor activity	0.0432322	GO:0003700	coexpression
CFinderM000150	regulation of transcription, DNA-templated	0.0305568	GO:0006355	coexpression
CFinderM000151	glucosylceramidase activity	0.0293301	GO:0004348	coexpression
CFinderM000151	sphingolipid metabolic process	0.0293301	GO:0006665	coexpression
CFinderM000151	Leucine Rich Repeat Kinase X	0.0293301		coexpression
CFinderM000151	Glycoside Hydrolases GH116	0.0293301		coexpression
CFinderM000156	sugar:proton symporter activity	0.0334453	GO:0005351	coexpression
CFinderM000156	membrane	0.0334453	GO:0016020	coexpression
CFinderM000156	carbohydrate transport	0.0334453	GO:0008643	coexpression
CFinderM000156	Golgi membrane	0.0334453	GO:0000139	coexpression
CFinderM000158	double-stranded RNA binding	0.0223823	GO:0003725	coexpression
CFinderM000158	ribosome	3.03e-05	GO:0005840	coexpression
CFinderM000158	translational elongation	0.0223823	GO:0006414	coexpression
CFinderM000158	translation	0.00126826	GO:0006412	coexpression
CFinderM000158	peptidyl-prolyl cis-trans isomerase activity	0.0257557	GO:0003755	coexpression
CFinderM000158	structural constituent of ribosome	3.03e-05	GO:0003735	coexpression
CFinderM000158	intracellular	0.000435677	GO:0005622	coexpression
CFinderM000159	double-stranded RNA binding	0.0315576	GO:0003725	coexpression
CFinderM000159	threonine-type endopeptidase activity	0.0315576	GO:0004298	coexpression
CFinderM000159	nucleoside diphosphate kinase activity	0.0118777	GO:0004550	coexpression
CFinderM000159	proteasome core complex	0.0315576	GO:0005839	coexpression
CFinderM000159	proteasome core complex, alpha-subunit complex	0.0282581	GO:0019773	coexpression
CFinderM000159	GTP biosynthetic process	0.0118777	GO:0006183	coexpression
CFinderM000159	endopeptidase activity	0.0314762	GO:0004175	coexpression
CFinderM000159	CTP biosynthetic process	0.0118777	GO:0006241	coexpression
CFinderM000159	proteolysis involved in cellular protein catabolic process	0.0315576	GO:0051603	coexpression
CFinderM000159	nucleoside diphosphate phosphorylation	0.0118777	GO:0006165	coexpression
CFinderM000159	UTP biosynthetic process	0.0118777	GO:0006228	coexpression
CFinderM000162	TBP-class protein binding	0.0216113	GO:0017025	coexpression
CFinderM000162	positive regulation of transcription, DNA-templated	0.0216113	GO:0045893	coexpression
CFinderM000163	mitochondrial transport	0.0215508	GO:0006839	coexpression
CFinderM000163	NAD+ ADP-ribosyltransferase activity	0.0236955	GO:0003950	coexpression
CFinderM000171	negative regulation of transcription from RNA polymerase III promoter	0.0209989	GO:0016480	coexpression
CFinderM000172	TBP-class protein binding	0.0325139	GO:0017025	coexpression
CFinderM000172	guanylate cyclase activity	0.0325139	GO:0004383	coexpression
CFinderM000172	cGMP biosynthetic process	0.0325139	GO:0006182	coexpression
CFinderM000172	positive regulation of transcription, DNA-templated	0.0325139	GO:0045893	coexpression
CFinderM000172	nucleus	0.0325139	GO:0005634	coexpression
CFinderM000174	myosin complex	0.030886	GO:0016459	coexpression
CFinderM000174	motor activity	0.030886	GO:0003774	coexpression
CFinderM000176	Arp2/3 complex-mediated actin nucleation	0.00946439	GO:0034314	coexpression
CFinderM000176	regulation of actin filament polymerization	0.0126143	GO:0030833	coexpression
CFinderM000176	Arp2/3 protein complex	0.00946439	GO:0005885	coexpression
CFinderM000176	cytoskeleton	0.0342255	GO:0005856	coexpression
CFinderM000179	fatty-acyl-CoA binding	0.0369167	GO:0000062	coexpression
CFinderM000179	clathrin adaptor complex	0.0369167	GO:0030131	coexpression
CFinderM000179	Golgi apparatus	0.0369167	GO:0005794	coexpression
CFinderM000181	ATP synthesis coupled electron transport	0.0298228	GO:0042773	coexpression
CFinderM000181	oxidoreductase activity, acting on NAD(P)H	0.0298228	GO:0016651	coexpression
CFinderM000182	polysaccharide binding	0.0117003	GO:0030247	coexpression
CFinderM000183	protein prenylation	0.0165146	GO:0018342	coexpression
CFinderM000183	protein prenyltransferase activity	0.0165146	GO:0008318	coexpression
CFinderM000185	Elongator holoenzyme complex	0.0063115	GO:0033588	coexpression
CFinderM000185	1-aminocyclopropane-1-carboxylate synthase activity	0.0304558	GO:0016847	coexpression
CFinderM000185	transferase activity, transferring nitrogenous groups	0.0401168	GO:0016769	coexpression
CFinderM000185	regulation of transcription from RNA polymerase II promoter	0.0252246	GO:0006357	coexpression
CFinderM000187	cytoplasm	0.030422	GO:0005737	coexpression
CFinderM000187	protein import into nucleus	0.030422	GO:0006606	coexpression
CFinderM000187	DNA helicase activity	0.030422	GO:0003678	coexpression
CFinderM000189	transition metal ion binding	0.0393186	GO:0046914	coexpression
CFinderM000189	acyl-[acyl-carrier-protein] desaturase activity	0.0393186	GO:0045300	coexpression
CFinderM000189	fatty acid metabolic process	0.0393186	GO:0006631	coexpression
CFinderM000190	terpenoid biosynthetic process	0.0287068	GO:0016114	coexpression
CFinderM000190	protein serine/threonine kinase activity	0.0287068	GO:0004674	coexpression
CFinderM000190	cellulose microfibril organization	0.0287068	GO:0010215	coexpression
CFinderM000190	protein phosphorylation	0.0287068	GO:0006468	coexpression
CFinderM000190	1-deoxy-D-xylulose-5-phosphate synthase activity	0.0287068	GO:0008661	coexpression
CFinderM000190	anchored component of membrane	0.0287068	GO:0031225	coexpression
CFinderM000190	protein kinase activity	0.0287068	GO:0004672	coexpression
CFinderM000190	cell growth	0.0287068	GO:0016049	coexpression
CFinderM000190	Transcription Factor:Tify	0.0287068		coexpression
CFinderM000190	Leucine Rich Repeat Kinase IV	0.0287068		coexpression
CFinderM000190	Leucine Rich Repeat Kinase III	0.038487		coexpression
CFinderM000192	regulation of ARF protein signal transduction	0.0443391	GO:0032012	coexpression
CFinderM000192	molecular_function	0.0443391	GO:0003674	coexpression
CFinderM000192	binding	0.0443391	GO:0005488	coexpression
CFinderM000192	telomere maintenance	0.0443391	GO:0000723	coexpression
CFinderM000192	ARF guanyl-nucleotide exchange factor activity	0.0443391	GO:0005086	coexpression
CFinderM000192	regulation of transcription from RNA polymerase II promoter	0.0443391	GO:0006357	coexpression
CFinderM000192	mediator complex	0.0443391	GO:0016592	coexpression
CFinderM000192	RNA polymerase II transcription cofactor activity	0.0443391	GO:0001104	coexpression
CFinderM000200	lipid glycosylation	0.0203046	GO:0030259	coexpression
CFinderM000200	glycolipid biosynthetic process	0.0193891	GO:0009247	coexpression
CFinderM000200	GlycosylTransferases GT28	0.0193891		coexpression
CFinderM000201	selenium binding	0.0240039	GO:0008430	coexpression
CFinderM000201	Carbohydrate-Binding Modules CBM000057	0.0240039		coexpression
CFinderM000204	cytoplasm	0.0497487	GO:0005737	coexpression
CFinderM000204	ribosome	6.43e-07	GO:0005840	coexpression
CFinderM000204	cellular protein metabolic process	0.000176911	GO:0044267	coexpression
CFinderM000204	translation	9.48e-07	GO:0006412	coexpression
CFinderM000204	structural constituent of ribosome	6.39e-05	GO:0003735	coexpression
CFinderM000205	xylose isomerase activity	0.00790237	GO:0009045	coexpression
CFinderM000207	protein kinase regulator activity	0.00604456	GO:0019887	coexpression
CFinderM000207	protein kinase CK2 complex	0.00604456	GO:0005956	coexpression
CFinderM000207	Carbohydrate-Binding Modules CBM000048	0.0112709		coexpression
CFinderM000208	tRNA methylation	0.0284182	GO:0030488	coexpression
CFinderM000208	tRNA (m1A) methyltransferase complex	0.0284182	GO:0031515	coexpression
CFinderM000208	tRNA (adenine-N1-)-methyltransferase activity	0.0284182	GO:0016429	coexpression
CFinderM000209	iron-sulfur cluster assembly	0.0316674	GO:0016226	coexpression
CFinderM000209	cellular iron ion homeostasis	0.0173332	GO:0006879	coexpression
CFinderM000209	ferric iron binding	0.0173332	GO:0008199	coexpression
CFinderM000209	peroxisome organization	0.0173332	GO:0007031	coexpression
CFinderM000209	peroxisome	0.0346194	GO:0005777	coexpression
CFinderM000209	integral component of peroxisomal membrane	0.0173332	GO:0005779	coexpression
CFinderM000210	protein import into mitochondrial outer membrane	0.0303097	GO:0045040	coexpression
CFinderM000210	oxidoreductase activity, acting on the aldehyde or oxo group of donors, NAD or NADP as acceptor	0.0405213	GO:0016620	coexpression
CFinderM000210	fatty-acyl-CoA reductase (alcohol-forming) activity	0.0303097	GO:0080019	coexpression
CFinderM000210	mitochondrial outer membrane translocase complex	0.0303097	GO:0005742	coexpression
CFinderM000210	Glycoside Hydrolases GH9	0.0405213		coexpression
CFinderM000211	oxidoreductase activity, acting on paired donors, with incorporation or reduction of molecular oxygen	0.0271004	GO:0016705	coexpression
CFinderM000211	citrate transport	0.0228234	GO:0015746	coexpression
CFinderM000211	monooxygenase activity	0.0271004	GO:0004497	coexpression
CFinderM000211	iron ion binding	0.0307706	GO:0005506	coexpression
CFinderM000211	citrate transmembrane transporter activity	0.0228234	GO:0015137	coexpression
CFinderM000211	heme binding	0.0307706	GO:0020037	coexpression
CFinderM000211	electron carrier activity	0.0307706	GO:0009055	coexpression
CFinderM000211	Receptor Like Cytoplasmic Kinase VI	0.0307706		coexpression
CFinderM000213	CEnc	0.00739072		coexpression
CFinderM000217	protein binding	0.0348665	GO:0005515	coexpression
CFinderM000217	intracellular protein transport	0.0348665	GO:0006886	coexpression
CFinderM000217	actin cytoskeleton	0.0348665	GO:0015629	coexpression
CFinderM000218	dioxygenase activity	0.0230191	GO:0051213	coexpression
CFinderM000218	nucleotide-excision repair	0.00487053	GO:0006289	coexpression
CFinderM000218	GTP binding	0.00152948	GO:0005525	coexpression
CFinderM000218	intracellular protein transport	0.0133877	GO:0006886	coexpression
CFinderM000218	acireductone dioxygenase [iron(II)-requiring] activity	0.0230191	GO:0010309	coexpression
CFinderM000218	small GTPase mediated signal transduction	0.000132488	GO:0007264	coexpression
CFinderM000218	core TFIIH complex	0.0276159	GO:0000439	coexpression
CFinderM000218	L-methionine salvage from methylthioadenosine	0.0230191	GO:0019509	coexpression
CFinderM000218	nucleocytoplasmic transport	0.0230191	GO:0006913	coexpression
CFinderM000218	protein transport	3.49e-11	GO:0015031	coexpression
CFinderM000219	mRNA splicing, via spliceosome	0.0416328	GO:0000398	coexpression
CFinderM000219	aromatic amino acid family biosynthetic process	0.0416328	GO:0009073	coexpression
CFinderM000219	3-dehydroquinate synthase activity	0.0416328	GO:0003856	coexpression
CFinderM000219	spliceosomal complex	0.0416328	GO:0005681	coexpression
CFinderM000220	mismatch repair	0.0469254	GO:0006298	coexpression
CFinderM000220	mismatched DNA binding	0.0469254	GO:0030983	coexpression
CFinderM000221	Golgi vesicle transport	0.0241616	GO:0048193	coexpression
CFinderM000222	cysteamine dioxygenase activity	2.64e-07	GO:0047800	coexpression
CFinderM000223	protein transport	0.000119528	GO:0015031	coexpression
CFinderM000225	acetylglucosaminyltransferase activity	0.0319202	GO:0008375	coexpression
CFinderM000225	membrane	0.00119203	GO:0016020	coexpression
CFinderM000225	GlycosylTransferases GT14	0.0191834		coexpression
CFinderM000226	aromatic amino acid family biosynthetic process	0.0188982	GO:0009073	coexpression
CFinderM000226	carboxylic acid metabolic process	0.0242766	GO:0019752	coexpression
CFinderM000226	fucosyltransferase activity	9.61e-06	GO:0008417	coexpression
CFinderM000226	carboxy-lyase activity	0.0242766	GO:0016831	coexpression
CFinderM000226	3-dehydroquinate synthase activity	0.00630444	GO:0003856	coexpression
CFinderM000226	protein glycosylation	0.000418692	GO:0006486	coexpression
CFinderM000226	GlycosylTransferases GT10	9.61e-06		coexpression
CFinderM000227	integral component of mitochondrial inner membrane	0.0359893	GO:0031305	coexpression
CFinderM000228	sugar:proton symporter activity	0.0395652	GO:0005351	coexpression
CFinderM000228	carbohydrate transport	0.0395652	GO:0008643	coexpression
CFinderM000228	Golgi membrane	0.0395652	GO:0000139	coexpression
CFinderM000228	LRK10 Like Kinase (Type 1)	0.0395652		coexpression
CFinderM000229	retrograde vesicle-mediated transport, Golgi to ER	0.00843643	GO:0006890	coexpression
CFinderM000229	COPI vesicle coat	0.0262257	GO:0030126	coexpression
CFinderM000229	proton-transporting V-type ATPase, V1 domain	0.00843643	GO:0033180	coexpression
CFinderM000230	alpha-L-fucosidase activity	0.0182592	GO:0004560	coexpression
CFinderM000230	Glycoside Hydrolases GH29	0.0182592		coexpression
CFinderM000234	magnesium ion binding	0.00118973	GO:0000287	coexpression
CFinderM000234	ATP phosphoribosyltransferase activity	0.0158917	GO:0003879	coexpression
CFinderM000234	histidine biosynthetic process	0.0317558	GO:0000105	coexpression
CFinderM000234	terpene synthase activity	0.00863228	GO:0010333	coexpression
CFinderM000234	cysteamine dioxygenase activity	0.0317558	GO:0047800	coexpression
CFinderM000234	lyase activity	0.00863228	GO:0016829	coexpression
CFinderM000234	Transcription Factor:AP2-EREBP	0.0319964		coexpression
CFinderM000235	mRNA splicing, via spliceosome	0.0469315	GO:0000398	coexpression
CFinderM000235	aromatic amino acid family biosynthetic process	0.0469315	GO:0009073	coexpression
CFinderM000235	3-dehydroquinate synthase activity	0.0469315	GO:0003856	coexpression
CFinderM000235	spliceosomal complex	0.0469315	GO:0005681	coexpression
CFinderM000235	RKF3 Like Kinase	0.0469315		coexpression
CFinderM000236	polysaccharide catabolic process	0.0289001	GO:0000272	coexpression
CFinderM000236	beta-amylase activity	0.0289001	GO:0016161	coexpression
CFinderM000236	Glycoside Hydrolases GH14	0.0289001		coexpression
CFinderM000237	RNA-directed RNA polymerase activity	0.0197962	GO:0003968	coexpression
CFinderM000237	peroxisome organization	0.0197962	GO:0007031	coexpression
CFinderM000237	peroxisome	0.035603	GO:0005777	coexpression
CFinderM000237	RNA-DNA hybrid ribonuclease activity	0.0275633	GO:0004523	coexpression
CFinderM000237	integral component of peroxisomal membrane	0.0197962	GO:0005779	coexpression
CFinderM000238	small GTPase regulator activity	0.00853318	GO:0005083	coexpression
CFinderM000240	defense response	5.43e-05	GO:0006952	coexpression
CFinderM000240	ADP binding	3.27e-07	GO:0043531	coexpression
CFinderM000240	protein-disulfide reductase activity	0.0245792	GO:0047134	coexpression
CFinderM000240	apoptotic process	3.27e-07	GO:0006915	coexpression
CFinderM000240	ATP binding	0.0020788	GO:0005524	coexpression
CFinderM000240	nucleotide binding	1.42e-05	GO:0000166	coexpression
CFinderM000241	mitochondrial electron transport, ubiquinol to cytochrome c	0.0141419	GO:0006122	coexpression
CFinderM000241	mitochondrial respiratory chain complex III	0.0141419	GO:0005750	coexpression
CFinderM000241	ubiquinol-cytochrome-c reductase activity	0.0190869	GO:0008121	coexpression
CFinderM000241	mitochondrial envelope	0.0203557	GO:0005740	coexpression
CFinderM000241	Other Kinase	0.0141419		coexpression
CFinderM000242	sexual reproduction	0.0419718	GO:0019953	coexpression
CFinderM000242	sucrose metabolic process	0.0419718	GO:0005985	coexpression
CFinderM000243	protein targeting to mitochondrion	0.0296181	GO:0006626	coexpression
CFinderM000243	protein import into mitochondrial inner membrane	0.0296181	GO:0045039	coexpression
CFinderM000243	mitochondrial intermembrane space protein transporter complex	0.0296181	GO:0042719	coexpression
CFinderM000246	sequence-specific DNA binding	0.0284896	GO:0043565	coexpression
CFinderM000246	phosphoenolpyruvate carboxykinase (ATP) activity	0.012038	GO:0004612	coexpression
CFinderM000246	sequence-specific DNA binding transcription factor activity	0.0464001	GO:0003700	coexpression
CFinderM000246	phosphoenolpyruvate carboxykinase activity	0.012038	GO:0004611	coexpression
CFinderM000246	gluconeogenesis	0.014443	GO:0006094	coexpression
CFinderM000246	purine nucleotide binding	0.012038	GO:0017076	coexpression
CFinderM000246	Transcription Factor:SRS	0.0202128		coexpression
CFinderM000246	Transcription Factor:HSF	0.0432399		coexpression
CFinderM000247	regulation of catalytic activity	0.0144632	GO:0050790	coexpression
CFinderM000249	metallocarboxypeptidase activity	0.019283	GO:0004181	coexpression
CFinderM000250	glycine cleavage complex	0.0126215	GO:0005960	coexpression
CFinderM000250	glycine catabolic process	0.0173472	GO:0006546	coexpression
CFinderM000250	cellular protein metabolic process	0.0482596	GO:0044267	coexpression
CFinderM000251	transporter activity	0.0495867	GO:0005215	coexpression
CFinderM000253	lipid metabolic process	0.019136	GO:0006629	coexpression
CFinderM000253	phosphoric diester hydrolase activity	0.0350538	GO:0008081	coexpression
CFinderM000253	exocyst	0.0333586	GO:0000145	coexpression
CFinderM000253	exocytosis	0.0333586	GO:0006887	coexpression
CFinderM000253	glycerol metabolic process	0.019136	GO:0006071	coexpression
CFinderM000253	sugar:proton symporter activity	0.019136	GO:0005351	coexpression
CFinderM000253	glycerophosphodiester phosphodiesterase activity	0.019136	GO:0008889	coexpression
CFinderM000253	carbohydrate transport	0.019136	GO:0008643	coexpression
CFinderM000253	Golgi membrane	0.0193822	GO:0000139	coexpression
CFinderM000253	Transcription Factor:RWP-RK	0.0234751		coexpression
CFinderM000253	Receptor Like Cytoplasmic Kinase IV	0.019136		coexpression
CFinderM000254	aspartyl-tRNA aminoacylation	0.0228234	GO:0006422	coexpression
CFinderM000254	aspartate-tRNA ligase activity	0.0228234	GO:0004815	coexpression
CFinderM000255	peroxisome fission	0.0228206	GO:0016559	coexpression
CFinderM000255	integral component of peroxisomal membrane	0.0228206	GO:0005779	coexpression
CFinderM000255	ATP binding	0.0228206	GO:0005524	coexpression
CFinderM000256	Transcription Factor:SBP	0.0428535		coexpression
CFinderM000258	sugar:proton symporter activity	0.0404871	GO:0005351	coexpression
CFinderM000258	carbohydrate transport	0.0404871	GO:0008643	coexpression
CFinderM000258	Golgi membrane	0.0404871	GO:0000139	coexpression
CFinderM000258	Domain of Unknown Function 26 (DUF26) Kinase	0.00561041		coexpression
CFinderM000258	Glycoside Hydrolases GH18	0.0473216		coexpression
CFinderM000259	phosphogluconate dehydrogenase (decarboxylating) activity	0.0184863	GO:0004616	coexpression
CFinderM000259	signal recognition particle	0.0184863	GO:0048500	coexpression
CFinderM000259	7S RNA binding	0.0184863	GO:0008312	coexpression
CFinderM000259	pentose-phosphate shunt	0.0184863	GO:0006098	coexpression
CFinderM000259	SRP-dependent cotranslational protein targeting to membrane	0.0184863	GO:0006614	coexpression
CFinderM000262	peptide-methionine (S)-S-oxide reductase activity	0.0240951	GO:0008113	coexpression
CFinderM000262	peptide-methionine (R)-S-oxide reductase activity	0.0240951	GO:0033743	coexpression
CFinderM000263	ATP phosphoribosyltransferase activity	0.035353	GO:0003879	coexpression
CFinderM000264	regulation of phosphoprotein phosphatase activity	0.0126074	GO:0043666	coexpression
CFinderM000264	regulation of signal transduction	0.0126074	GO:0009966	coexpression
CFinderM000264	protein phosphatase inhibitor activity	0.0126074	GO:0004864	coexpression
CFinderM000265	regulation of phosphoprotein phosphatase activity	0.00991622	GO:0043666	coexpression
CFinderM000265	regulation of signal transduction	0.00991622	GO:0009966	coexpression
CFinderM000265	protein phosphatase inhibitor activity	0.00991622	GO:0004864	coexpression
CFinderM000268	mRNA splicing, via spliceosome	0.0278979	GO:0000398	coexpression
CFinderM000268	aromatic amino acid family biosynthetic process	0.0313666	GO:0009073	coexpression
CFinderM000268	riboflavin synthase complex	0.0209305	GO:0009349	coexpression
CFinderM000268	riboflavin biosynthetic process	0.0313666	GO:0009231	coexpression
CFinderM000268	3-dehydroquinate synthase activity	0.0209305	GO:0003856	coexpression
CFinderM000269	O-methyltransferase activity	0.0397977	GO:0008171	coexpression
CFinderM000270	iron-sulfur cluster assembly	0.0196919	GO:0016226	coexpression
CFinderM000270	cellular iron ion homeostasis	0.0129298	GO:0006879	coexpression
CFinderM000270	ferric iron binding	0.0129298	GO:0008199	coexpression
CFinderM000271	ATP-dependent helicase activity	0.0287512	GO:0008026	coexpression
CFinderM000271	glycerone kinase activity	0.0287512	GO:0004371	coexpression
CFinderM000271	helicase activity	0.0287512	GO:0004386	coexpression
CFinderM000273	lipid biosynthetic process	0.00196751	GO:0008610	coexpression
CFinderM000276	sugar:proton symporter activity	0.0395414	GO:0005351	coexpression
CFinderM000276	carbohydrate transport	0.0395414	GO:0008643	coexpression
CFinderM000276	Golgi membrane	0.0395414	GO:0000139	coexpression
CFinderM000278	glycolytic process	0.00585133	GO:0006096	coexpression
CFinderM000278	fructose-bisphosphate aldolase activity	0.000354281	GO:0004332	coexpression
CFinderM000281	peroxisome organization	0.0252767	GO:0007031	coexpression
CFinderM000281	integral component of peroxisomal membrane	0.0252767	GO:0005779	coexpression
CFinderM000282	oxidation-reduction process	0.00238388	GO:0055114	coexpression
CFinderM000282	molybdenum ion binding	0.0144075	GO:0030151	coexpression
CFinderM000282	oxidoreductase activity	0.0052911	GO:0016491	coexpression
CFinderM000285	serine-type carboxypeptidase activity	0.0368699	GO:0004185	coexpression
CFinderM000285	isoprenoid biosynthetic process	0.0319491	GO:0008299	coexpression
CFinderM000285	hydroxymethylglutaryl-CoA synthase activity	0.0213252	GO:0004421	coexpression
CFinderM000286	glutamate biosynthetic process	0.0306751	GO:0006537	coexpression
CFinderM000286	proline dehydrogenase activity	0.0233774	GO:0004657	coexpression
CFinderM000286	proline catabolic process	0.0233774	GO:0006562	coexpression
CFinderM000286	aromatic amino acid family biosynthetic process	0.0467074	GO:0009073	coexpression
CFinderM000286	DNA integration	0.0467074	GO:0015074	coexpression
CFinderM000286	3-dehydroquinate synthase activity	0.0233774	GO:0003856	coexpression
CFinderM000288	chorismate mutase activity	0.0215092	GO:0004106	coexpression
CFinderM000288	aromatic amino acid family biosynthetic process	0.0447622	GO:0009073	coexpression
CFinderM000288	chorismate metabolic process	0.0215092	GO:0046417	coexpression
CFinderM000288	trehalose metabolic process	0.0179309	GO:0005991	coexpression
CFinderM000288	alpha,alpha-trehalase activity	0.0179309	GO:0004555	coexpression
CFinderM000288	Glycoside Hydrolases GH37	0.0179309		coexpression
CFinderM000289	acetylglucosaminyltransferase activity	0.0442642	GO:0008375	coexpression
CFinderM000289	endocytosis	0.0118484	GO:0006897	coexpression
CFinderM000289	membrane	0.0442642	GO:0016020	coexpression
CFinderM000289	cis-Golgi network	0.0118484	GO:0005801	coexpression
CFinderM000290	small GTPase regulator activity	0.0440309	GO:0005083	coexpression
CFinderM000294	inositol oxygenase activity	0.0148743	GO:0050113	coexpression
CFinderM000294	inositol catabolic process	0.0148743	GO:0019310	coexpression
CFinderM000294	Glycoside Hydrolases GH32	0.0254819		coexpression
CFinderM000295	inositol oxygenase activity	0.0209948	GO:0050113	coexpression
CFinderM000295	inositol catabolic process	0.0209948	GO:0019310	coexpression
CFinderM000296	translation elongation factor activity	0.0109208	GO:0003746	coexpression
CFinderM000296	ribosome binding	0.00849808	GO:0043022	coexpression
CFinderM000296	oxidoreductase activity, acting on NAD(P)H	0.00991202	GO:0016651	coexpression
CFinderM000296	positive regulation of translational termination	0.00849808	GO:0045905	coexpression
CFinderM000296	positive regulation of translational elongation	0.00849808	GO:0045901	coexpression
CFinderM000296	electron transport chain	0.00849808	GO:0022900	coexpression
CFinderM000296	translational frameshifting	0.00849808	GO:0006452	coexpression
CFinderM000300	ATP binding	0.027518	GO:0005524	coexpression
CFinderM000301	D-ribose metabolic process	0.0212064	GO:0006014	coexpression
CFinderM000301	tetrahydrobiopterin biosynthetic process	0.0127292	GO:0006729	coexpression
CFinderM000301	galactosyltransferase activity	0.0494068	GO:0008378	coexpression
CFinderM000301	isoprenoid biosynthetic process	0.0494068	GO:0008299	coexpression
CFinderM000301	ribokinase activity	0.0212064	GO:0004747	coexpression
CFinderM000301	4-alpha-hydroxytetrahydrobiopterin dehydratase activity	0.0127292	GO:0008124	coexpression
CFinderM000302	thylakoid membrane organization	0.00739072	GO:0010027	coexpression
CFinderM000302	translation	0.0492414	GO:0006412	coexpression
CFinderM000303	protein binding	0.0203799	GO:0005515	coexpression
CFinderM000303	ARF GTPase activator activity	0.0203799	GO:0008060	coexpression
CFinderM000303	regulation of ARF GTPase activity	0.0203799	GO:0032312	coexpression
CFinderM000303	Transcription Factor:SWI/SNF-BAF60b	0.0203799		coexpression
CFinderM000304	ATP phosphoribosyltransferase activity	0.0436257	GO:0003879	coexpression
CFinderM000306	kinetochore	0.0222282	GO:0000776	coexpression
CFinderM000306	cell division	0.0250034	GO:0051301	coexpression
CFinderM000306	centromere complex assembly	0.0222282	GO:0034508	coexpression
CFinderM000306	chromosome segregation	0.0222282	GO:0007059	coexpression
CFinderM000314	cellular_component	0.0228234	GO:0005575	coexpression
CFinderM000314	cell cycle	0.0403665	GO:0007049	coexpression
CFinderM000314	mRNA processing	0.0403665	GO:0006397	coexpression
CFinderM000314	L-ascorbic acid binding	0.0403665	GO:0031418	coexpression
CFinderM000314	ARF GTPase activator activity	0.0403665	GO:0008060	coexpression
CFinderM000314	regulation of ARF GTPase activity	0.0403665	GO:0032312	coexpression
CFinderM000314	transcriptional repressor complex	0.0228234	GO:0017053	coexpression
CFinderM000316	peroxisome organization	0.0209948	GO:0007031	coexpression
CFinderM000316	peroxisome	0.0314655	GO:0005777	coexpression
CFinderM000316	integral component of peroxisomal membrane	0.0209948	GO:0005779	coexpression
CFinderM000316	GSK3/Shaggy Like Protein Kinase Family	0.0314655		coexpression
CFinderM000318	aromatic amino acid family biosynthetic process	0.0196263	GO:0009073	coexpression
CFinderM000318	cellulose biosynthetic process	0.00277326	GO:0030244	coexpression
CFinderM000318	cell wall	0.00707165	GO:0005618	coexpression
CFinderM000318	3-dehydroquinate synthase activity	0.0157115	GO:0003856	coexpression
CFinderM000318	glycogenin glucosyltransferase activity	0.0191379	GO:0008466	coexpression
CFinderM000318	cell junction	0.0191379	GO:0030054	coexpression
CFinderM000318	intramolecular transferase activity	0.0191379	GO:0016866	coexpression
CFinderM000318	GlycosylTransferases GT75	0.0191379		coexpression
CFinderM000320	protein targeting to mitochondrion	0.0162235	GO:0006626	coexpression
CFinderM000320	ribosome	8.76e-05	GO:0005840	coexpression
CFinderM000320	protein import into mitochondrial inner membrane	0.0162235	GO:0045039	coexpression
CFinderM000320	translation	0.00010167	GO:0006412	coexpression
CFinderM000320	structural constituent of ribosome	8.76e-05	GO:0003735	coexpression
CFinderM000320	mitochondrial intermembrane space protein transporter complex	0.0162235	GO:0042719	coexpression
CFinderM000321	ribosome	1.04e-07	GO:0005840	coexpression
CFinderM000321	translation	1.04e-07	GO:0006412	coexpression
CFinderM000321	structural constituent of ribosome	3.78e-06	GO:0003735	coexpression
CFinderM000322	chromosome	0.0447531	GO:0005694	coexpression
CFinderM000324	thiamine biosynthetic process	0.0192656	GO:0009228	coexpression
CFinderM000324	thiamine-phosphate diphosphorylase activity	0.0192656	GO:0004789	coexpression
CFinderM000327	1,3-beta-D-glucan synthase activity	0.0446735	GO:0003843	coexpression
CFinderM000327	galactosylgalactosylxylosylprotein 3-beta-glucuronosyltransferase activity	0.0446735	GO:0015018	coexpression
CFinderM000327	(1->3)-beta-D-glucan biosynthetic process	0.0446735	GO:0006075	coexpression
CFinderM000327	1,3-beta-D-glucan synthase complex	0.0446735	GO:0000148	coexpression
CFinderM000327	Receptor Like Cytoplasmic Kinase VIII	0.0446735		coexpression
CFinderM000327	Receptor Like Cytoplasmic Kinase II	0.0446735		coexpression
CFinderM000327	GlycosylTransferases GT48	0.0455893		coexpression
CFinderM000327	GlycosylTransferases GT43	0.0446735		coexpression
CFinderM000330	ribosome	0.028034	GO:0005840	coexpression
CFinderM000330	translation	0.028034	GO:0006412	coexpression
CFinderM000330	structural constituent of ribosome	0.028034	GO:0003735	coexpression
CFinderM000332	tetrahydrobiopterin biosynthetic process	0.00843643	GO:0006729	coexpression
CFinderM000332	4-alpha-hydroxytetrahydrobiopterin dehydratase activity	0.00843643	GO:0008124	coexpression
CFinderM000335	protein homodimerization activity	0.0063461	GO:0042803	coexpression
CFinderM000335	chaperone binding	0.0138795	GO:0051087	coexpression
CFinderM000335	adenyl-nucleotide exchange factor activity	0.0063461	GO:0000774	coexpression
CFinderM000337	ATP-dependent helicase activity	0.00106789	GO:0008026	coexpression
CFinderM000337	nucleic acid binding	9.64e-05	GO:0003676	coexpression
CFinderM000337	helicase activity	1.3e-07	GO:0004386	coexpression
CFinderM000337	hydrolase activity, acting on acid anhydrides, in phosphorus-containing anhydrides	0.000175087	GO:0016818	coexpression
CFinderM000337	ATP binding	0.00271221	GO:0005524	coexpression
CFinderM000337	nucleotide binding	0.0266926	GO:0000166	coexpression
CFinderM000337	Transcription Factor:SNF2	0.0288582		coexpression
CFinderM000338	protein disulfide isomerase activity	0.0206216	GO:0003756	coexpression
CFinderM000338	oxidoreductase activity, acting on a sulfur group of donors, disulfide as acceptor	0.0366473	GO:0016671	coexpression
CFinderM000339	photosynthesis, light reaction	0.0378349	GO:0019684	coexpression
CFinderM000339	chlorophyll binding	0.0311815	GO:0016168	coexpression
CFinderM000339	protein dimerization activity	0.0311815	GO:0046983	coexpression
CFinderM000339	photosystem	0.0311815	GO:0009521	coexpression
CFinderM000339	photosynthetic electron transport chain	0.0311815	GO:0009767	coexpression
CFinderM000339	transcription regulator activity	0.0179724	GO:0030528	coexpression
CFinderM000339	Transcription Factor:bHLH	0.0158281		coexpression
CFinderM000346	protein methylation	0.0397109	GO:0006479	coexpression
CFinderM000346	protein methyltransferase activity	0.0361139	GO:0008276	coexpression
CFinderM000347	Transcription Factor:TRAF	0.0338127		coexpression
CFinderM000348	isoprenoid biosynthetic process	0.0319491	GO:0008299	coexpression
CFinderM000348	hydroxymethylglutaryl-CoA synthase activity	0.0213252	GO:0004421	coexpression
CFinderM000349	serine-type carboxypeptidase activity	0.0225734	GO:0004185	coexpression
CFinderM000350	pentose-phosphate shunt, non-oxidative branch	0.0129298	GO:0009052	coexpression
CFinderM000350	ribose-5-phosphate isomerase activity	0.0129298	GO:0004751	coexpression
CFinderM000350	oxidoreductase activity, acting on the aldehyde or oxo group of donors, NAD or NADP as acceptor	0.0295236	GO:0016620	coexpression
CFinderM000351	ion transmembrane transport	0.00738893	GO:0034220	coexpression
CFinderM000351	regulation of GTPase activity	0.00738893	GO:0043087	coexpression
CFinderM000351	Rab GDP-dissociation inhibitor activity	0.00738893	GO:0005093	coexpression
CFinderM000352	sugar:proton symporter activity	0.0442467	GO:0005351	coexpression
CFinderM000352	membrane	0.0442467	GO:0016020	coexpression
CFinderM000352	carbohydrate transport	0.0442467	GO:0008643	coexpression
CFinderM000352	Golgi membrane	0.0442467	GO:0000139	coexpression
CFinderM000352	ATP binding	0.0442467	GO:0005524	coexpression
CFinderM000352	Receptor Like Cytoplasmic Kinase II	0.0442467		coexpression
CFinderM000353	pyridoxal phosphate biosynthetic process	0.0221668	GO:0042823	coexpression
CFinderM000354	peroxisome organization	0.0274696	GO:0007031	coexpression
CFinderM000354	peroxisome	0.0411696	GO:0005777	coexpression
CFinderM000354	RNA-DNA hybrid ribonuclease activity	0.0339977	GO:0004523	coexpression
CFinderM000354	integral component of peroxisomal membrane	0.0274696	GO:0005779	coexpression
CFinderM000358	growth factor activity	0.030554	GO:0008083	coexpression
CFinderM000358	cell proliferation	0.030554	GO:0008283	coexpression
CFinderM000358	protein dimerization activity	0.0350616	GO:0046983	coexpression
CFinderM000358	DNA-3-methyladenine glycosylase activity	0.0269802	GO:0008725	coexpression
CFinderM000358	transcription regulator activity	0.0269802	GO:0030528	coexpression
CFinderM000358	base-excision repair	0.0344281	GO:0006284	coexpression
CFinderM000358	Transcription Factor:bHLH	0.0269802		coexpression
CFinderM000359	aromatic amino acid family biosynthetic process	0.0318581	GO:0009073	coexpression
CFinderM000359	3-dehydroquinate synthase activity	0.0170023	GO:0003856	coexpression
CFinderM000359	transmembrane transport	0.0414384	GO:0055085	coexpression
CFinderM000360	GlycosylTransferases GT31	0.00279935		coexpression
CFinderM000362	regulation of actin filament polymerization	0.03398	GO:0030833	coexpression
CFinderM000362	cytoskeleton	0.0410269	GO:0005856	coexpression
CFinderM000362	GSK3/Shaggy Like Protein Kinase Family	0.03398		coexpression
CFinderM000363	racemase activity, acting on amino acids and derivatives	0.0142639	GO:0036361	coexpression
CFinderM000363	racemase and epimerase activity, acting on amino acids and derivatives	0.0142639	GO:0016855	coexpression
CFinderM000363	S-adenosylmethionine-homocysteine S-methyltransferase activity	0.0142639	GO:0008898	coexpression
CFinderM000363	protein-N-terminal asparagine amidohydrolase activity	0.0142639	GO:0008418	coexpression
CFinderM000366	vesicle-mediated transport	0.0109483	GO:0016192	coexpression
CFinderM000366	intracellular protein transport	0.0259092	GO:0006886	coexpression
CFinderM000366	COPI vesicle coat	0.0302187	GO:0030126	coexpression
CFinderM000366	clathrin coat of trans-Golgi network vesicle	0.0259092	GO:0030130	coexpression
CFinderM000366	structural molecule activity	0.0109483	GO:0005198	coexpression
CFinderM000366	clathrin coat of coated pit	0.0259092	GO:0030132	coexpression
CFinderM000367	proton-transporting ATPase activity, rotational mechanism	0.0392001	GO:0046961	coexpression
CFinderM000367	proton-transporting ATP synthase activity, rotational mechanism	0.0392001	GO:0046933	coexpression
CFinderM000367	nucleoside diphosphate kinase activity	0.00699826	GO:0004550	coexpression
CFinderM000367	ATP synthesis coupled proton transport	0.0392001	GO:0015986	coexpression
CFinderM000367	mitochondrial proton-transporting ATP synthase complex, catalytic core F(1)	0.00699826	GO:0000275	coexpression
CFinderM000367	GTP biosynthetic process	0.00699826	GO:0006183	coexpression
CFinderM000367	CTP biosynthetic process	0.00699826	GO:0006241	coexpression
CFinderM000367	nucleoside diphosphate phosphorylation	0.00699826	GO:0006165	coexpression
CFinderM000367	UTP biosynthetic process	0.00699826	GO:0006228	coexpression
CFinderM000372	ribonucleoprotein complex	0.0176027	GO:0030529	coexpression
CFinderM000372	retrograde vesicle-mediated transport, Golgi to ER	0.00978284	GO:0006890	coexpression
CFinderM000372	intramolecular transferase activity, phosphotransferases	0.0176027	GO:0016868	coexpression
CFinderM000372	purine ribonucleoside salvage	0.00978284	GO:0006166	coexpression
CFinderM000372	COPI vesicle coat	0.0228115	GO:0030126	coexpression
CFinderM000372	adenosine kinase activity	0.00978284	GO:0004001	coexpression
CFinderM000373	racemase activity, acting on amino acids and derivatives	0.0228234	GO:0036361	coexpression
CFinderM000373	racemase and epimerase activity, acting on amino acids and derivatives	0.0228234	GO:0016855	coexpression
CFinderM000373	transferase activity, transferring alkyl or aryl (other than methyl) groups	0.0494606	GO:0016765	coexpression
CFinderM000373	1-aminocyclopropane-1-carboxylate synthase activity	0.0494606	GO:0016847	coexpression
CFinderM000373	lipid biosynthetic process	0.0494606	GO:0008610	coexpression
CFinderM000373	nitrogen compound metabolic process	0.0494606	GO:0006807	coexpression
CFinderM000373	Transcription Factor:PLATZ	0.0494606		coexpression
CFinderM000374	protein tyrosine phosphatase activity	0.0184679	GO:0004725	coexpression
CFinderM000374	Male grem cell-associated kinase (mak)	0.0184679		coexpression
CFinderM000375	anaphase-promoting complex	0.0419896	GO:0005680	coexpression
CFinderM000376	biological_process	0.0313172	GO:0008150	coexpression
CFinderM000376	immune response	0.0104435	GO:0006955	coexpression
CFinderM000376	membrane attack complex	0.0104435	GO:0005579	coexpression
CFinderM000376	Other Protein Kinase	0.0339188		coexpression
CFinderM000378	positive regulation of catalytic activity	0.00331402	GO:0043085	coexpression
CFinderM000378	protein processing	0.00414178	GO:0016485	coexpression
CFinderM000378	cysteine-type endopeptidase inhibitor activity	0.00496893	GO:0004869	coexpression
CFinderM000379	proline biosynthetic process	0.044425	GO:0006561	coexpression
CFinderM000379	glutamate 5-kinase activity	0.044425	GO:0004349	coexpression
CFinderM000381	orotidine-5'-phosphate decarboxylase activity	0.0144464	GO:0004590	coexpression
CFinderM000381	'de novo' pyrimidine nucleobase biosynthetic process	0.0144464	GO:0006207	coexpression
CFinderM000382	oxidoreductase activity, acting on paired donors, with incorporation or reduction of molecular oxygen	0.0358917	GO:0016705	coexpression
CFinderM000382	monooxygenase activity	0.0358917	GO:0004497	coexpression
CFinderM000382	iron ion binding	0.0358917	GO:0005506	coexpression
CFinderM000382	heme binding	0.0358917	GO:0020037	coexpression
CFinderM000382	lipid transport	0.0383268	GO:0006869	coexpression
CFinderM000382	electron carrier activity	0.0358917	GO:0009055	coexpression
CFinderM000383	threonine-type endopeptidase activity	0.035062	GO:0004298	coexpression
CFinderM000383	mitotic nuclear division	0.035062	GO:0007067	coexpression
CFinderM000383	proteasome core complex	0.035062	GO:0005839	coexpression
CFinderM000383	proteasome core complex, alpha-subunit complex	0.035062	GO:0019773	coexpression
CFinderM000383	spliceosomal complex	0.035062	GO:0005681	coexpression
CFinderM000383	endopeptidase activity	0.035062	GO:0004175	coexpression
CFinderM000383	proteolysis involved in cellular protein catabolic process	0.035062	GO:0051603	coexpression
CFinderM000384	mitotic nuclear division	0.0378061	GO:0007067	coexpression
CFinderM000384	spliceosomal complex	0.0378061	GO:0005681	coexpression
CFinderM000385	tricarboxylic acid cycle	0.040504	GO:0006099	coexpression
CFinderM000385	phosphoenolpyruvate carboxylase activity	0.040504	GO:0008964	coexpression
CFinderM000388	peroxisome organization	0.0320448	GO:0007031	coexpression
CFinderM000388	integral component of peroxisomal membrane	0.0320448	GO:0005779	coexpression
CFinderM000390	oxidoreductase activity, acting on paired donors, with incorporation or reduction of molecular oxygen	0.0141626	GO:0016705	coexpression
CFinderM000390	monooxygenase activity	0.0141626	GO:0004497	coexpression
CFinderM000390	iron ion binding	0.0141626	GO:0005506	coexpression
CFinderM000390	heme binding	0.0141626	GO:0020037	coexpression
CFinderM000390	electron carrier activity	0.0141626	GO:0009055	coexpression
CFinderM000391	transferase activity	0.049176	GO:0016740	coexpression
CFinderM000391	transferase activity, transferring acyl groups other than amino-acyl groups	0.049176	GO:0016747	coexpression
CFinderM000392	alternative oxidase activity	0.03464	GO:0009916	coexpression
CFinderM000392	respiratory gaseous exchange	0.03464	GO:0007585	coexpression
CFinderM000392	mitochondrial envelope	0.0395743	GO:0005740	coexpression
CFinderM000393	general RNA polymerase II transcription factor activity	0.0440164	GO:0016251	coexpression
CFinderM000396	DNA replication	0.0399419	GO:0006260	coexpression
CFinderM000396	cellular_component	0.0147796	GO:0005575	coexpression
CFinderM000396	actin binding	0.0399419	GO:0003779	coexpression
CFinderM000396	actin cytoskeleton organization	0.0243437	GO:0030036	coexpression
CFinderM000396	DNA metabolic process	0.0243437	GO:0006259	coexpression
CFinderM000396	cell junction	0.0160026	GO:0030054	coexpression
CFinderM000396	DNA helicase activity	0.0160026	GO:0003678	coexpression
CFinderM000399	alpha-amylase activity	0.0366555	GO:0004556	coexpression
CFinderM000399	oxidoreductase activity, acting on a sulfur group of donors, disulfide as acceptor	0.0366555	GO:0016671	coexpression
CFinderM000399	peptide-methionine (S)-S-oxide reductase activity	0.0366555	GO:0008113	coexpression
CFinderM000399	Glycoside Hydrolases GH13	0.0366555		coexpression
CFinderM000402	lysine biosynthetic process via diaminopimelate	0.025441	GO:0009089	coexpression
CFinderM000402	acyl-CoA metabolic process	0.0145419	GO:0006637	coexpression
CFinderM000402	RNA binding	0.0399352	GO:0003723	coexpression
CFinderM000402	mitochondrial outer membrane	0.0399352	GO:0005741	coexpression
CFinderM000402	RNA methyltransferase activity	0.0261641	GO:0008173	coexpression
CFinderM000402	diaminopimelate decarboxylase activity	0.0145419	GO:0008836	coexpression
CFinderM000402	voltage-gated anion channel activity	0.0399352	GO:0008308	coexpression
CFinderM000403	cytoplasm	0.0329188	GO:0005737	coexpression
CFinderM000403	biosynthetic process	0.0317946	GO:0009058	coexpression
CFinderM000403	ammonia-lyase activity	0.0317946	GO:0016841	coexpression
CFinderM000403	ATP phosphoribosyltransferase activity	0.0317946	GO:0003879	coexpression
CFinderM000403	histidine biosynthetic process	0.0317946	GO:0000105	coexpression
CFinderM000403	cysteamine dioxygenase activity	0.0317946	GO:0047800	coexpression
CFinderM000405	transcription factor complex	0.0228106	GO:0005667	coexpression
CFinderM000405	cell cycle arrest	0.0228106	GO:0007050	coexpression
CFinderM000405	cyclin-dependent protein serine/threonine kinase inhibitor activity	0.0228106	GO:0004861	coexpression
CFinderM000405	sterol binding	0.0228106	GO:0032934	coexpression
CFinderM000405	mitochondrial transport	0.0228106	GO:0006839	coexpression
CFinderM000405	Transcription Factor:E2F-DP	0.0228106		coexpression
CFinderM000410	Leucine Rich Repeat Kinase X	0.0313996		coexpression
CFinderM000410	GlycosylTransferases GT90	0.0353138		coexpression
CFinderM000411	deaminase activity	0.043494	GO:0019239	coexpression
CFinderM000411	purine ribonucleoside monophosphate biosynthetic process	0.043494	GO:0009168	coexpression
CFinderM000412	glycogenin glucosyltransferase activity	0.0367262	GO:0008466	coexpression
CFinderM000412	cell junction	0.0367262	GO:0030054	coexpression
CFinderM000412	intramolecular transferase activity	0.0367262	GO:0016866	coexpression
CFinderM000412	GlycosylTransferases GT75	0.0367262		coexpression
CFinderM000414	peroxisome organization	0.0209948	GO:0007031	coexpression
CFinderM000414	peroxisome	0.0314655	GO:0005777	coexpression
CFinderM000414	RNA-DNA hybrid ribonuclease activity	0.0259841	GO:0004523	coexpression
CFinderM000414	integral component of peroxisomal membrane	0.0209948	GO:0005779	coexpression
CFinderM000415	protein serine/threonine phosphatase activity	0.0498556	GO:0004722	coexpression
CFinderM000417	mitotic chromosome condensation	0.00788737	GO:0007076	coexpression
CFinderM000417	condensin complex	0.00788737	GO:0000796	coexpression
CFinderM000417	Transcription Factor:TUB	0.0367357		coexpression
CFinderM000419	NADPH binding	0.0127292	GO:0070402	coexpression
CFinderM000419	isoprenoid biosynthetic process	0.0469851	GO:0008299	coexpression
CFinderM000419	1-deoxy-D-xylulose-5-phosphate reductoisomerase activity	0.0127292	GO:0030604	coexpression
CFinderM000419	nucleotide binding	0.0469851	GO:0000166	coexpression
CFinderM000419	Transcription Factor:EIL	0.0226229		coexpression
CFinderM000419	Glycoside Hydrolases GH35	0.0469851		coexpression
CFinderM000420	protein kinase C-activating G-protein coupled receptor signaling pathway	0.0327584	GO:0007205	coexpression
CFinderM000420	oligosaccharide biosynthetic process	0.0266516	GO:0009312	coexpression
CFinderM000420	integral component of membrane	0.029595	GO:0016021	coexpression
CFinderM000420	riboflavin biosynthetic process	0.0314669	GO:0009231	coexpression
CFinderM000420	Golgi stack	0.029595	GO:0005795	coexpression
CFinderM000420	diacylglycerol kinase activity	0.0327584	GO:0004143	coexpression
CFinderM000420	sugar:proton symporter activity	0.029595	GO:0005351	coexpression
CFinderM000420	3,4-dihydroxy-2-butanone-4-phosphate synthase activity	0.0266516	GO:0008686	coexpression
CFinderM000420	alpha-1,6-mannosylglycoprotein 2-beta-N-acetylglucosaminyltransferase activity	0.0266516	GO:0008455	coexpression
CFinderM000420	carbohydrate transport	0.029595	GO:0008643	coexpression
CFinderM000420	Golgi membrane	0.0314669	GO:0000139	coexpression
CFinderM000420	GTP cyclohydrolase II activity	0.0266516	GO:0003935	coexpression
CFinderM000420	GlycosylTransferases GT16	0.0266516		coexpression
CFinderM000421	methyltransferase activity	0.00703119	GO:0008168	coexpression
CFinderM000422	asparagine biosynthetic process	0.0367511	GO:0006529	coexpression
CFinderM000422	asparagine synthase (glutamine-hydrolyzing) activity	0.0367511	GO:0004066	coexpression
CFinderM000422	Crinkly 4 Like Kinase	0.0367511		coexpression
CFinderM000423	small GTPase regulator activity	0.0147796	GO:0005083	coexpression
CFinderM000425	chitin binding	0.0350058	GO:0008061	coexpression
CFinderM000425	chitin catabolic process	0.0350058	GO:0006032	coexpression
CFinderM000425	cell wall macromolecule catabolic process	0.0449228	GO:0016998	coexpression
CFinderM000425	chitinase activity	0.0350058	GO:0004568	coexpression
CFinderM000425	Carbohydrate-Binding Modules CBM000018	0.0350058		coexpression
CFinderM000427	cell communication	0.0127936	GO:0007154	coexpression
CFinderM000427	phosphatidylinositol binding	0.0127936	GO:0035091	coexpression
CFinderM000428	methylenetetrahydrofolate reductase (NAD(P)H) activity	0.00552196	GO:0004489	coexpression
CFinderM000428	DNA-3-methyladenine glycosylase activity	0.0110391	GO:0008725	coexpression
CFinderM000428	methionine metabolic process	0.00552196	GO:0006555	coexpression
CFinderM000428	base-excision repair	0.0211368	GO:0006284	coexpression
CFinderM000429	DNA-3-methyladenine glycosylase activity	0.0149068	GO:0008725	coexpression
CFinderM000429	base-excision repair	0.0190314	GO:0006284	coexpression
CFinderM000430	fatty-acyl-CoA reductase (alcohol-forming) activity	0.0392352	GO:0080019	coexpression
CFinderM000430	hydroxymethylglutaryl-CoA synthase activity	0.0392352	GO:0004421	coexpression
CFinderM000434	small GTPase regulator activity	0.0105359	GO:0005083	coexpression
CFinderM000435	double-stranded RNA binding	0.0345279	GO:0003725	coexpression
CFinderM000435	ATP-dependent helicase activity	0.00442975	GO:0008026	coexpression
CFinderM000435	nucleoside metabolic process	0.0345279	GO:0009116	coexpression
CFinderM000435	helicase activity	0.00442975	GO:0004386	coexpression
CFinderM000435	damaged DNA binding	0.0345279	GO:0003684	coexpression
CFinderM000438	transition metal ion binding	0.0470083	GO:0046914	coexpression
CFinderM000438	cellular iron ion homeostasis	0.0274696	GO:0006879	coexpression
CFinderM000438	glycerol ether metabolic process	0.0470083	GO:0006662	coexpression
CFinderM000438	ferric iron binding	0.0274696	GO:0008199	coexpression
CFinderM000438	protein phosphatase type 2A regulator activity	0.0470083	GO:0008601	coexpression
CFinderM000438	protein phosphatase type 2A complex	0.0470083	GO:0000159	coexpression
CFinderM000439	endoplasmic reticulum	0.00838589	GO:0005783	coexpression
CFinderM000439	signal peptidase complex	0.0293326	GO:0005787	coexpression
CFinderM000439	signal peptide processing	0.0293326	GO:0006465	coexpression
CFinderM000439	peptidase activity	0.0410432	GO:0008233	coexpression
CFinderM000439	dolichyl-diphosphooligosaccharide-protein glycotransferase activity	0.0293326	GO:0004579	coexpression
CFinderM000440	guanyl nucleotide binding	0.0239926	GO:0019001	coexpression
CFinderM000440	G-protein coupled receptor signaling pathway	0.0359671	GO:0007186	coexpression
CFinderM000440	G-protein beta/gamma-subunit complex binding	0.0239926	GO:0031683	coexpression
CFinderM000443	protein dephosphorylation	0.0350296	GO:0006470	coexpression
CFinderM000443	dephosphorylation	0.0350296	GO:0016311	coexpression
CFinderM000443	phosphatase activity	0.0350296	GO:0016791	coexpression
CFinderM000443	protein tyrosine/serine/threonine phosphatase activity	0.0350296	GO:0008138	coexpression
CFinderM000445	Leucine Rich Repeat Receptor VIII	0.0430859		coexpression
CFinderM000447	photosynthesis, light reaction	0.0365488	GO:0019684	coexpression
CFinderM000447	chlorophyll binding	0.0296509	GO:0016168	coexpression
CFinderM000447	protein dimerization activity	0.0296509	GO:0046983	coexpression
CFinderM000447	photosystem	0.0296509	GO:0009521	coexpression
CFinderM000447	photosynthetic electron transport chain	0.0296509	GO:0009767	coexpression
CFinderM000447	transcription regulator activity	0.0195317	GO:0030528	coexpression
CFinderM000447	oxidoreductase activity, acting on CH-OH group of donors	0.0296509	GO:0016614	coexpression
CFinderM000447	Transcription Factor:bHLH	0.0172013		coexpression
CFinderM000448	tail-anchored membrane protein insertion into ER membrane	0.0127519	GO:0071816	coexpression
CFinderM000449	lipopolysaccharide core region biosynthetic process	0.0155704	GO:0009244	coexpression
CFinderM000449	sugar:proton symporter activity	0.0155704	GO:0005351	coexpression
CFinderM000449	protein serine/threonine kinase activity	0.0155704	GO:0004674	coexpression
CFinderM000449	kinase activity	0.0155704	GO:0016301	coexpression
CFinderM000449	protein phosphorylation	0.0155704	GO:0006468	coexpression
CFinderM000449	protein kinase activity	0.0155704	GO:0004672	coexpression
CFinderM000449	carbohydrate transport	0.0155704	GO:0008643	coexpression
CFinderM000449	Golgi membrane	0.0160759	GO:0000139	coexpression
CFinderM000449	Leucine Rich Repeat Kinase II & X	0.0384108		coexpression
CFinderM000451	GTPase activity	0.000106492	GO:0003924	coexpression
CFinderM000451	GTP binding	0.000231377	GO:0005525	coexpression
CFinderM000451	translation factor activity, nucleic acid binding	0.00900634	GO:0008135	coexpression
CFinderM000452	hedgehog receptor activity	0.0235511	GO:0008158	coexpression
CFinderM000458	protein folding	0.00858055	GO:0006457	coexpression
CFinderM000458	peptidyl-prolyl cis-trans isomerase activity	0.000550237	GO:0003755	coexpression
CFinderM000461	sugar:proton symporter activity	0.0184092	GO:0005351	coexpression
CFinderM000461	carbohydrate transport	0.0184092	GO:0008643	coexpression
CFinderM000461	Golgi membrane	0.0184092	GO:0000139	coexpression
CFinderM000461	Transcription Factor:RWP-RK	0.0191114		coexpression
CFinderM000462	intracellular signal transduction	0.0478946	GO:0035556	coexpression
CFinderM000462	protein-disulfide reductase activity	0.0478946	GO:0047134	coexpression
CFinderM000462	Transcription Factor:FAR1	0.0478946		coexpression
CFinderM000462	Transcription Factor:OFP	0.0478946		coexpression
CFinderM000463	protein binding	0.0442377	GO:0005515	coexpression
CFinderM000463	mitochondrion	0.0442377	GO:0005739	coexpression
CFinderM000463	Rab GTPase activator activity	0.0318574	GO:0005097	coexpression
CFinderM000464	phosphoglycerate kinase activity	0.0239077	GO:0004618	coexpression
CFinderM000464	adenosylhomocysteinase activity	0.0239077	GO:0004013	coexpression
CFinderM000465	DNA-templated transcription, initiation	0.0425407	GO:0006352	coexpression
CFinderM000465	protein binding	0.0418776	GO:0005515	coexpression
CFinderM000465	cellular_component	0.0304524	GO:0005575	coexpression
CFinderM000465	cell cycle	0.0418776	GO:0007049	coexpression
CFinderM000465	mRNA processing	0.0418776	GO:0006397	coexpression
CFinderM000465	histone modification	0.0365323	GO:0016570	coexpression
CFinderM000465	ARF GTPase activator activity	0.0418776	GO:0008060	coexpression
CFinderM000465	peptidyl-prolyl cis-trans isomerase activity	0.0474854	GO:0003755	coexpression
CFinderM000465	regulation of ARF GTPase activity	0.0418776	GO:0032312	coexpression
CFinderM000465	transcriptional repressor complex	0.0304524	GO:0017053	coexpression
CFinderM000465	Transcription Factor:SWI/SNF-BAF60b	0.0418776		coexpression
CFinderM000468	mitochondrial proton-transporting ATP synthase complex, catalytic core F(1)	0.0470937	GO:0000275	coexpression
CFinderM000470	prefoldin complex	0.015713	GO:0016272	coexpression
CFinderM000473	protein binding	0.0261236	GO:0005515	coexpression
CFinderM000474	dioxygenase activity	0.00660663	GO:0051213	coexpression
CFinderM000474	acireductone dioxygenase [iron(II)-requiring] activity	0.00660663	GO:0010309	coexpression
CFinderM000474	L-methionine salvage from methylthioadenosine	0.00660663	GO:0019509	coexpression
CFinderM000476	amino acid transmembrane transport	0.040441	GO:0003333	coexpression
CFinderM000476	response to aluminum ion	0.040441	GO:0010044	coexpression
CFinderM000476	malate transport	0.040441	GO:0015743	coexpression
CFinderM000476	amino acid transmembrane transporter activity	0.040441	GO:0015171	coexpression
CFinderM000476	protein complex	0.0478692	GO:0043234	coexpression
CFinderM000476	protein polymerization	0.0478692	GO:0051258	coexpression
CFinderM000477	phosphorelay sensor kinase activity	0.0327152	GO:0000155	coexpression
CFinderM000481	peroxisome organization	0.0231176	GO:0007031	coexpression
CFinderM000481	peroxisome	0.0461961	GO:0005777	coexpression
CFinderM000481	integral component of peroxisomal membrane	0.0231176	GO:0005779	coexpression
CFinderM000482	small GTPase regulator activity	0.0183153	GO:0005083	coexpression
CFinderM000482	oxidoreductase activity	0.0183153	GO:0016491	coexpression
CFinderM000483	shikimate kinase activity	0.0288859	GO:0004765	coexpression
CFinderM000483	aminoacyl-tRNA hydrolase activity	0.0288859	GO:0004045	coexpression
CFinderM000487	protein binding	0.0424571	GO:0005515	coexpression
CFinderM000487	Other Protein Kinase	0.0424571		coexpression
CFinderM000491	riboflavin biosynthetic process	0.00500977	GO:0009231	coexpression
CFinderM000492	transferase activity	0.00413465	GO:0016740	coexpression
CFinderM000492	transferase activity, transferring acyl groups other than amino-acyl groups	0.00413465	GO:0016747	coexpression
CFinderM000494	photosynthesis, light reaction	0.012669	GO:0019684	coexpression
CFinderM000494	photosynthetic electron transport in photosystem II	0.00604273	GO:0009772	coexpression
CFinderM000494	electron transporter, transferring electrons within the cyclic electron transport pathway of photosynthesis activity	0.00604273	GO:0045156	coexpression
CFinderM000494	plasma membrane light-harvesting complex	0.00604273	GO:0030077	coexpression
CFinderM000495	copper-exporting ATPase activity	0.0333304	GO:0004008	coexpression
CFinderM000496	catalytic activity	0.0112245	GO:0003824	coexpression
CFinderM000496	RNA metabolic process	0.0221507	GO:0016070	coexpression
CFinderM000496	GlycosylTransferases GT33	0.0112245		coexpression
CFinderM000498	cell proliferation	0.0474455	GO:0008283	coexpression
CFinderM000498	acyl-CoA metabolic process	0.0169707	GO:0006637	coexpression
CFinderM000498	ribosome biogenesis	0.0474455	GO:0042254	coexpression
CFinderM000498	nucleolus	0.0452206	GO:0005730	coexpression
CFinderM000500	transmembrane signaling receptor activity	0.0499669	GO:0004888	coexpression
CFinderM000500	innate immune response	0.0499669	GO:0045087	coexpression
CFinderM000500	1,3-beta-D-glucan synthase activity	0.0499669	GO:0003843	coexpression
CFinderM000500	(1->3)-beta-D-glucan biosynthetic process	0.0499669	GO:0006075	coexpression
CFinderM000500	intrinsic component of membrane	0.0499669	GO:0031224	coexpression
CFinderM000500	1,3-beta-D-glucan synthase complex	0.0499669	GO:0000148	coexpression
CFinderM000500	GlycosylTransferases GT48	0.0499669		coexpression
CFinderM000504	intrinsic component of endoplasmic reticulum membrane	0.0313844	GO:0031227	coexpression
CFinderM000504	Unknown Function Kinase	0.0313844		coexpression
CFinderM000504	GlycosylTransferases GT64	0.0235511		coexpression
CFinderM000505	vesicle-mediated transport	0.00214229	GO:0016192	coexpression
CFinderM000505	GTP binding	0.00549095	GO:0005525	coexpression
CFinderM000505	intracellular protein transport	1.01e-06	GO:0006886	coexpression
CFinderM000505	small GTPase mediated signal transduction	0.00214229	GO:0007264	coexpression
CFinderM000505	protein transport	0.00282525	GO:0015031	coexpression
CFinderM000505	intracellular	0.0488335	GO:0005622	coexpression
CFinderM000505	Transcription Factor:SWI/SNF-BAF60b	0.0123045		coexpression
CFinderM000506	ATP-dependent DNA helicase activity	0.0237902	GO:0004003	coexpression
CFinderM000506	nucleotide-excision repair	0.0406633	GO:0006289	coexpression
CFinderM000506	ion transmembrane transport	0.0111101	GO:0034220	coexpression
CFinderM000506	regulation of GTPase activity	0.0133297	GO:0043087	coexpression
CFinderM000506	hydrolase activity, acting on acid anhydrides	0.0277468	GO:0016817	coexpression
CFinderM000506	GTP binding	0.013758	GO:0005525	coexpression
CFinderM000506	Rab GDP-dissociation inhibitor activity	0.0133297	GO:0005093	coexpression
CFinderM000506	small GTPase mediated signal transduction	0.00966183	GO:0007264	coexpression
CFinderM000506	hydrolase activity, acting on acid anhydrides, in phosphorus-containing anhydrides	0.0465526	GO:0016818	coexpression
CFinderM000506	protein transport	0.000250464	GO:0015031	coexpression
CFinderM000508	actin filament binding	0.00644042	GO:0051015	coexpression
CFinderM000508	protein binding, bridging	0.00644042	GO:0030674	coexpression
CFinderM000508	peroxisome organization	0.00644042	GO:0007031	coexpression
CFinderM000508	peroxisome	0.0154413	GO:0005777	coexpression
CFinderM000508	integral component of peroxisomal membrane	0.00644042	GO:0005779	coexpression
CFinderM000512	polysaccharide catabolic process	0.0435632	GO:0000272	coexpression
CFinderM000512	protein transporter activity	1.28e-05	GO:0008565	coexpression
CFinderM000512	ATP-dependent helicase activity	0.00768607	GO:0008026	coexpression
CFinderM000512	intracellular protein transport	0.00100763	GO:0006886	coexpression
CFinderM000512	binding	0.00981532	GO:0005488	coexpression
CFinderM000512	Ran GTPase binding	1.44e-06	GO:0008536	coexpression
CFinderM000512	ATP binding	0.0435632	GO:0005524	coexpression
CFinderM000512	beta-amylase activity	0.0435632	GO:0016161	coexpression
CFinderM000512	Glycoside Hydrolases GH14	0.0435632		coexpression
CFinderM000515	transferase activity, transferring acyl groups other than amino-acyl groups	0.0361204	GO:0016747	coexpression
CFinderM000516	L-ascorbic acid binding	0.0494865	GO:0031418	coexpression
CFinderM000516	ER retention sequence binding	0.0424585	GO:0046923	coexpression
CFinderM000516	protein retention in ER lumen	0.0424585	GO:0006621	coexpression
CFinderM000518	Unknown Function Kinase	0.0417649		coexpression
CFinderM000520	exonuclease activity	0.0301361	GO:0004527	coexpression
CFinderM000520	tail-anchored membrane protein insertion into ER membrane	0.00862219	GO:0071816	coexpression
CFinderM000520	Transcription Factor:LUG	0.0236955		coexpression
CFinderM000521	sugar:proton symporter activity	0.0489762	GO:0005351	coexpression
CFinderM000521	membrane	0.0105314	GO:0016020	coexpression
CFinderM000521	carbohydrate transport	0.0489762	GO:0008643	coexpression
CFinderM000521	Golgi membrane	0.0489762	GO:0000139	coexpression
CFinderM000521	Receptor Like Cytoplasmic Kinase II	0.0489762		coexpression
CFinderM000522	DNA topological change	0.0181727	GO:0006265	coexpression
CFinderM000522	DNA topoisomerase type II (ATP-hydrolyzing) activity	0.0181727	GO:0003918	coexpression
CFinderM000522	DNA topoisomerase type I activity	0.0181727	GO:0003917	coexpression
CFinderM000522	DNA metabolic process	0.0287084	GO:0006259	coexpression
CFinderM000522	chromosome	0.0260011	GO:0005694	coexpression
CFinderM000523	transport	0.0352557	GO:0006810	coexpression
CFinderM000523	DNA topological change	0.0266516	GO:0006265	coexpression
CFinderM000523	DNA topoisomerase type II (ATP-hydrolyzing) activity	0.0232638	GO:0003918	coexpression
CFinderM000523	nucleoside-triphosphatase activity	0.0232638	GO:0017111	coexpression
CFinderM000523	membrane coat	0.0352557	GO:0030117	coexpression
CFinderM000523	ATPase activity, coupled to transmembrane movement of substances	0.00485963	GO:0042626	coexpression
CFinderM000523	DNA topoisomerase type I activity	0.0232638	GO:0003917	coexpression
CFinderM000523	DNA metabolic process	0.0352557	GO:0006259	coexpression
CFinderM000523	chromosome	0.0352557	GO:0005694	coexpression
CFinderM000523	binding	0.0352557	GO:0005488	coexpression
CFinderM000523	ATPase activity	0.0138559	GO:0016887	coexpression
CFinderM000523	ATP binding	0.0464695	GO:0005524	coexpression
CFinderM000523	transmembrane transport	0.0352557	GO:0055085	coexpression
CFinderM000523	nucleotide binding	0.0352557	GO:0000166	coexpression
CFinderM000523	Golgi apparatus	0.0332179	GO:0005794	coexpression
CFinderM000525	nucleotide biosynthetic process	0.0195598	GO:0009165	coexpression
CFinderM000525	glycine biosynthetic process	0.0195598	GO:0006545	coexpression
CFinderM000525	dihydrofolate reductase activity	0.0195598	GO:0004146	coexpression
CFinderM000525	Unknown Function Kinase	0.0195598		coexpression
CFinderM000525	GlycosylTransferases GT20	0.0293272		coexpression
CFinderM000527	hydrolase activity, acting on acid anhydrides	0.0369134	GO:0016817	coexpression
CFinderM000527	Ankyrin Repeat Domain Kinase	0.0369134		coexpression
CFinderM000528	alpha-L-fucosidase activity	0.00990994	GO:0004560	coexpression
CFinderM000528	Glycoside Hydrolases GH29	0.00990994		coexpression
CFinderM000532	sugar:proton symporter activity	0.0395414	GO:0005351	coexpression
CFinderM000532	carbohydrate transport	0.0395414	GO:0008643	coexpression
CFinderM000532	Golgi membrane	0.0395414	GO:0000139	coexpression
CFinderM000535	mismatch repair	0.038245	GO:0006298	coexpression
CFinderM000535	mismatched DNA binding	0.038245	GO:0030983	coexpression
CFinderM000535	GlycosylTransferases GT58	0.038245		coexpression
CFinderM000536	ribosome	0.0143901	GO:0005840	coexpression
CFinderM000536	translation	0.00125568	GO:0006412	coexpression
CFinderM000536	structural constituent of ribosome	0.0143901	GO:0003735	coexpression
CFinderM000536	intracellular	0.0493404	GO:0005622	coexpression
CFinderM000537	ribosome	2.02e-08	GO:0005840	coexpression
CFinderM000537	translation	2.71e-08	GO:0006412	coexpression
CFinderM000537	structural constituent of ribosome	2.02e-08	GO:0003735	coexpression
CFinderM000537	intracellular	3.87e-05	GO:0005622	coexpression
CFinderM000539	potassium ion binding	0.0330973	GO:0030955	coexpression
CFinderM000539	pyruvate kinase activity	0.0330973	GO:0004743	coexpression
CFinderM000541	aromatic amino acid family biosynthetic process	0.0372961	GO:0009073	coexpression
CFinderM000541	chorismate synthase activity	0.0209989	GO:0004107	coexpression
CFinderM000541	WNK like kinase - with no lysine kinase	0.0372961		coexpression
CFinderM000545	N,N-dimethylaniline monooxygenase activity	0.032407	GO:0004499	coexpression
CFinderM000545	oxidation-reduction process	0.0020137	GO:0055114	coexpression
CFinderM000545	ATP phosphoribosyltransferase activity	0.00547828	GO:0003879	coexpression
CFinderM000545	histidine biosynthetic process	0.0136907	GO:0000105	coexpression
CFinderM000545	oxidoreductase activity, acting on NAD(P)H, oxygen as acceptor	0.0182488	GO:0050664	coexpression
CFinderM000545	flavin adenine dinucleotide binding	0.00484699	GO:0050660	coexpression
CFinderM000545	NADP binding	0.0464304	GO:0050661	coexpression
CFinderM000545	response to oxidative stress	0.00330176	GO:0006979	coexpression
CFinderM000545	heme binding	0.0248947	GO:0020037	coexpression
CFinderM000545	peroxidase activity	4.16e-05	GO:0004601	coexpression
CFinderM000547	Glycoside Hydrolases GH3	0.000858913		coexpression
CFinderM000548	threonine-type endopeptidase activity	0.000137273	GO:0004298	coexpression
CFinderM000548	ubiquitin-dependent protein catabolic process	0.00104063	GO:0006511	coexpression
CFinderM000548	proteasome core complex	0.000137273	GO:0005839	coexpression
CFinderM000548	proteasome core complex, alpha-subunit complex	0.000137273	GO:0019773	coexpression
CFinderM000548	endopeptidase activity	0.000137273	GO:0004175	coexpression
CFinderM000548	proteolysis involved in cellular protein catabolic process	0.000137273	GO:0051603	coexpression
CFinderM000548	Transcription Factor:SNF2	0.0395464		coexpression
CFinderM000549	RNA binding	0.022674	GO:0003723	coexpression
CFinderM000549	ribosome	0.022674	GO:0005840	coexpression
CFinderM000549	translation	0.0240066	GO:0006412	coexpression
CFinderM000549	structural constituent of ribosome	0.022674	GO:0003735	coexpression
CFinderM000549	nucleolus	0.022674	GO:0005730	coexpression
CFinderM000549	Transcription Factor:TUB	0.022674		coexpression
CFinderM000550	DNA-templated transcription, initiation	0.0421026	GO:0006352	coexpression
CFinderM000550	histone modification	0.0192737	GO:0016570	coexpression
CFinderM000550	cell redox homeostasis	0.00828763	GO:0045454	coexpression
CFinderM000550	nucleolus	0.0192737	GO:0005730	coexpression
CFinderM000553	hydrolase activity, acting on carbon-nitrogen (but not peptide) bonds, in linear amides	0.019302	GO:0016811	coexpression
CFinderM000553	ceramide metabolic process	0.019302	GO:0006672	coexpression
CFinderM000556	lipid metabolic process	0.0198638	GO:0006629	coexpression
CFinderM000556	hydrolase activity, acting on ester bonds	0.012564	GO:0016788	coexpression
CFinderM000556	pathogenesis	0.0216631	GO:0009405	coexpression
CFinderM000557	oxidation-reduction process	0.0329742	GO:0055114	coexpression
CFinderM000557	ATP phosphoribosyltransferase activity	0.0176765	GO:0003879	coexpression
CFinderM000557	iron ion binding	0.0413453	GO:0005506	coexpression
CFinderM000557	histidine biosynthetic process	0.0329742	GO:0000105	coexpression
CFinderM000557	oxidoreductase activity, acting on NAD(P)H, oxygen as acceptor	0.0329742	GO:0050664	coexpression
CFinderM000557	peroxidase activity	0.0124086	GO:0004601	coexpression
CFinderM000558	heme oxygenase (decyclizing) activity	0.0288845	GO:0004392	coexpression
CFinderM000558	heme oxidation	0.0288845	GO:0006788	coexpression
CFinderM000560	lipid metabolic process	0.0117331	GO:0006629	coexpression
CFinderM000561	isomerase activity	0.0446717	GO:0016853	coexpression
CFinderM000562	oxidoreductase activity, acting on NAD(P)H	0.0350698	GO:0016651	coexpression
CFinderM000562	NAD binding	0.0488127	GO:0051287	coexpression
CFinderM000562	FMN binding	0.0442532	GO:0010181	coexpression
CFinderM000562	4 iron, 4 sulfur cluster binding	0.0350698	GO:0051539	coexpression
CFinderM000564	aromatic amino acid family biosynthetic process	0.0495138	GO:0009073	coexpression
CFinderM000564	3-dehydroquinate synthase activity	0.0264249	GO:0003856	coexpression
CFinderM000568	transmembrane signaling receptor activity	0.0202147	GO:0004888	coexpression
CFinderM000568	innate immune response	0.0202147	GO:0045087	coexpression
CFinderM000568	diacylglycerol O-acyltransferase activity	0.0182481	GO:0004144	coexpression
CFinderM000568	sequence-specific DNA binding	0.00374111	GO:0043565	coexpression
CFinderM000568	sequence-specific DNA binding transcription factor activity	0.00625381	GO:0003700	coexpression
CFinderM000568	regulation of transcription, DNA-templated	0.0182481	GO:0006355	coexpression
CFinderM000568	glycerolipid biosynthetic process	0.0182481	GO:0045017	coexpression
CFinderM000568	intrinsic component of membrane	0.0202147	GO:0031224	coexpression
CFinderM000568	Transcription Factor:mTERF	0.0354104		coexpression
CFinderM000568	Transcription Factor:WRKY	5.21e-05		coexpression
CFinderM000568	Transcription Factor:Jumonji	0.0232047		coexpression
CFinderM000569	transmembrane signaling receptor activity	0.0441564	GO:0004888	coexpression
CFinderM000569	innate immune response	0.0441564	GO:0045087	coexpression
CFinderM000569	protein dephosphorylation	0.0441564	GO:0006470	coexpression
CFinderM000569	sequence-specific DNA binding	0.0441564	GO:0043565	coexpression
CFinderM000569	dephosphorylation	0.0441564	GO:0016311	coexpression
CFinderM000569	intrinsic component of membrane	0.0441564	GO:0031224	coexpression
CFinderM000569	phosphatase activity	0.0498727	GO:0016791	coexpression
CFinderM000569	protein tyrosine/serine/threonine phosphatase activity	0.0441564	GO:0008138	coexpression
CFinderM000569	Transcription Factor:WRKY	0.0110869		coexpression
CFinderM000571	positive regulation of catalytic activity	0.00944379	GO:0043085	coexpression
CFinderM000571	protein processing	0.00944379	GO:0016485	coexpression
CFinderM000571	small GTPase regulator activity	0.00944379	GO:0005083	coexpression
CFinderM000575	hydrolase activity, acting on glycosyl bonds	0.0237062	GO:0016798	coexpression
CFinderM000575	cellulose microfibril organization	0.0237062	GO:0010215	coexpression
CFinderM000575	DNA-3-methyladenine glycosylase activity	0.0237062	GO:0008725	coexpression
CFinderM000575	anchored component of membrane	0.0237062	GO:0031225	coexpression
CFinderM000575	base-excision repair	0.0237062	GO:0006284	coexpression
CFinderM000575	cell growth	0.0237062	GO:0016049	coexpression
CFinderM000575	Glycoside Hydrolases GH79	0.0237062		coexpression
CFinderM000576	hydrolase activity, acting on glycosyl bonds	0.0480266	GO:0016798	coexpression
CFinderM000576	DNA-3-methyladenine glycosylase activity	0.0480266	GO:0008725	coexpression
CFinderM000576	squalene monooxygenase activity	0.0480266	GO:0004506	coexpression
CFinderM000576	Glycoside Hydrolases GH79	0.0480266		coexpression
CFinderM000577	ribosome	0.0328276	GO:0005840	coexpression
CFinderM000577	translation	0.0328276	GO:0006412	coexpression
CFinderM000577	structural constituent of ribosome	0.0328276	GO:0003735	coexpression
CFinderM000577	translation initiation factor activity	0.0397846	GO:0003743	coexpression
CFinderM000577	translational initiation	0.0397846	GO:0006413	coexpression
CFinderM000578	proteasome complex	0.0222189	GO:0000502	coexpression
CFinderM000578	ligase activity, forming aminoacyl-tRNA and related compounds	0.0305381	GO:0016876	coexpression
CFinderM000578	enzyme regulator activity	0.0377425	GO:0030234	coexpression
CFinderM000578	tRNA aminoacylation	0.0305381	GO:0043039	coexpression
CFinderM000578	Ran GTPase binding	0.0406904	GO:0008536	coexpression
CFinderM000578	regulation of protein catabolic process	0.0222189	GO:0042176	coexpression
CFinderM000582	Transcription Factor:FAR1	0.04797		coexpression
CFinderM000582	MAP3K	0.04797		coexpression
CFinderM000584	mitochondrial proton-transporting ATP synthase complex, catalytic core F(1)	0.0293432	GO:0000275	coexpression
CFinderM000584	ATP catabolic process	0.0293432	GO:0006200	coexpression
CFinderM000588	defense response	0.0246099	GO:0006952	coexpression
CFinderM000588	cell death	0.0410269	GO:0008219	coexpression
CFinderM000588	outer membrane-bounded periplasmic space	0.0410269	GO:0030288	coexpression
CFinderM000590	peptide-methionine (S)-S-oxide reductase activity	0.0209199	GO:0008113	coexpression
CFinderM000590	shikimate kinase activity	0.0209199	GO:0004765	coexpression
CFinderM000590	indole-3-glycerol-phosphate synthase activity	0.0209199	GO:0004425	coexpression
CFinderM000590	aminoacyl-tRNA hydrolase activity	0.0209199	GO:0004045	coexpression
CFinderM000590	peptide-methionine (R)-S-oxide reductase activity	0.0209199	GO:0033743	coexpression
CFinderM000591	protein binding	0.0202417	GO:0005515	coexpression
CFinderM000591	Transcription Factor:TRAF	0.000604074		coexpression
CFinderM000592	glycine hydroxymethyltransferase activity	0.0261344	GO:0004372	coexpression
CFinderM000592	Rho guanyl-nucleotide exchange factor activity	0.0261344	GO:0005089	coexpression
CFinderM000592	L-serine metabolic process	0.0261344	GO:0006563	coexpression
CFinderM000592	2 iron, 2 sulfur cluster binding	0.026292	GO:0051537	coexpression
CFinderM000592	extracellular matrix	0.0261344	GO:0031012	coexpression
CFinderM000592	intracellular membrane-bounded organelle	0.018318	GO:0043231	coexpression
CFinderM000592	glycine metabolic process	0.0261344	GO:0006544	coexpression
CFinderM000592	metallopeptidase activity	0.0261344	GO:0008237	coexpression
CFinderM000592	Transcription Factor:FAR1	0.0264132		coexpression
CFinderM000593	peroxisome organization	0.0215414	GO:0007031	coexpression
CFinderM000593	peroxisome	0.0430172	GO:0005777	coexpression
CFinderM000593	integral component of peroxisomal membrane	0.0215414	GO:0005779	coexpression
CFinderM000594	peroxisome organization	0.0168696	GO:0007031	coexpression
CFinderM000594	peroxisome	0.0337106	GO:0005777	coexpression
CFinderM000594	integral component of peroxisomal membrane	0.0168696	GO:0005779	coexpression
CFinderM000598	phosphoglycerate kinase activity	0.0149304	GO:0004618	coexpression
CFinderM000599	nucleoside-triphosphatase activity	0.034341	GO:0017111	coexpression
CFinderM000599	mismatch repair	0.034341	GO:0006298	coexpression
CFinderM000599	mismatched DNA binding	0.034341	GO:0030983	coexpression
CFinderM000599	metalloendopeptidase activity	0.00446623	GO:0004222	coexpression
CFinderM000599	proteolysis	0.034341	GO:0006508	coexpression
CFinderM000599	Transcription Factor:RWP-RK	0.034341		coexpression
CFinderM000601	mannosyl-oligosaccharide glucosidase activity	0.00321423	GO:0004573	coexpression
CFinderM000601	oligosaccharide metabolic process	0.00321423	GO:0009311	coexpression
CFinderM000601	Glycoside Hydrolases GH63	0.00321423		coexpression
CFinderM000605	Transcription Factor:TCP	0.00771885		coexpression
CFinderM000606	heterotrimeric G-protein complex	0.0295507	GO:0005834	coexpression
CFinderM000606	G-protein coupled receptor signaling pathway	0.0442811	GO:0007186	coexpression
CFinderM000608	adenosylhomocysteinase activity	0.0220836	GO:0004013	coexpression
CFinderM000608	Transcription Factor:SBP	0.0488284		coexpression
CFinderM000609	Transcription Factor:zf-HD	0.0397154		coexpression
CFinderM000614	protein processing	0.0403598	GO:0016485	coexpression
CFinderM000614	DNA-3-methyladenine glycosylase activity	0.0403598	GO:0008725	coexpression
CFinderM000614	peroxisome organization	0.0403598	GO:0007031	coexpression
CFinderM000614	peroxisome	0.04637	GO:0005777	coexpression
CFinderM000614	peptidase activity	0.04637	GO:0008233	coexpression
CFinderM000614	base-excision repair	0.04637	GO:0006284	coexpression
CFinderM000614	Transcription Factor:GRF	0.04637		coexpression
CFinderM000614	Transcription Factor:Pseudo ARR-B	0.0403598		coexpression
CFinderM000615	protein refolding	0.0394794	GO:0042026	coexpression
CFinderM000618	transcription factor TFIIF complex	0.0365197	GO:0005674	coexpression
CFinderM000620	hydrogen ion transmembrane transporter activity	0.0360662	GO:0015078	coexpression
CFinderM000620	proton-transporting two-sector ATPase complex, proton-transporting domain	0.02215	GO:0033177	coexpression
CFinderM000620	hydrolase activity, acting on glycosyl bonds	0.02215	GO:0016798	coexpression
CFinderM000620	vacuole	0.02215	GO:0005773	coexpression
CFinderM000620	ATP hydrolysis coupled proton transport	0.0466493	GO:0015991	coexpression
CFinderM000620	proton-transporting V-type ATPase, V0 domain	0.02215	GO:0033179	coexpression
CFinderM000620	Carbohydrate-Binding Modules CBM000022	0.02215		coexpression
CFinderM000621	threonine metabolic process	0.0117838	GO:0006566	coexpression
CFinderM000621	homoserine kinase activity	0.0117838	GO:0004413	coexpression
CFinderM000621	lipid transporter activity	0.0117838	GO:0005319	coexpression
CFinderM000625	acyl-CoA metabolic process	0.0136957	GO:0006637	coexpression
CFinderM000626	cellular_component	0.0304524	GO:0005575	coexpression
CFinderM000626	transcriptional repressor complex	0.0304524	GO:0017053	coexpression
CFinderM000627	starch binding	0.0457683	GO:2001070	coexpression
CFinderM000627	Carbohydrate-Binding Modules CBM000053	0.027475		coexpression
CFinderM000630	integral component of membrane	0.0452097	GO:0016021	coexpression
CFinderM000630	sugar:proton symporter activity	0.0452097	GO:0005351	coexpression
CFinderM000630	carbohydrate transport	0.0452097	GO:0008643	coexpression
CFinderM000630	Golgi membrane	0.0452097	GO:0000139	coexpression
CFinderM000632	phosphatidylinositol-3-phosphate binding	0.0074386	GO:0032266	coexpression
CFinderM000632	ubiquitin binding	0.0074386	GO:0043130	coexpression
CFinderM000640	Glycoside Hydrolases GH31	0.0433737		coexpression
CFinderM000641	Casein Kinase I Family	0.000888512		coexpression
CFinderM000643	phosphogluconate dehydrogenase (decarboxylating) activity	0.0167887	GO:0004616	coexpression
CFinderM000643	signal recognition particle	0.0167887	GO:0048500	coexpression
CFinderM000643	7S RNA binding	0.0167887	GO:0008312	coexpression
CFinderM000643	pentose-phosphate shunt	0.0167887	GO:0006098	coexpression
CFinderM000643	SRP-dependent cotranslational protein targeting to membrane	0.0167887	GO:0006614	coexpression
CFinderM000644	protein serine/threonine kinase activity	0.00507729	GO:0004674	coexpression
CFinderM000644	kinase activity	0.00507729	GO:0016301	coexpression
CFinderM000644	protein phosphorylation	0.00507729	GO:0006468	coexpression
CFinderM000644	protein kinase activity	0.00507729	GO:0004672	coexpression
CFinderM000644	glutamine metabolic process	0.0216526	GO:0006541	coexpression
CFinderM000644	ATP binding	0.0315356	GO:0005524	coexpression
CFinderM000644	WNK like kinase - with no lysine kinase	0.0315356		coexpression
CFinderM000644	CTR1/EDR1 Kinase	0.0315356		coexpression
CFinderM000645	purine ribonucleoside salvage	0.0208837	GO:0006166	coexpression
CFinderM000645	intracellular	0.0362797	GO:0005622	coexpression
CFinderM000645	adenosine kinase activity	0.0208837	GO:0004001	coexpression
CFinderM000648	glutathione peroxidase activity	0.0234563	GO:0004602	coexpression
CFinderM000648	transferase activity, transferring acyl groups	0.0375767	GO:0016746	coexpression
CFinderM000650	cell communication	0.0396182	GO:0007154	coexpression
CFinderM000650	phosphatidylinositol binding	0.0396182	GO:0035091	coexpression
CFinderM000651	cell communication	0.0254911	GO:0007154	coexpression
CFinderM000651	phosphatidylinositol binding	0.0254911	GO:0035091	coexpression
CFinderM000652	nicotinate phosphoribosyltransferase activity	0.046297	GO:0004516	coexpression
CFinderM000652	NAD biosynthetic process	0.046297	GO:0009435	coexpression
CFinderM000652	nicotinate-nucleotide diphosphorylase (carboxylating) activity	0.046297	GO:0004514	coexpression
CFinderM000656	mRNA splicing, via spliceosome	0.030423	GO:0000398	coexpression
CFinderM000656	sequence-specific DNA binding transcription factor activity	0.0268026	GO:0003700	coexpression
CFinderM000656	spliceosomal complex	0.0399128	GO:0005681	coexpression
CFinderM000656	Transcription Factor:EIL	0.030423		coexpression
CFinderM000662	Casein Kinase II Family	0.0147761		coexpression
CFinderM000662	Unknown Function Kinase	0.0147761		coexpression
CFinderM000666	RNA binding	0.00735596	GO:0003723	coexpression
CFinderM000666	ribosome	6.64e-06	GO:0005840	coexpression
CFinderM000666	translational elongation	0.011814	GO:0006414	coexpression
CFinderM000666	5S rRNA binding	0.00378598	GO:0008097	coexpression
CFinderM000666	ribosome biogenesis	0.00945638	GO:0042254	coexpression
CFinderM000666	translation	7.73e-06	GO:0006412	coexpression
CFinderM000666	structural constituent of ribosome	6.64e-06	GO:0003735	coexpression
CFinderM000666	intracellular	7.36e-05	GO:0005622	coexpression
CFinderM000667	N6-(1,2-dicarboxyethyl)AMP AMP-lyase (fumarate-forming) activity	0.00964117	GO:0004018	coexpression
CFinderM000667	IMP biosynthetic process	0.00964117	GO:0006188	coexpression
CFinderM000668	transcription coactivator activity	0.0148743	GO:0003713	coexpression
CFinderM000668	Transcription Factor:Coactivator p15	0.0148743		coexpression
CFinderM000669	ribosome	0.0292345	GO:0005840	coexpression
CFinderM000669	aminopeptidase activity	0.0291599	GO:0004177	coexpression
CFinderM000669	cellular process	0.0291599	GO:0009987	coexpression
CFinderM000669	metalloexopeptidase activity	0.0291599	GO:0008235	coexpression
CFinderM000669	translation	0.0320875	GO:0006412	coexpression
CFinderM000669	structural constituent of ribosome	0.0291599	GO:0003735	coexpression
CFinderM000670	glycerol-3-phosphate dehydrogenase complex	0.039864	GO:0009331	coexpression
CFinderM000670	D-ribose metabolic process	0.039864	GO:0006014	coexpression
CFinderM000670	glycerol-3-phosphate dehydrogenase [NAD+] activity	0.039864	GO:0004367	coexpression
CFinderM000670	glycerol-3-phosphate metabolic process	0.039864	GO:0006072	coexpression
CFinderM000670	glycerol-3-phosphate catabolic process	0.039864	GO:0046168	coexpression
CFinderM000670	ribokinase activity	0.039864	GO:0004747	coexpression
CFinderM000671	TBP-class protein binding	0.0214299	GO:0017025	coexpression
CFinderM000671	glycerol-3-phosphate dehydrogenase complex	0.0214299	GO:0009331	coexpression
CFinderM000671	glycerol-3-phosphate dehydrogenase [NAD+] activity	0.0214299	GO:0004367	coexpression
CFinderM000671	catalytic activity	0.0214299	GO:0003824	coexpression
CFinderM000671	carbohydrate metabolic process	0.0413208	GO:0005975	coexpression
CFinderM000671	positive regulation of transcription, DNA-templated	0.0214299	GO:0045893	coexpression
CFinderM000671	cation binding	0.037482	GO:0043169	coexpression
CFinderM000671	glycerol-3-phosphate metabolic process	0.0214299	GO:0006072	coexpression
CFinderM000671	oxidoreductase activity, acting on CH-OH group of donors	0.0423782	GO:0016614	coexpression
CFinderM000671	glycerol-3-phosphate catabolic process	0.0214299	GO:0046168	coexpression
CFinderM000671	CRPK1 Like Kinase (Types 1 and 2)	0.0471539		coexpression
CFinderM000671	Carbohydrate-Binding Modules CBM000048	0.0423782		coexpression
CFinderM000672	protein disulfide isomerase activity	0.0055427	GO:0003756	coexpression
CFinderM000672	tRNA processing	0.0184455	GO:0008033	coexpression
CFinderM000672	endoplasmic reticulum membrane	0.0140279	GO:0005789	coexpression
CFinderM000672	oxidoreductase activity, acting on a sulfur group of donors, disulfide as acceptor	0.00985071	GO:0016671	coexpression
CFinderM000672	ribonuclease activity	0.0101567	GO:0004540	coexpression
CFinderM000673	ER retention sequence binding	0.0470766	GO:0046923	coexpression
CFinderM000673	protein retention in ER lumen	0.0470766	GO:0006621	coexpression
CFinderM000674	positive regulation of catalytic activity	0.0444629	GO:0043085	coexpression
CFinderM000675	membrane coat	0.0407233	GO:0030117	coexpression
CFinderM000675	clathrin adaptor complex	0.0407233	GO:0030131	coexpression
CFinderM000675	binding	0.0407233	GO:0005488	coexpression
CFinderM000675	Golgi apparatus part	0.0179999	GO:0044431	coexpression
CFinderM000675	Golgi apparatus	0.0407233	GO:0005794	coexpression
CFinderM000676	6-phosphofructokinase complex	0.0236495	GO:0005945	coexpression
CFinderM000676	6-phosphofructokinase activity	0.0236495	GO:0003872	coexpression
CFinderM000678	Transcription Factor:ARID	0.0341079		coexpression
CFinderM000679	protein binding	0.0190539	GO:0005515	coexpression
CFinderM000680	cytokinin metabolic process	0.0212388	GO:0009690	coexpression
CFinderM000680	membrane	0.0212388	GO:0016020	coexpression
CFinderM000680	cytokinin dehydrogenase activity	0.0212388	GO:0019139	coexpression
CFinderM000682	intramolecular lyase activity	0.0380232	GO:0016872	coexpression
CFinderM000682	methylation	0.0380232	GO:0032259	coexpression
CFinderM000682	cellular modified amino acid biosynthetic process	0.0380232	GO:0042398	coexpression
CFinderM000683	protein homooligomerization	0.0264185	GO:0051260	coexpression
CFinderM000683	voltage-gated potassium channel complex	0.0264185	GO:0008076	coexpression
CFinderM000684	ribosome	0.00051107	GO:0005840	coexpression
CFinderM000684	guanylate cyclase activity	0.00263365	GO:0004383	coexpression
CFinderM000684	cGMP biosynthetic process	0.00263365	GO:0006182	coexpression
CFinderM000684	translation	0.000516794	GO:0006412	coexpression
CFinderM000684	structural constituent of ribosome	0.00051107	GO:0003735	coexpression
CFinderM000684	intracellular	0.00256962	GO:0005622	coexpression
CFinderM000685	phosphogluconate dehydrogenase (decarboxylating) activity	0.0322737	GO:0004616	coexpression
CFinderM000685	glycopeptide alpha-N-acetylgalactosaminidase activity	0.0322737	GO:0033926	coexpression
CFinderM000685	sugar:proton symporter activity	0.0322737	GO:0005351	coexpression
CFinderM000685	pentose-phosphate shunt	0.0322737	GO:0006098	coexpression
CFinderM000685	carbohydrate transport	0.0322737	GO:0008643	coexpression
CFinderM000685	Golgi membrane	0.0322737	GO:0000139	coexpression
CFinderM000685	Carbohydrate-Binding Modules CBM000057	0.0322737		coexpression
CFinderM000685	Glycoside Hydrolases GH100	0.0322737		coexpression
CFinderM000686	P-P-bond-hydrolysis-driven protein transmembrane transporter activity	0.0302558	GO:0015450	coexpression
CFinderM000686	base-excision repair	0.0302558	GO:0006284	coexpression
CFinderM000688	threonine-type endopeptidase activity	0.0245682	GO:0004298	coexpression
CFinderM000688	actin binding	0.0372907	GO:0003779	coexpression
CFinderM000688	actin cytoskeleton organization	0.0245682	GO:0030036	coexpression
CFinderM000688	vesicle-mediated transport	0.00932382	GO:0016192	coexpression
CFinderM000688	intracellular protein transport	0.0172339	GO:0006886	coexpression
CFinderM000688	proteasome core complex	0.0245682	GO:0005839	coexpression
CFinderM000688	endopeptidase activity	0.0245048	GO:0004175	coexpression
CFinderM000688	actin cytoskeleton	0.0214586	GO:0015629	coexpression
CFinderM000688	proteolysis involved in cellular protein catabolic process	0.0245682	GO:0051603	coexpression
CFinderM000688	cytoskeleton organization	0.0245048	GO:0007010	coexpression
CFinderM000688	Transcription Factor:BSD	0.0214586		coexpression
CFinderM000688	Transcription Factor:SWI/SNF-BAF60b	0.0245048		coexpression
CFinderM000689	acetyl-CoA carboxylase activity	0.00478671	GO:0003989	coexpression
CFinderM000689	fatty acid biosynthetic process	0.0219775	GO:0006633	coexpression
CFinderM000689	acetyl-CoA carboxylase complex	0.00478671	GO:0009317	coexpression
CFinderM000692	transition metal ion binding	0.0435854	GO:0046914	coexpression
CFinderM000692	acyl-[acyl-carrier-protein] desaturase activity	0.0319819	GO:0045300	coexpression
CFinderM000692	glycerol-3-phosphate dehydrogenase complex	0.0319819	GO:0009331	coexpression
CFinderM000692	glycerol-3-phosphate dehydrogenase [NAD+] activity	0.0319819	GO:0004367	coexpression
CFinderM000692	fatty acid metabolic process	0.0435854	GO:0006631	coexpression
CFinderM000692	glycerol-3-phosphate metabolic process	0.0319819	GO:0006072	coexpression
CFinderM000692	oxidoreductase activity, acting on CH-OH group of donors	0.0490157	GO:0016614	coexpression
CFinderM000692	glycerol-3-phosphate catabolic process	0.0319819	GO:0046168	coexpression
CFinderM000693	oxidoreductase activity, acting on the aldehyde or oxo group of donors, disulfide as acceptor	0.0394346	GO:0016624	coexpression
CFinderM000693	terpenoid biosynthetic process	0.0342624	GO:0016114	coexpression
CFinderM000693	signal recognition particle	0.0342624	GO:0048500	coexpression
CFinderM000693	1-deoxy-D-xylulose-5-phosphate synthase activity	0.0342624	GO:0008661	coexpression
CFinderM000693	7S RNA binding	0.0342624	GO:0008312	coexpression
CFinderM000693	SRP-dependent cotranslational protein targeting to membrane	0.0348791	GO:0006614	coexpression
CFinderM000694	DNA replication factor C complex	0.0381461	GO:0005663	coexpression
CFinderM000694	phosphogluconate dehydrogenase (decarboxylating) activity	0.0381461	GO:0004616	coexpression
CFinderM000694	aromatic amino acid family biosynthetic process	0.0381461	GO:0009073	coexpression
CFinderM000694	3-dehydroquinate synthase activity	0.0381461	GO:0003856	coexpression
CFinderM000694	glycogenin glucosyltransferase activity	0.0381461	GO:0008466	coexpression
CFinderM000694	pentose-phosphate shunt	0.0381461	GO:0006098	coexpression
CFinderM000694	DNA clamp loader activity	0.0381461	GO:0003689	coexpression
CFinderM000694	cell junction	0.0381461	GO:0030054	coexpression
CFinderM000694	intramolecular transferase activity	0.0381461	GO:0016866	coexpression
CFinderM000694	GlycosylTransferases GT75	0.0381461		coexpression
CFinderM000694	GlycosylTransferases GT77	0.0381461		coexpression
CFinderM000695	ubiquitin-ubiquitin ligase activity	0.0117843	GO:0034450	coexpression
CFinderM000695	ATP-dependent helicase activity	0.00965899	GO:0008026	coexpression
CFinderM000695	helicase activity	0.00965899	GO:0004386	coexpression
CFinderM000696	hydrogen ion transmembrane transporter activity	0.0472133	GO:0015078	coexpression
CFinderM000696	isomerase activity	0.0425383	GO:0016853	coexpression
CFinderM000696	proton-transporting V-type ATPase, V0 domain	0.0425383	GO:0033179	coexpression
CFinderM000697	heme oxygenase (decyclizing) activity	0.0170036	GO:0004392	coexpression
CFinderM000697	nucleoside-triphosphatase activity	0.0170036	GO:0017111	coexpression
CFinderM000697	heme oxidation	0.0170036	GO:0006788	coexpression
CFinderM000697	nucleotide binding	0.0479941	GO:0000166	coexpression
CFinderM000697	Casein Kinase I Family	0.0479941		coexpression
CFinderM000698	transcription factor TFIIA complex	0.0350602	GO:0005672	coexpression
CFinderM000698	transcription initiation from RNA polymerase II promoter	0.0496224	GO:0006367	coexpression
CFinderM000698	adenylate cyclase activity	0.0350602	GO:0004016	coexpression
CFinderM000698	cAMP biosynthetic process	0.0350602	GO:0006171	coexpression
CFinderM000698	GSK3/Shaggy Like Protein Kinase Family	0.0496224		coexpression
CFinderM000698	Carbohydrate-Binding Modules CBM000045	0.0394327		coexpression
CFinderM000699	phosphatidylinositol-3-phosphate binding	0.0055427	GO:0032266	coexpression
CFinderM000699	ubiquitin binding	0.0055427	GO:0043130	coexpression
CFinderM000699	adenosylhomocysteinase activity	0.0086199	GO:0004013	coexpression
CFinderM000700	aromatic amino acid family biosynthetic process	0.0293272	GO:0009073	coexpression
CFinderM000700	fucosyltransferase activity	0.0146716	GO:0008417	coexpression
CFinderM000700	3-dehydroquinate synthase activity	0.0146716	GO:0003856	coexpression
CFinderM000700	Leucine Rich Repeat Kinase IV	0.0146716		coexpression
CFinderM000700	GlycosylTransferases GT10	0.0146716		coexpression
CFinderM000703	magnesium ion transport	0.0298754	GO:0015693	coexpression
CFinderM000703	magnesium ion transmembrane transporter activity	0.0298754	GO:0015095	coexpression
CFinderM000703	membrane	0.0298754	GO:0016020	coexpression
CFinderM000703	1,3-beta-D-glucan synthase activity	0.0298754	GO:0003843	coexpression
CFinderM000703	galactosylgalactosylxylosylprotein 3-beta-glucuronosyltransferase activity	0.0298754	GO:0015018	coexpression
CFinderM000703	(1->3)-beta-D-glucan biosynthetic process	0.0298754	GO:0006075	coexpression
CFinderM000703	1,3-beta-D-glucan synthase complex	0.0298754	GO:0000148	coexpression
CFinderM000703	cysteine-type endopeptidase inhibitor activity	0.0298754	GO:0004869	coexpression
CFinderM000703	Receptor Like Cytoplasmic Kinase VIII	0.0298754		coexpression
CFinderM000703	GlycosylTransferases GT48	0.031678		coexpression
CFinderM000703	GlycosylTransferases GT43	0.0298754		coexpression
CFinderM000704	oxidoreductase activity, acting on paired donors, with incorporation or reduction of molecular oxygen	0.0458322	GO:0016705	coexpression
CFinderM000704	monooxygenase activity	0.0458322	GO:0004497	coexpression
CFinderM000704	sigma factor activity	0.0458322	GO:0016987	coexpression
CFinderM000704	Transcription Factor:Sigma70-like	0.0458322		coexpression
CFinderM000707	3-dehydroquinate synthase activity	0.0337063	GO:0003856	coexpression
CFinderM000708	GTPase activity	0.0194427	GO:0003924	coexpression
CFinderM000708	membrane coat	0.0380589	GO:0030117	coexpression
CFinderM000708	COPII vesicle coat	0.033971	GO:0030127	coexpression
CFinderM000708	GTP binding	0.0194427	GO:0005525	coexpression
CFinderM000708	clathrin adaptor complex	0.033971	GO:0030131	coexpression
CFinderM000708	intracellular protein transport	0.0194427	GO:0006886	coexpression
CFinderM000708	protein complex	0.0417549	GO:0043234	coexpression
CFinderM000708	protein polymerization	0.0417549	GO:0051258	coexpression
CFinderM000708	ER to Golgi vesicle-mediated transport	0.033971	GO:0006888	coexpression
CFinderM000710	ribosome	0.0444813	GO:0005840	coexpression
CFinderM000710	translation	0.0444813	GO:0006412	coexpression
CFinderM000710	structural constituent of ribosome	0.0444813	GO:0003735	coexpression
CFinderM000710	Glycoside Hydrolases GH5	0.0444813		coexpression
CFinderM000712	double-stranded RNA binding	0.0299331	GO:0003725	coexpression
CFinderM000712	nucleoside diphosphate kinase activity	0.00787172	GO:0004550	coexpression
CFinderM000712	GTP biosynthetic process	0.00787172	GO:0006183	coexpression
CFinderM000712	CTP biosynthetic process	0.00787172	GO:0006241	coexpression
CFinderM000712	nucleoside diphosphate phosphorylation	0.00787172	GO:0006165	coexpression
CFinderM000712	UTP biosynthetic process	0.00787172	GO:0006228	coexpression
CFinderM000713	DNA binding	0.0175178	GO:0003677	coexpression
CFinderM000713	nucleobase-containing compound metabolic process	0.000517601	GO:0006139	coexpression
CFinderM000713	DNA replication	0.00070452	GO:0006260	coexpression
CFinderM000713	nuclear pore	0.0196903	GO:0005643	coexpression
CFinderM000713	poly(A)+ mRNA export from nucleus	0.00300016	GO:0016973	coexpression
CFinderM000713	DNA-directed DNA polymerase activity	0.00025436	GO:0003887	coexpression
CFinderM000713	nucleic acid binding	0.0408123	GO:0003676	coexpression
CFinderM000713	DNA methylation	0.0119948	GO:0006306	coexpression
CFinderM000713	nucleotide binding	0.0249149	GO:0000166	coexpression
CFinderM000714	aromatic amino acid family biosynthetic process	0.0443911	GO:0009073	coexpression
CFinderM000714	6-phosphofructo-2-kinase activity	0.018512	GO:0003873	coexpression
CFinderM000714	fructose metabolic process	0.018512	GO:0006000	coexpression
CFinderM000714	chorismate synthase activity	0.018512	GO:0004107	coexpression
CFinderM000714	GlycosylTransferases GT21	0.018512		coexpression
CFinderM000715	oligosaccharyl transferase activity	0.0456557	GO:0004576	coexpression
CFinderM000715	clathrin coat of trans-Golgi network vesicle	0.0456557	GO:0030130	coexpression
CFinderM000715	protein refolding	0.0456557	GO:0042026	coexpression
CFinderM000715	clathrin coat of coated pit	0.0456557	GO:0030132	coexpression
CFinderM000715	GlycosylTransferases GT66	0.0456557		coexpression
CFinderM000719	DNA-dependent ATPase activity	0.0439952	GO:0008094	coexpression
CFinderM000719	single-stranded DNA binding	0.0439952	GO:0003697	coexpression
CFinderM000719	SOS response	0.0439952	GO:0009432	coexpression
CFinderM000721	molybdenum ion binding	0.0245751	GO:0030151	coexpression
CFinderM000722	sugar:proton symporter activity	0.0444984	GO:0005351	coexpression
CFinderM000722	carbohydrate transport	0.0444984	GO:0008643	coexpression
CFinderM000722	Golgi membrane	0.0444984	GO:0000139	coexpression
CFinderM000722	Ankyrin Repeat Domain Kinase	0.0444984		coexpression
CFinderM000723	sulfuric ester hydrolase activity	0.0132141	GO:0008484	coexpression
CFinderM000723	endoplasmic reticulum membrane	0.0418015	GO:0005789	coexpression
CFinderM000723	GPI anchor biosynthetic process	0.0418015	GO:0006506	coexpression
CFinderM000725	lipid glycosylation	0.0479234	GO:0030259	coexpression
CFinderM000725	rRNA methyltransferase activity	0.045765	GO:0008649	coexpression
CFinderM000725	GlycosylTransferases GT28	0.045765		coexpression
CFinderM000726	Mo-molybdopterin cofactor biosynthetic process	0.0344729	GO:0006777	coexpression
CFinderM000729	kinase activity	0.0383917	GO:0016301	coexpression
CFinderM000729	protein phosphorylation	0.0383917	GO:0006468	coexpression
CFinderM000729	protein kinase activity	0.0383917	GO:0004672	coexpression
CFinderM000729	Receptor Like Cytoplasmic Kinase IV	0.0383917		coexpression
CFinderM000729	ser_thr protein kinase like protein	0.0198189		coexpression
CFinderM000730	integral component of mitochondrial inner membrane	0.0162134	GO:0031305	coexpression
CFinderM000730	GlycosylTransferases GT90	0.0243112		coexpression
CFinderM000731	nucleobase-containing compound metabolic process	0.0390502	GO:0006139	coexpression
CFinderM000731	nucleobase-containing compound kinase activity	0.0209214	GO:0019205	coexpression
CFinderM000731	cytokinesis	0.0209214	GO:0000910	coexpression
CFinderM000731	microtubule cytoskeleton organization	0.0209214	GO:0000226	coexpression
CFinderM000731	amino acid binding	0.0390502	GO:0016597	coexpression
CFinderM000732	small GTPase regulator activity	0.0239984	GO:0005083	coexpression
CFinderM000732	Putative receptor like protein kinase	0.02699		coexpression
CFinderM000733	DNA topological change	0.0345293	GO:0006265	coexpression
CFinderM000733	transcription cofactor activity	0.0345293	GO:0003712	coexpression
CFinderM000733	DNA topoisomerase type II (ATP-hydrolyzing) activity	0.0345293	GO:0003918	coexpression
CFinderM000733	cellular component organization	0.0462016	GO:0016043	coexpression
CFinderM000733	actin cytoskeleton organization	0.0487559	GO:0030036	coexpression
CFinderM000733	histone acetyltransferase activity	0.0345293	GO:0004402	coexpression
CFinderM000733	DNA topoisomerase type I activity	0.0345293	GO:0003917	coexpression
CFinderM000733	DNA metabolic process	0.0476229	GO:0006259	coexpression
CFinderM000733	chromosome	0.0443686	GO:0005694	coexpression
CFinderM000733	Transcription Factor:PHD	0.00398253		coexpression
CFinderM000734	GTPase activity	0.0203433	GO:0003924	coexpression
CFinderM000734	GTP binding	0.00185785	GO:0005525	coexpression
CFinderM000735	phosphatidylcholine-sterol O-acyltransferase activity	0.0180658	GO:0004607	coexpression
CFinderM000735	positive regulation of catalytic activity	0.00964269	GO:0043085	coexpression
CFinderM000735	protein processing	0.0120512	GO:0016485	coexpression
CFinderM000735	O-acyltransferase activity	0.0180658	GO:0008374	coexpression
CFinderM000735	ARF GTPase activator activity	0.0248666	GO:0008060	coexpression
CFinderM000735	regulation of ARF GTPase activity	0.0248666	GO:0032312	coexpression
CFinderM000736	aromatic amino acid family biosynthetic process	0.0421454	GO:0009073	coexpression
CFinderM000736	3-dehydroquinate synthase activity	0.0224955	GO:0003856	coexpression
CFinderM000737	iron ion binding	0.0124017	GO:0005506	coexpression
CFinderM000740	protein secretion	0.0239975	GO:0009306	coexpression
CFinderM000743	RNA polymerase II transcription factor activity	0.0479388	GO:0003702	coexpression
CFinderM000743	transcription initiation from RNA polymerase II promoter	0.0479388	GO:0006367	coexpression
CFinderM000743	transcription factor TFIIF complex	0.0239984	GO:0005674	coexpression
CFinderM000744	glycopeptide alpha-N-acetylgalactosaminidase activity	0.047962	GO:0033926	coexpression
CFinderM000744	Glycoside Hydrolases GH100	0.047962		coexpression
CFinderM000745	ATPase activity	0.0224532	GO:0016887	coexpression
CFinderM000746	rRNA methylation	0.018262	GO:0031167	coexpression
CFinderM000750	vesicle docking involved in exocytosis	0.0284722	GO:0006904	coexpression
CFinderM000750	hydrolase activity, acting on acid anhydrides	0.0284722	GO:0016817	coexpression
CFinderM000750	ARF GTPase activator activity	0.0284722	GO:0008060	coexpression
CFinderM000750	regulation of ARF GTPase activity	0.0284722	GO:0032312	coexpression
CFinderM000751	vesicle docking involved in exocytosis	0.0316898	GO:0006904	coexpression
CFinderM000751	ARF GTPase activator activity	0.0316898	GO:0008060	coexpression
CFinderM000751	regulation of ARF GTPase activity	0.0316898	GO:0032312	coexpression
CFinderM000756	oxidation-reduction process	0.030104	GO:0055114	coexpression
CFinderM000756	adenylate cyclase activity	0.0195621	GO:0004016	coexpression
CFinderM000756	oxidoreductase activity	0.0191553	GO:0016491	coexpression
CFinderM000756	cAMP biosynthetic process	0.0195621	GO:0006171	coexpression
CFinderM000758	sequence-specific DNA binding	0.00647431	GO:0043565	coexpression
CFinderM000758	outer membrane	0.0179977	GO:0019867	coexpression
CFinderM000758	sequence-specific DNA binding transcription factor activity	0.0120484	GO:0003700	coexpression
CFinderM000758	regulation of transcription, DNA-templated	0.0293143	GO:0006355	coexpression
CFinderM000758	zinc ion binding	0.00647431	GO:0008270	coexpression
CFinderM000758	Transcription Factor:C2C2-GATA	0.00219895		coexpression
CFinderM000760	citrate transport	0.032312	GO:0015746	coexpression
CFinderM000760	histidinol dehydrogenase activity	0.032312	GO:0004399	coexpression
CFinderM000760	histidine biosynthetic process	0.0436064	GO:0000105	coexpression
CFinderM000760	citrate transmembrane transporter activity	0.032312	GO:0015137	coexpression
CFinderM000761	protein refolding	0.0424904	GO:0042026	coexpression
CFinderM000762	oxidation-reduction process	0.025266	GO:0055114	coexpression
CFinderM000762	oxidoreductase activity, acting on NAD(P)H	0.025266	GO:0016651	coexpression
CFinderM000762	glucose metabolic process	0.025266	GO:0006006	coexpression
CFinderM000762	glucose-6-phosphate dehydrogenase activity	0.025266	GO:0004345	coexpression
CFinderM000763	oxidoreductase activity, acting on NAD(P)H	0.0366107	GO:0016651	coexpression
CFinderM000763	beta-N-acetylhexosaminidase activity	0.0196236	GO:0004563	coexpression
CFinderM000763	Glycoside Hydrolases GH20	0.0196236		coexpression
CFinderM000764	transcription factor TFIIF complex	0.0319489	GO:0005674	coexpression
CFinderM000764	LRK10 Like Kinase (Type 1)	0.0319489		coexpression
CFinderM000766	nucleosome binding	0.0113142	GO:0031491	coexpression
CFinderM000766	biological_process	0.0152695	GO:0008150	coexpression
CFinderM000766	ATP-dependent chromatin remodeling	0.0113142	GO:0043044	coexpression
CFinderM000766	chromatin remodeling complex	0.0113142	GO:0016585	coexpression
CFinderM000766	chromatin remodeling	0.0127269	GO:0006338	coexpression
CFinderM000768	phosphorylation	0.0381813	GO:0016310	coexpression
CFinderM000768	galactokinase activity	0.00637625	GO:0004335	coexpression
CFinderM000768	galactose metabolic process	0.00708387	GO:0006012	coexpression
CFinderM000768	carbohydrate phosphorylation	0.00637625	GO:0046835	coexpression
CFinderM000770	myosin complex	0.0254232	GO:0016459	coexpression
CFinderM000770	motor activity	0.0254232	GO:0003774	coexpression
CFinderM000770	Transcription Factor:FAR1	0.0254232		coexpression
CFinderM000772	NADPH binding	0.00785037	GO:0070402	coexpression
CFinderM000772	cell redox homeostasis	0.00785037	GO:0045454	coexpression
CFinderM000772	1-deoxy-D-xylulose-5-phosphate reductoisomerase activity	0.00785037	GO:0030604	coexpression
CFinderM000773	cytokinesis	0.0431561	GO:0000910	coexpression
CFinderM000773	microtubule cytoskeleton organization	0.0444478	GO:0000226	coexpression
CFinderM000773	Putative receptor like protein kinase	0.0431561		coexpression
CFinderM000774	pseudouridine synthesis	5.99e-05	GO:0001522	coexpression
CFinderM000774	RNA binding	0.0132007	GO:0003723	coexpression
CFinderM000774	box H/ACA RNP complex	4.79e-06	GO:0072588	coexpression
CFinderM000774	ribosome biogenesis	5.99e-05	GO:0042254	coexpression
CFinderM000774	peroxisome organization	0.00770587	GO:0007031	coexpression
CFinderM000774	peroxisome	0.0173235	GO:0005777	coexpression
CFinderM000774	integral component of peroxisomal membrane	0.00770587	GO:0005779	coexpression
CFinderM000774	snoRNA binding	5.99e-06	GO:0030515	coexpression
CFinderM000774	Transcription Factor:TCP	0.0278357		coexpression
CFinderM000774	Transcription Factor:CCAAT	0.0480247		coexpression
CFinderM000776	phosphoenolpyruvate carboxykinase (ATP) activity	0.0141419	GO:0004612	coexpression
CFinderM000776	phosphoenolpyruvate carboxykinase activity	0.0141419	GO:0004611	coexpression
CFinderM000776	gluconeogenesis	0.0169672	GO:0006094	coexpression
CFinderM000776	purine nucleotide binding	0.0141419	GO:0017076	coexpression
CFinderM000777	mitotic nuclear division	0.0294216	GO:0007067	coexpression
CFinderM000777	spliceosomal complex	0.0294216	GO:0005681	coexpression
CFinderM000779	transcription factor TFIID complex	0.0118493	GO:0005669	coexpression
CFinderM000779	DNA-templated transcription, initiation	0.030672	GO:0006352	coexpression
CFinderM000779	transcription initiation factor activity	0.0118493	GO:0016986	coexpression
CFinderM000781	ARF GTPase activator activity	0.0220081	GO:0008060	coexpression
CFinderM000781	regulation of ARF GTPase activity	0.0220081	GO:0032312	coexpression
CFinderM000781	Transcription Factor:LUG	0.0220081		coexpression
CFinderM000783	acid-amino acid ligase activity	0.0388887	GO:0016881	coexpression
CFinderM000783	post-translational protein modification	0.0388887	GO:0043687	coexpression
CFinderM000784	phenylalanyl-tRNA aminoacylation	0.0104665	GO:0006432	coexpression
CFinderM000784	phenylalanine-tRNA ligase activity	0.0104665	GO:0004826	coexpression
CFinderM000784	DNA helicase activity	0.0196176	GO:0003678	coexpression
CFinderM000784	Glycoside Hydrolases GH2	0.0104665		coexpression
CFinderM000785	nuclear pore	0.0450851	GO:0005643	coexpression
CFinderM000785	cytoplasm	0.0261568	GO:0005737	coexpression
CFinderM000785	protein import into nucleus	0.0261568	GO:0006606	coexpression
CFinderM000785	DNA helicase activity	0.0261568	GO:0003678	coexpression
CFinderM000789	guanylate cyclase activity	0.0412341	GO:0004383	coexpression
CFinderM000789	cGMP biosynthetic process	0.0412341	GO:0006182	coexpression
CFinderM000790	catalytic activity	0.0359929	GO:0003824	coexpression
CFinderM000790	oxidoreductase activity, acting on the CH-OH group of donors, quinone or similar compound as acceptor	0.0359929	GO:0016901	coexpression
CFinderM000790	3-dehydroquinate synthase activity	0.0359929	GO:0003856	coexpression
CFinderM000791	starch binding	0.036103	GO:2001070	coexpression
CFinderM000791	Carbohydrate-Binding Modules CBM000020	0.036103		coexpression
CFinderM000792	indole-3-glycerol-phosphate synthase activity	0.0144632	GO:0004425	coexpression
CFinderM000793	heme oxygenase (decyclizing) activity	0.0127502	GO:0004392	coexpression
CFinderM000793	heme oxidation	0.0127502	GO:0006788	coexpression
CFinderM000795	transferase activity	0.00756735	GO:0016740	coexpression
CFinderM000795	transferase activity, transferring acyl groups other than amino-acyl groups	0.00756735	GO:0016747	coexpression
CFinderM000796	protein binding	0.0137471	GO:0005515	coexpression
CFinderM000798	protein binding	0.0275623	GO:0005515	coexpression
CFinderM000798	Transcription Factor:MBF1	0.00966344		coexpression
CFinderM000799	zinc ion binding	0.033707	GO:0008270	coexpression
CFinderM000800	cell proliferation	0.014559	GO:0008283	coexpression
CFinderM000800	acyl-CoA metabolic process	0.00585303	GO:0006637	coexpression
CFinderM000800	GTP binding	0.00891592	GO:0005525	coexpression
CFinderM000800	ribosome biogenesis	0.000167453	GO:0042254	coexpression
CFinderM000800	nucleolus	0.0119934	GO:0005730	coexpression
CFinderM000800	intracellular	0.00585303	GO:0005622	coexpression
CFinderM000801	signal peptidase complex	0.046214	GO:0005787	coexpression
CFinderM000801	signal peptide processing	0.046214	GO:0006465	coexpression
CFinderM000802	polysaccharide catabolic process	0.0202264	GO:0000272	coexpression
CFinderM000802	potassium ion binding	0.0202264	GO:0030955	coexpression
CFinderM000802	glycolytic process	0.0480446	GO:0006096	coexpression
CFinderM000802	pyruvate kinase activity	0.0202264	GO:0004743	coexpression
CFinderM000802	beta-amylase activity	0.0202264	GO:0016161	coexpression
CFinderM000802	Glycoside Hydrolases GH14	0.0202264		coexpression
CFinderM000805	oligosaccharide biosynthetic process	0.00495907	GO:0009312	coexpression
CFinderM000805	integral component of membrane	0.0466578	GO:0016021	coexpression
CFinderM000805	trehalose biosynthetic process	0.0272156	GO:0005992	coexpression
CFinderM000805	Golgi stack	0.011153	GO:0005795	coexpression
CFinderM000805	alpha-1,6-mannosylglycoprotein 2-beta-N-acetylglucosaminyltransferase activity	0.00495907	GO:0008455	coexpression
CFinderM000805	GlycosylTransferases GT16	0.00495907		coexpression
CFinderM000805	GlycosylTransferases GT20	0.0148643		coexpression
CFinderM000809	lipid metabolic process	0.0203219	GO:0006629	coexpression
CFinderM000810	cytokinesis	0.026094	GO:0000910	coexpression
CFinderM000810	microtubule cytoskeleton organization	0.026094	GO:0000226	coexpression
CFinderM000811	tRNA methylation	0.0320687	GO:0030488	coexpression
CFinderM000811	tRNA (m1A) methyltransferase complex	0.0320687	GO:0031515	coexpression
CFinderM000811	tRNA (adenine-N1-)-methyltransferase activity	0.0320687	GO:0016429	coexpression
CFinderM000812	ion channel activity	0.0286393	GO:0005216	coexpression
CFinderM000812	hydrogen-translocating pyrophosphatase activity	0.0286393	GO:0009678	coexpression
CFinderM000812	proton transport	0.0286393	GO:0015992	coexpression
CFinderM000812	inorganic diphosphatase activity	0.0286393	GO:0004427	coexpression
CFinderM000812	ion transport	0.0286393	GO:0006811	coexpression
CFinderM000813	aromatic amino acid family biosynthetic process	0.0443911	GO:0009073	coexpression
CFinderM000813	RNA binding	0.0067885	GO:0003723	coexpression
CFinderM000813	3-dehydroquinate synthase activity	0.0197478	GO:0003856	coexpression
CFinderM000813	eukaryotic translation initiation factor 3 complex	0.0443911	GO:0005852	coexpression
CFinderM000813	translation initiation factor binding	0.0197478	GO:0031369	coexpression
CFinderM000814	DNA-3-methyladenine glycosylase activity	0.0446122	GO:0008725	coexpression
CFinderM000815	oligosaccharyl transferase activity	0.000702873	GO:0004576	coexpression
CFinderM000815	intracellular protein transport	0.0332722	GO:0006886	coexpression
CFinderM000815	plasma membrane	0.0210881	GO:0005886	coexpression
CFinderM000815	clathrin coat of trans-Golgi network vesicle	0.0012858	GO:0030130	coexpression
CFinderM000815	protein glycosylation	0.0210881	GO:0006486	coexpression
CFinderM000815	clathrin coat of coated pit	0.0012858	GO:0030132	coexpression
CFinderM000815	GlycosylTransferases GT66	0.000702873		coexpression
CFinderM000818	protein-L-isoaspartate (D-aspartate) O-methyltransferase activity	0.0365197	GO:0004719	coexpression
CFinderM000819	Light Sensor Kinase	0.0436328		coexpression
CFinderM000820	ion transmembrane transport	0.0239975	GO:0034220	coexpression
CFinderM000820	proton-transporting two-sector ATPase complex, catalytic domain	0.0478612	GO:0033178	coexpression
CFinderM000820	1,3-beta-D-glucan synthase activity	0.0335454	GO:0003843	coexpression
CFinderM000820	(1->3)-beta-D-glucan biosynthetic process	0.0335454	GO:0006075	coexpression
CFinderM000820	1,3-beta-D-glucan synthase complex	0.0335454	GO:0000148	coexpression
CFinderM000820	GlycosylTransferases GT48	0.0335454		coexpression
CFinderM000822	hedgehog receptor activity	0.00839339	GO:0008158	coexpression
CFinderM000822	Transcription Factor:AP2-EREBP	0.00839339		coexpression
CFinderM000823	ribosome biogenesis	0.0337106	GO:0042254	coexpression
CFinderM000823	positive regulation of translation	0.00964269	GO:0045727	coexpression
CFinderM000823	Transcription Factor:FHA	0.0337106		coexpression
CFinderM000827	D-ribose metabolic process	0.0425805	GO:0006014	coexpression
CFinderM000827	sucrose metabolic process	0.0425805	GO:0005985	coexpression
CFinderM000827	ribokinase activity	0.0425805	GO:0004747	coexpression
CFinderM000829	Transcription Factor:MBF1	0.013169		coexpression
CFinderM000832	acid-amino acid ligase activity	0.0159509	GO:0016881	coexpression
CFinderM000832	protein transport	0.00499716	GO:0015031	coexpression
CFinderM000832	post-translational protein modification	0.0156386	GO:0043687	coexpression
CFinderM000835	nuclease activity	0.030211	GO:0004518	coexpression
CFinderM000835	identical protein binding	0.0356227	GO:0042802	coexpression
CFinderM000835	peroxisome organization	0.0110418	GO:0007031	coexpression
CFinderM000835	peroxisome	0.0165487	GO:0005777	coexpression
CFinderM000835	RNA-DNA hybrid ribonuclease activity	0.0136658	GO:0004523	coexpression
CFinderM000835	integral component of peroxisomal membrane	0.0110418	GO:0005779	coexpression
CFinderM000837	deaminase activity	0.00923672	GO:0019239	coexpression
CFinderM000837	purine ribonucleoside monophosphate biosynthetic process	0.00923672	GO:0009168	coexpression
CFinderM000838	metal ion binding	0.0163605	GO:0046872	coexpression
CFinderM000838	zinc ion binding	0.0290143	GO:0008270	coexpression
CFinderM000838	Transcription Factor:C2H2	0.0290143		coexpression
CFinderM000839	acid-amino acid ligase activity	0.0388887	GO:0016881	coexpression
CFinderM000839	post-translational protein modification	0.0388887	GO:0043687	coexpression
CFinderM000840	nicotianamine biosynthetic process	0.0235468	GO:0030418	coexpression
CFinderM000840	nicotianamine synthase activity	0.0235468	GO:0030410	coexpression
CFinderM000841	small GTPase regulator activity	0.0198348	GO:0005083	coexpression
CFinderM000842	protein transport	0.0156998	GO:0015031	coexpression
CFinderM000842	Leucine Rich Repeat Kinase X	0.0156998		coexpression
CFinderM000844	molybdopterin synthase complex	0.0481346	GO:0019008	coexpression
CFinderM000849	iron-sulfur cluster assembly	0.0396351	GO:0016226	coexpression
CFinderM000849	Transcription Factor:MBF1	0.0247917		coexpression
CFinderM000850	acyl-CoA metabolic process	0.0375106	GO:0006637	coexpression
CFinderM000850	nucleic acid binding	0.045843	GO:0003676	coexpression
CFinderM000852	oxidation-reduction process	0.043878	GO:0055114	coexpression
CFinderM000852	4-hydroxy-3-methylbut-2-en-1-yl diphosphate synthase activity	0.043878	GO:0046429	coexpression
CFinderM000852	terpenoid biosynthetic process	0.043878	GO:0016114	coexpression
CFinderM000852	signal recognition particle	0.043878	GO:0048500	coexpression
CFinderM000852	linoleate 13S-lipoxygenase activity	0.0496097	GO:0016165	coexpression
CFinderM000852	selenium binding	0.043878	GO:0008430	coexpression
CFinderM000852	7S RNA binding	0.043878	GO:0008312	coexpression
CFinderM000852	SRP-dependent cotranslational protein targeting to membrane	0.0488464	GO:0006614	coexpression
CFinderM000852	Transcription Factor:Pseudo ARR-B	0.043878		coexpression
CFinderM000854	adenosine deaminase activity	0.0132141	GO:0004000	coexpression
CFinderM000855	LAMMER Kinase Family	0.0419886		coexpression
CFinderM000860	hydrogen-translocating pyrophosphatase activity	0.0351077	GO:0009678	coexpression
CFinderM000860	catalytic activity	0.0328336	GO:0003824	coexpression
CFinderM000860	inorganic diphosphatase activity	0.0395872	GO:0004427	coexpression
CFinderM000862	acetylglucosaminyltransferase activity	0.0478803	GO:0008375	coexpression
CFinderM000862	cysteamine dioxygenase activity	0.0191938	GO:0047800	coexpression
CFinderM000863	carbohydrate binding	0.0248707	GO:0030246	coexpression
CFinderM000867	cysteine biosynthetic process from serine	0.018057	GO:0006535	coexpression
CFinderM000867	serine O-acetyltransferase activity	0.018057	GO:0009001	coexpression
CFinderM000869	methylation	0.0235426	GO:0032259	coexpression
CFinderM000869	indole-3-glycerol-phosphate synthase activity	0.0156998	GO:0004425	coexpression
CFinderM000869	C-terminal Ankyrin Repeat Domain Kinase	0.0156998		coexpression
CFinderM000870	cell death	0.0298796	GO:0008219	coexpression
CFinderM000870	protein serine/threonine kinase activity	0.0109222	GO:0004674	coexpression
CFinderM000870	kinase activity	0.0109222	GO:0016301	coexpression
CFinderM000870	protein phosphorylation	0.0109222	GO:0006468	coexpression
CFinderM000870	protein kinase activity	0.0109222	GO:0004672	coexpression
CFinderM000870	ATP binding	0.0432747	GO:0005524	coexpression
CFinderM000870	Unknown Function Kinase	0.0109222		coexpression
CFinderM000870	Receptor Like Cytoplasmic Kinase II	0.0156418		coexpression
CFinderM000872	O-methyltransferase activity	0.00587418	GO:0008171	coexpression
CFinderM000873	transcription factor TFIID complex	0.0219183	GO:0005669	coexpression
CFinderM000873	regulation of cell cycle	0.0208807	GO:0051726	coexpression
CFinderM000873	endonuclease activity	0.0364811	GO:0004519	coexpression
CFinderM000873	transcription initiation factor activity	0.0234794	GO:0016986	coexpression
CFinderM000873	DNA catabolic process	0.0219183	GO:0006308	coexpression
CFinderM000873	protein-L-isoaspartate (D-aspartate) O-methyltransferase activity	0.0208807	GO:0004719	coexpression
CFinderM000873	Transcription Factor:RB	0.0208807		coexpression
CFinderM000873	Transcription Factor:IWS1	0.0332367		coexpression
CFinderM000873	GlycosylTransferases GT5	0.0245927		coexpression
CFinderM000874	nucleoside diphosphate kinase activity	0.0108297	GO:0004550	coexpression
CFinderM000874	mitochondrial proton-transporting ATP synthase complex, catalytic core F(1)	0.0108297	GO:0000275	coexpression
CFinderM000874	nickel cation binding	0.0108297	GO:0016151	coexpression
CFinderM000874	GTP biosynthetic process	0.0108297	GO:0006183	coexpression
CFinderM000874	CTP biosynthetic process	0.0108297	GO:0006241	coexpression
CFinderM000874	nucleoside diphosphate phosphorylation	0.0108297	GO:0006165	coexpression
CFinderM000874	UTP biosynthetic process	0.0108297	GO:0006228	coexpression
CFinderM000874	nitrogen compound metabolic process	0.0472519	GO:0006807	coexpression
CFinderM000875	growth factor activity	0.0311444	GO:0008083	coexpression
CFinderM000875	glutamate-cysteine ligase activity	0.0165134	GO:0004357	coexpression
CFinderM000875	cell proliferation	0.0311444	GO:0008283	coexpression
CFinderM000875	cellular modified amino acid biosynthetic process	0.0275013	GO:0042398	coexpression
CFinderM000875	cysteine-type endopeptidase inhibitor activity	0.0275013	GO:0004869	coexpression
CFinderM000875	glutathione biosynthetic process	0.0165134	GO:0006750	coexpression
CFinderM000876	amino acid transmembrane transport	0.0496352	GO:0003333	coexpression
CFinderM000876	myosin complex	0.0496352	GO:0016459	coexpression
CFinderM000876	motor activity	0.0496352	GO:0003774	coexpression
CFinderM000876	amino acid transmembrane transporter activity	0.0496352	GO:0015171	coexpression
CFinderM000876	transmembrane transport	0.0496352	GO:0055085	coexpression
CFinderM000878	translation elongation factor activity	0.0237623	GO:0003746	coexpression
CFinderM000878	ribosome binding	0.0165096	GO:0043022	coexpression
CFinderM000878	positive regulation of translational termination	0.0165096	GO:0045905	coexpression
CFinderM000878	positive regulation of translational elongation	0.0165096	GO:0045901	coexpression
CFinderM000878	translational frameshifting	0.0165096	GO:0006452	coexpression
CFinderM000879	ribonuclease III activity	0.0279812	GO:0004525	coexpression
CFinderM000879	tRNA processing	0.0449263	GO:0008033	coexpression
CFinderM000879	tRNA dihydrouridine synthase activity	0.0149981	GO:0017150	coexpression
CFinderM000879	regulation of translational fidelity	0.0120006	GO:0006450	coexpression
CFinderM000880	oxidoreductase activity, acting on the CH-OH group of donors, NAD or NADP as acceptor	0.000756634	GO:0016616	coexpression
CFinderM000880	NAD binding	0.000637539	GO:0051287	coexpression
CFinderM000882	phosphoenolpyruvate carboxykinase (ATP) activity	0.00784942	GO:0004612	coexpression
CFinderM000882	protein dimerization activity	0.0196284	GO:0046983	coexpression
CFinderM000882	protein-disulfide reductase activity	0.0348125	GO:0047134	coexpression
CFinderM000882	phosphoenolpyruvate carboxykinase activity	0.00784942	GO:0004611	coexpression
CFinderM000882	gluconeogenesis	0.010464	GO:0006094	coexpression
CFinderM000882	response to light stimulus	0.035237	GO:0009416	coexpression
CFinderM000882	transcription regulator activity	0.00784942	GO:0030528	coexpression
CFinderM000882	purine nucleotide binding	0.00784942	GO:0017076	coexpression
CFinderM000882	Transcription Factor:bHLH	0.00784942		coexpression
CFinderM000883	nuclease activity	0.00338106	GO:0004518	coexpression
CFinderM000883	nucleotide-excision repair	0.00242463	GO:0006289	coexpression
CFinderM000883	nucleotide biosynthetic process	0.035871	GO:0009165	coexpression
CFinderM000883	Mo-molybdopterin cofactor biosynthetic process	0.035871	GO:0006777	coexpression
CFinderM000883	glycine biosynthetic process	0.0239256	GO:0006545	coexpression
CFinderM000883	inositol pentakisphosphate 2-kinase activity	0.0239256	GO:0035299	coexpression
CFinderM000883	dihydrofolate reductase activity	0.0239256	GO:0004146	coexpression
CFinderM000883	protein metabolic process	0.00242463	GO:0019538	coexpression
CFinderM000884	Ino80 complex	0.0308272	GO:0031011	coexpression
CFinderM000885	Transcription Factor:TCP	0.00636047		coexpression
CFinderM000887	signal peptidase complex	0.0337237	GO:0005787	coexpression
CFinderM000887	signal peptide processing	0.0337237	GO:0006465	coexpression
CFinderM000887	peptidase activity	0.0393186	GO:0008233	coexpression
CFinderM000888	transcription activator activity	0.0414367	GO:0016563	coexpression
CFinderM000888	regulation of transcription from RNA polymerase II promoter	0.0414367	GO:0006357	coexpression
CFinderM000888	mediator complex	0.0414367	GO:0016592	coexpression
CFinderM000888	RNA polymerase II transcription cofactor activity	0.0414367	GO:0001104	coexpression
CFinderM000889	3-dehydroquinate synthase activity	0.0288929	GO:0003856	coexpression
CFinderM000890	coenzyme A biosynthetic process	0.0144605	GO:0015937	coexpression
CFinderM000890	pantothenate kinase activity	0.0144605	GO:0004594	coexpression
CFinderM000890	Receptor Like Cytoplasmic Kinase II	0.0208786		coexpression
CFinderM000891	ribosome	2.83e-05	GO:0005840	coexpression
CFinderM000891	translation	3.28e-05	GO:0006412	coexpression
CFinderM000891	structural constituent of ribosome	2.83e-05	GO:0003735	coexpression
CFinderM000891	intracellular	0.000301137	GO:0005622	coexpression
CFinderM000892	defense response	0.00979662	GO:0006952	coexpression
CFinderM000892	ADP binding	0.00979662	GO:0043531	coexpression
CFinderM000892	peroxisome organization	0.00979662	GO:0007031	coexpression
CFinderM000892	peroxisome	0.0244667	GO:0005777	coexpression
CFinderM000892	integral component of peroxisomal membrane	0.00979662	GO:0005779	coexpression
CFinderM000892	apoptotic process	0.00979662	GO:0006915	coexpression
CFinderM000894	dioxygenase activity	0.00742502	GO:0051213	coexpression
CFinderM000894	acireductone dioxygenase [iron(II)-requiring] activity	0.00742502	GO:0010309	coexpression
CFinderM000894	L-methionine salvage from methylthioadenosine	0.00742502	GO:0019509	coexpression
CFinderM000894	protein transport	0.000333401	GO:0015031	coexpression
CFinderM000897	regulation of cyclin-dependent protein serine/threonine kinase activity	0.0472456	GO:0000079	coexpression
CFinderM000897	protein kinase binding	0.0472456	GO:0019901	coexpression
CFinderM000898	regulation of Rab GTPase activity	0.0241344	GO:0032313	coexpression
CFinderM000898	Rab GTPase activator activity	0.0241344	GO:0005097	coexpression
CFinderM000899	acetyl-CoA:L-glutamate N-acetyltransferase activity	0.0106517	GO:0004042	coexpression
CFinderM000899	arginine biosynthetic process	0.0106517	GO:0006526	coexpression
CFinderM000899	glutamate N-acetyltransferase activity	0.0106517	GO:0004358	coexpression
CFinderM000901	regulation of transcription from RNA polymerase II promoter	0.0435783	GO:0006357	coexpression
CFinderM000901	mediator complex	0.0435783	GO:0016592	coexpression
CFinderM000901	RNA polymerase II transcription cofactor activity	0.0435783	GO:0001104	coexpression
CFinderM000901	Transcription Factor:MED6	0.0435783		coexpression
CFinderM000901	Transcription Factor:RWP-RK	0.0435783		coexpression
CFinderM000903	nucleosome	0.00101304	GO:0000786	coexpression
CFinderM000903	nucleosome assembly	0.00101304	GO:0006334	coexpression
CFinderM000903	nucleus	0.00446525	GO:0005634	coexpression
CFinderM000903	Transcription Factor:AUX/IAA	0.0442211		coexpression
CFinderM000904	peroxisome organization	0.0294866	GO:0007031	coexpression
CFinderM000904	integral component of peroxisomal membrane	0.0294866	GO:0005779	coexpression
CFinderM000906	phosphorylation	0.0466979	GO:0016310	coexpression
CFinderM000906	protein histidine kinase activity	0.0466979	GO:0004673	coexpression
CFinderM000906	peptidyl-histidine phosphorylation	0.0466979	GO:0018106	coexpression
CFinderM000906	phosphorelay sensor kinase activity	0.0466979	GO:0000155	coexpression
CFinderM000906	transferase activity, transferring phosphorus-containing groups	0.0466979	GO:0016772	coexpression
CFinderM000907	acyl-CoA metabolic process	0.0156643	GO:0006637	coexpression
CFinderM000908	glycolytic process	0.0196014	GO:0006096	coexpression
CFinderM000909	glucose metabolic process	0.0192573	GO:0006006	coexpression
CFinderM000909	glucose-6-phosphate dehydrogenase activity	0.0192573	GO:0004345	coexpression
CFinderM000909	pyridoxal phosphate biosynthetic process	0.0192573	GO:0042823	coexpression
CFinderM000910	ribonuclease III activity	0.0418357	GO:0004525	coexpression
CFinderM000910	ammonia-lyase activity	0.0418357	GO:0016841	coexpression
CFinderM000910	Receptor Like Cytoplasmic Kinase IX	0.0418357		coexpression
CFinderM000911	heme biosynthetic process	0.0086199	GO:0006783	coexpression
CFinderM000911	carotenoid biosynthetic process	0.0086199	GO:0016117	coexpression
CFinderM000911	ferrochelatase activity	0.0086199	GO:0004325	coexpression
CFinderM000912	serine-type endopeptidase activity	5.8e-05	GO:0004252	coexpression
CFinderM000912	proteolysis	0.000955283	GO:0006508	coexpression
CFinderM000913	serine-type endopeptidase activity	0.0109139	GO:0004252	coexpression
CFinderM000915	D-ribose metabolic process	0.0423959	GO:0006014	coexpression
CFinderM000915	heterotrimeric G-protein complex	0.0423959	GO:0005834	coexpression
CFinderM000915	ribokinase activity	0.0423959	GO:0004747	coexpression
CFinderM000916	metabolic process	0.0408231	GO:0008152	coexpression
CFinderM000917	signal recognition particle	0.0296818	GO:0048500	coexpression
CFinderM000917	7S RNA binding	0.0296818	GO:0008312	coexpression
CFinderM000917	SRP-dependent cotranslational protein targeting to membrane	0.0296818	GO:0006614	coexpression
CFinderM000917	DNA photolyase activity	0.0296818	GO:0003913	coexpression
CFinderM000918	ER to Golgi vesicle-mediated transport	0.0314013	GO:0006888	coexpression
CFinderM000920	hydrogen ion transmembrane transporter activity	0.049901	GO:0015078	coexpression
CFinderM000920	cellular amino acid metabolic process	0.049901	GO:0006520	coexpression
CFinderM000920	ATP synthesis coupled proton transport	0.049901	GO:0015986	coexpression
CFinderM000920	mitochondrial proton-transporting ATP synthase complex, coupling factor F(o)	0.0251014	GO:0000276	coexpression
CFinderM000920	regulation of transcription from RNA polymerase II promoter	0.0251014	GO:0006357	coexpression
CFinderM000920	mediator complex	0.0251014	GO:0016592	coexpression
CFinderM000920	RNA polymerase II transcription cofactor activity	0.0251014	GO:0001104	coexpression
CFinderM000923	oxidoreductase activity, acting on the CH-OH group of donors, quinone or similar compound as acceptor	0.0313996	GO:0016901	coexpression
CFinderM000924	Transcription Factor:Pseudo ARR-B	0.0369357		coexpression
CFinderM000926	Transcription Factor:SAP	0.0166257		coexpression
CFinderM000927	aromatic amino acid family biosynthetic process	0.0124178	GO:0009073	coexpression
CFinderM000927	3-dehydroquinate synthase activity	0.00662724	GO:0003856	coexpression
CFinderM000928	growth factor activity	0.0280216	GO:0008083	coexpression
CFinderM000928	cell proliferation	0.0280216	GO:0008283	coexpression
CFinderM000928	mRNA splicing, via spliceosome	0.0280216	GO:0000398	coexpression
CFinderM000928	aromatic amino acid family biosynthetic process	0.0280216	GO:0009073	coexpression
CFinderM000928	3-dehydroquinate synthase activity	0.0280216	GO:0003856	coexpression
CFinderM000928	spliceosomal complex	0.0280216	GO:0005681	coexpression
CFinderM000929	protein binding	0.038509	GO:0005515	coexpression
CFinderM000929	Transcription Factor:PHD	0.038509		coexpression
CFinderM000930	phosphatidylinositol N-acetylglucosaminyltransferase activity	0.00995477	GO:0017176	coexpression
CFinderM000930	GPI anchor biosynthetic process	0.0211339	GO:0006506	coexpression
CFinderM000933	ribosome	3.21e-05	GO:0005840	coexpression
CFinderM000933	translation	3.73e-05	GO:0006412	coexpression
CFinderM000933	structural constituent of ribosome	3.21e-05	GO:0003735	coexpression
CFinderM000933	calcium-dependent phospholipid binding	0.032723	GO:0005544	coexpression
CFinderM000935	aromatic amino acid family biosynthetic process	0.0198055	GO:0009073	coexpression
CFinderM000935	protein phosphorylation	0.0124866	GO:0006468	coexpression
CFinderM000935	3-dehydroquinate synthase activity	0.0124866	GO:0003856	coexpression
CFinderM000935	protein kinase activity	0.0124866	GO:0004672	coexpression
CFinderM000935	regulation of translational fidelity	0.0124866	GO:0006450	coexpression
CFinderM000935	Casein Kinase I Family	0.0282679		coexpression
CFinderM000935	GmPK6/AtMRK1 Family	0.0321373		coexpression
CFinderM000935	CTR1/EDR1 Kinase	0.023098		coexpression
CFinderM000940	Golgi stack	0.0118876	GO:0005795	coexpression
CFinderM000940	galactosyltransferase activity	0.0384642	GO:0008378	coexpression
CFinderM000940	peptidoglycan biosynthetic process	0.00880831	GO:0009252	coexpression
CFinderM000940	D-alanine-D-alanine ligase activity	0.00880831	GO:0008716	coexpression
CFinderM000940	Transcription Factor:SAP	0.00880831		coexpression
CFinderM000940	GlycosylTransferases GT32	0.0115588		coexpression
CFinderM000941	phosphatidylcholine-sterol O-acyltransferase activity	0.0236082	GO:0004607	coexpression
CFinderM000941	cytoplasm	0.00159827	GO:0005737	coexpression
CFinderM000941	valine-tRNA ligase activity	0.00654397	GO:0004832	coexpression
CFinderM000941	methionine-tRNA ligase activity	0.00654397	GO:0004825	coexpression
CFinderM000941	potassium ion binding	0.0304854	GO:0030955	coexpression
CFinderM000941	aminoacyl-tRNA ligase activity	1.34e-05	GO:0004812	coexpression
CFinderM000941	methionyl-tRNA aminoacylation	0.00654397	GO:0006431	coexpression
CFinderM000941	pyruvate kinase activity	0.0304854	GO:0004743	coexpression
CFinderM000941	O-acyltransferase activity	0.0251399	GO:0008374	coexpression
CFinderM000941	translation	0.00654397	GO:0006412	coexpression
CFinderM000941	tRNA aminoacylation for protein translation	1.34e-05	GO:0006418	coexpression
CFinderM000941	valyl-tRNA aminoacylation	0.00654397	GO:0006438	coexpression
CFinderM000941	ATP binding	0.00560602	GO:0005524	coexpression
CFinderM000941	tRNA binding	0.0138758	GO:0000049	coexpression
CFinderM000941	nucleotide binding	0.00654397	GO:0000166	coexpression
CFinderM000942	protein binding	0.0254232	GO:0005515	coexpression
CFinderM000942	myosin complex	0.0254232	GO:0016459	coexpression
CFinderM000942	motor activity	0.0254232	GO:0003774	coexpression
CFinderM000946	aromatic amino acid family biosynthetic process	0.0449671	GO:0009073	coexpression
CFinderM000946	3-dehydroquinate synthase activity	0.0239984	GO:0003856	coexpression
CFinderM000948	alpha-amylase activity	0.0396158	GO:0004556	coexpression
CFinderM000948	Carbohydrate-Binding Modules CBM000045	0.0396158		coexpression
CFinderM000949	cell communication	0.0339775	GO:0007154	coexpression
CFinderM000949	phosphatidylinositol binding	0.0339775	GO:0035091	coexpression
CFinderM000950	indole-3-glycerol-phosphate synthase activity	0.0195645	GO:0004425	coexpression
CFinderM000950	cyclin-dependent protein serine/threonine kinase regulator activity	0.0195645	GO:0016538	coexpression
CFinderM000952	seryl-tRNA aminoacylation	0.00736208	GO:0006434	coexpression
CFinderM000952	serine-tRNA ligase activity	0.00736208	GO:0004828	coexpression
CFinderM000954	glutamate biosynthetic process	0.0128179	GO:0006537	coexpression
CFinderM000954	proline dehydrogenase activity	0.0122102	GO:0004657	coexpression
CFinderM000954	proline catabolic process	0.0122102	GO:0006562	coexpression
CFinderM000954	aromatic amino acid family biosynthetic process	0.0228759	GO:0009073	coexpression
CFinderM000954	3-dehydroquinate synthase activity	0.0122102	GO:0003856	coexpression
CFinderM000954	ARF GTPase activator activity	0.0354165	GO:0008060	coexpression
CFinderM000954	regulation of ARF GTPase activity	0.0354165	GO:0032312	coexpression
CFinderM000954	Leucine Rich Repeat Kinase IV	0.0128179		coexpression
CFinderM000955	DNA topological change	0.036536	GO:0006265	coexpression
CFinderM000955	peroxisomal membrane	0.0290726	GO:0005778	coexpression
CFinderM000955	DNA topoisomerase type I activity	0.0290726	GO:0003917	coexpression
CFinderM000955	chromosome	0.0497797	GO:0005694	coexpression
CFinderM000955	peroxisome organization	0.0290726	GO:0007031	coexpression
CFinderM000955	peroxisome	0.0497797	GO:0005777	coexpression
CFinderM000955	DNA topoisomerase activity	0.0290726	GO:0003916	coexpression
CFinderM000958	malic enzyme activity	0.0256504	GO:0004470	coexpression
CFinderM000958	malate metabolic process	0.0256504	GO:0006108	coexpression
CFinderM000958	malate dehydrogenase (decarboxylating) (NAD+) activity	0.0256504	GO:0004471	coexpression
CFinderM000959	hydrolase activity	0.0211789	GO:0016787	coexpression
CFinderM000959	peptide deformylase activity	0.0129323	GO:0042586	coexpression
CFinderM000960	peptide deformylase activity	0.00790237	GO:0042586	coexpression
CFinderM000961	oxidation-reduction process	2.49e-08	GO:0055114	coexpression
CFinderM000961	metabolic process	0.000740522	GO:0008152	coexpression
CFinderM000961	catalytic activity	0.000754385	GO:0003824	coexpression
CFinderM000961	oxidoreductase activity	5.01e-06	GO:0016491	coexpression
CFinderM000962	malic enzyme activity	0.00693887	GO:0004470	coexpression
CFinderM000962	oxidoreductase activity, acting on a sulfur group of donors, oxygen as acceptor	0.00315575	GO:0016670	coexpression
CFinderM000962	oxidoreductase activity, acting on the CH-OH group of donors, NAD or NADP as acceptor	0.036789	GO:0016616	coexpression
CFinderM000962	malate metabolic process	0.00693887	GO:0006108	coexpression
CFinderM000962	NAD binding	0.02779	GO:0051287	coexpression
CFinderM000962	malate dehydrogenase (decarboxylating) (NAD+) activity	0.00693887	GO:0004471	coexpression
CFinderM000962	prenylcysteine catabolic process	0.00315575	GO:0030328	coexpression
CFinderM000963	malic enzyme activity	0.0118841	GO:0004470	coexpression
CFinderM000963	oxidoreductase activity, acting on a sulfur group of donors, oxygen as acceptor	0.00540479	GO:0016670	coexpression
CFinderM000963	malate metabolic process	0.0118841	GO:0006108	coexpression
CFinderM000963	NAD binding	0.0475953	GO:0051287	coexpression
CFinderM000963	malate dehydrogenase (decarboxylating) (NAD+) activity	0.0118841	GO:0004471	coexpression
CFinderM000963	prenylcysteine catabolic process	0.00540479	GO:0030328	coexpression
CFinderM000964	cellular protein modification process	0.0442185	GO:0006464	coexpression
CFinderM000964	endoplasmic reticulum membrane	0.0332096	GO:0005789	coexpression
CFinderM000964	tricarboxylic acid cycle	0.0332096	GO:0006099	coexpression
CFinderM000964	carbon fixation	0.0433095	GO:0015977	coexpression
CFinderM000964	GPI anchor biosynthetic process	0.0332096	GO:0006506	coexpression
CFinderM000964	phosphoenolpyruvate carboxylase activity	0.0332096	GO:0008964	coexpression
CFinderM000965	mitochondrial outer membrane	0.0274575	GO:0005741	coexpression
CFinderM000965	GTP catabolic process	0.0358747	GO:0006184	coexpression
CFinderM000965	GTPase activity	0.00766128	GO:0003924	coexpression
CFinderM000965	microtubule-based movement	0.0030141	GO:0007018	coexpression
CFinderM000965	GTP binding	0.0152348	GO:0005525	coexpression
CFinderM000965	carotenoid biosynthetic process	0.0137437	GO:0016117	coexpression
CFinderM000965	microtubule	0.000779373	GO:0005874	coexpression
CFinderM000965	anion transport	0.0358747	GO:0006820	coexpression
CFinderM000965	voltage-gated anion channel activity	0.0274575	GO:0008308	coexpression
CFinderM000965	structural molecule activity	0.0029115	GO:0005198	coexpression
CFinderM000965	protein complex	0.000779373	GO:0043234	coexpression
CFinderM000965	protein polymerization	0.000779373	GO:0051258	coexpression
CFinderM000965	Transcription Factor:ARID	0.0244173		coexpression
CFinderM000969	intramolecular lyase activity	0.0493469	GO:0016872	coexpression
CFinderM000969	cellular modified amino acid biosynthetic process	0.0493469	GO:0042398	coexpression
CFinderM000969	transporter activity	0.0493469	GO:0005215	coexpression
CFinderM000970	regulation of sequence-specific DNA binding transcription factor activity	0.0403598	GO:0051090	coexpression
CFinderM000970	intramolecular lyase activity	0.0403598	GO:0016872	coexpression
CFinderM000970	transcription initiation factor activity	0.0403598	GO:0016986	coexpression
CFinderM000970	cellular modified amino acid biosynthetic process	0.0403598	GO:0042398	coexpression
CFinderM000970	transporter activity	0.0448974	GO:0005215	coexpression
CFinderM000971	beta-fructofuranosidase activity	0.00946496	GO:0004564	coexpression
CFinderM000971	sucrose alpha-glucosidase activity	0.00946496	GO:0004575	coexpression
CFinderM000971	Glycoside Hydrolases GH32	0.0189162		coexpression
CFinderM000972	catalytic activity	0.016003	GO:0003824	coexpression
CFinderM000974	Putative receptor like protein kinase	0.0486225		coexpression
CFinderM000977	phosphatidylinositol metabolic process	0.0297109	GO:0046488	coexpression
CFinderM000977	adenylate cyclase activity	0.0127502	GO:0004016	coexpression
CFinderM000977	cellular protein metabolic process	0.0390061	GO:0044267	coexpression
CFinderM000977	cAMP biosynthetic process	0.0127502	GO:0006171	coexpression
CFinderM000977	phosphotransferase activity, alcohol group as acceptor	0.0444721	GO:0016773	coexpression
CFinderM000977	phosphatidylinositol phosphate kinase activity	0.0297109	GO:0016307	coexpression
CFinderM000979	riboflavin synthase complex	0.0243602	GO:0009349	coexpression
CFinderM000979	positive regulation of transcription elongation from RNA polymerase II promoter	0.0243602	GO:0032968	coexpression
CFinderM000979	riboflavin biosynthetic process	0.038948	GO:0009231	coexpression
CFinderM000979	transcription elongation regulator activity	0.0243602	GO:0003711	coexpression
CFinderM000979	Transcription Factor:ARID	0.038948		coexpression
CFinderM000981	hedgehog receptor activity	0.0342383	GO:0008158	coexpression
CFinderM000982	gene silencing by RNA	0.0230024	GO:0031047	coexpression
CFinderM000982	protein dephosphorylation	0.0230024	GO:0006470	coexpression
CFinderM000982	dephosphorylation	0.0230024	GO:0016311	coexpression
CFinderM000982	phosphatase activity	0.0232955	GO:0016791	coexpression
CFinderM000982	protein tyrosine/serine/threonine phosphatase activity	0.0230024	GO:0008138	coexpression
CFinderM000987	glycine dehydrogenase (decarboxylating) activity	0.0412431	GO:0004375	coexpression
CFinderM000990	protein binding	0.00482844	GO:0005515	coexpression
CFinderM000994	polygalacturonase activity	0.0370849	GO:0004650	coexpression
CFinderM000994	transferase activity, transferring alkyl or aryl (other than methyl) groups	0.0297973	GO:0016765	coexpression
CFinderM000994	phosphotransferase activity, alcohol group as acceptor	0.0370849	GO:0016773	coexpression
CFinderM000994	Glycoside Hydrolases GH28	0.0370849		coexpression
CFinderM000995	hydrogen ion transmembrane transporter activity	0.0236067	GO:0015078	coexpression
CFinderM000995	proton-transporting two-sector ATPase complex, proton-transporting domain	0.0195314	GO:0033177	coexpression
CFinderM000995	isomerase activity	0.0195314	GO:0016853	coexpression
CFinderM000995	ATP hydrolysis coupled proton transport	0.0305337	GO:0015991	coexpression
CFinderM000995	ARF GTPase activator activity	0.0195314	GO:0008060	coexpression
CFinderM000995	regulation of ARF GTPase activity	0.0195314	GO:0032312	coexpression
CFinderM000995	proton-transporting V-type ATPase, V0 domain	0.0195314	GO:0033179	coexpression
CFinderM000996	metal ion binding	0.0184051	GO:0046872	coexpression
CFinderM000996	zinc ion binding	0.0184051	GO:0008270	coexpression
CFinderM001003	nuclear-transcribed mRNA catabolic process, nonsense-mediated decay	0.0449949	GO:0000184	coexpression
[truncated: 2,462 more rows]
